# Supplementary material for: Fingolimod effects on the brain are mediated through biochemical modulation of bioenergetics, autophagy, and neuroinflammatory networks
Source: Proteomics. 2022 Aug 8;22(19-20):2100247. doi: 10.1002/pmic.202100247 (PMC9786555; doi:10.1002/pmic.202100247)
Supplement: Supplementary file 1 — Supplementary information [file PMIC-22-2100247-s002.xlsx]

## Sheet: CB-all identified proteins
Protein.Id	Gene.Symbol	Description	Group.ID	Number.of.peptides	Collapsed.	default.rq_126_sn_scaled	default.rq_127a_sn_scaled	default.rq_127b_sn_scaled	default.rq_128a_sn_scaled	default.rq_128b_sn_scaled	default.rq_129a_sn_scaled	default.rq_129b_sn_scaled	default.rq_130a_sn_scaled	default.rq_130b_sn_scaled	default.rq_131_sn_scaled	Anova	minus log anova	Anova.adj	minus log ad anova	Clusters	TotalCounts	Means.A	Means.B	FC B/A	log2FC	T-test
sp|P28651|CAH8_MOUSE	Ca8	Carbonic anhydrase-related protein OS=Mus musculus GN=Ca8 PE=1 SV=5	2521	23	C	19.3365	18.5768	16.2308	18.3691	16.3942	2.90511	2.15863	1.93108	2.28173	1.81604	1.11346e-08	7.95333	6.93415e-05	4.15901	1	0	17.7375	2.1883	0.123371	-3.01893	9.85933e-09
sp|Q921Q7|RIN1_MOUSE	Rin1	Ras and Rab interactor 1 OS=Mus musculus GN=Rin1 PE=1 SV=1	1720	9	C	2.60015	3.55119	2.60546	3.24079	3.85079	16.1942	17.6112	17.0586	16.0957	17.1918	3.32772e-08	7.47785	6.93415e-05	4.15901	2	0	3.12962	16.8199	5.37444	2.42611	4.53308e-10
sp|Q64338-1|PDE1C_MOUSE	Pde1c	Isoform 1 of Calcium/calmodulin-dependent 3',5'-cyclic nucleotide phosphodiesterase 1C OS=Mus musculus GN=Pde1c	1696	7	C	13.821	14.1564	14.2323	16.5884	13.1067	6.06597	5.56803	5.78019	5.27214	5.4089	3.77468e-08	7.42312	6.93415e-05	4.15901	1	0	14.3355	5.61213	0.391485	-1.35297	4.93801e-07
sp|Q9ERS5|PKHA2_MOUSE	Plekha2	Pleckstrin homology domain-containing family A member 2 OS=Mus musculus GN=Plekha2 PE=1 SV=1	1201	2	C	4.35989	4.39744	4.07004	3.75133	4.8896	15.3946	13.2488	17.2463	17.3798	15.2622	4.84726e-08	7.3145	6.93415e-05	4.15901	3	0	4.27707	15.6308	3.65455	1.86969	4.75016e-07
sp|Q5GH67|XKR4_MOUSE	Xkr4	XK-related protein 4 OS=Mus musculus GN=Xkr4 PE=1 SV=1	4925	3	C	3.6405	3.2322	3.79243	4.61673	4.60671	15.765	17.001	14.9213	16.4423	15.9818	5.48436e-08	7.26087	6.93415e-05	4.15901	3	0	3.93968	16.0071	4.06305	2.02256	3.59774e-09
sp|Q5F226|FAT2_MOUSE	Fat2	Protocadherin Fat 2 OS=Mus musculus GN=Fat2 PE=2 SV=1	1523	18	C	17.0651	13.5304	16.0407	17.7962	16.4963	4.74152	3.8049	3.29933	3.77034	3.45528	7.39406e-08	7.13112	6.93415e-05	4.15901	1	0	16.1165	3.78364	0.234768	-2.09069	2.2104e-07
sp|Q64288|OMP_MOUSE	Omp	Olfactory marker protein OS=Mus musculus GN=Omp PE=1 SV=3	2261	79	C	1.54364	1.4315	1.56499	1.55148	2.4869	19.3132	13.3877	22.3324	18.3759	18.0124	8.25556e-08	7.08325	6.93415e-05	4.15901	2	0	1.679	18.0411	10.7451	3.42561	3.16984e-06
sp|Q80TR1|LPHN1_MOUSE	Lphn1	Latrophilin-1 OS=Mus musculus GN=Lphn1 PE=1 SV=2	684	25	C	5.8866	6.97732	6.28567	6.50334	7.21577	13.1421	14.1835	13.004	13.302	13.4996	8.68477e-08	7.06124	6.93415e-05	4.15901	2	0	6.55639	13.42	2.04686	1.03341	2.1189e-08
sp|Q63ZW7-2|INADL_MOUSE	Inadl	Isoform 2 of InaD-like protein OS=Mus musculus GN=Inadl	585	19	C	20.4027	14.0011	20.1268	13.3109	18.9661	3.12562	2.6583	2.46833	2.69501	2.2452	1.19057e-07	6.92425	6.93415e-05	4.15901	1	0	17.0751	2.62272	0.153599	-2.70275	1.20129e-05
sp|Q8R1S4|MTSS1_MOUSE	Mtss1	Metastasis suppressor protein 1 OS=Mus musculus GN=Mtss1 PE=1 SV=1	1185	15	C	18.334	14.2807	20.0735	14.281	18.8388	3.2547	3.02863	2.30902	3.22413	2.37552	1.29084e-07	6.88913	6.93415e-05	4.15901	1	0	16.9859	2.80719	0.165266	-2.59714	2.64706e-06
sp|Q9QVP9|FAK2_MOUSE	Ptk2b	Protein-tyrosine kinase 2-beta OS=Mus musculus GN=Ptk2b PE=1 SV=1	2650	41	C	2.56563	3.59006	2.75816	3.66025	4.12205	15.8194	16.6076	15.9952	18.4012	16.4805	1.30696e-07	6.88374	6.93415e-05	4.15901	2	0	3.2863	16.6364	5.06236	2.33981	8.32091e-09
sp|P33146|CAD15_MOUSE	Cdh15	Cadherin-15 OS=Mus musculus GN=Cdh15 PE=1 SV=3	691	13	C	18.3176	14.1168	18.3658	17.9513	20.9731	2.83139	2.1277	1.56017	2.14793	1.60819	1.31568e-07	6.88085	6.93415e-05	4.15901	1	0	17.8022	2.0058	0.112671	-3.14981	6.03432e-07
sp|Q6PDI6|FA63B_MOUSE	Fam63b	Protein FAM63B OS=Mus musculus GN=Fam63b PE=1 SV=1	2402	8	C	11.7407	11.6366	12.7409	11.6059	12.3505	8.1031	7.85283	7.76533	7.80805	8.39608	1.31797e-07	6.88009	6.93415e-05	4.15901	1	0	12.0065	7.98162	0.664775	-0.589062	2.60665e-07
sp|Q6NS52-2|DGKB_MOUSE	Dgkb	Isoform 2 of Diacylglycerol kinase beta OS=Mus musculus GN=Dgkb	1929	19	C	4.00579	4.08955	4.26504	5.11024	5.44684	14.4483	17.251	14.6923	14.629	16.062	1.37213e-07	6.86261	6.93415e-05	4.15901	3	0	4.54752	15.3797	3.38199	1.75787	1.10347e-07
sp|Q99JP6-2|HOME3_MOUSE	Homer3	Isoform 2 of Homer protein homolog 3 OS=Mus musculus GN=Homer3	348	30	C	20.1603	15.9886	20.1309	13.5904	18.6858	2.73216	2.36267	1.82254	2.76376	1.76286	1.67189e-07	6.77679	7.10982e-05	4.14814	1	0	17.5139	2.2473	0.128315	-2.96224	2.3059e-06
sp|Q6KAS7-2|ZN521_MOUSE	Znf521	Isoform 2 of Zinc finger protein 521 OS=Mus musculus GN=Znf521	1767	2	C	16.4523	12.9956	16.7178	13.0242	17.086	5.1016	4.77759	4.29465	4.99637	4.55395	1.67584e-07	6.77577	7.10982e-05	4.14814	1	0	15.1398	4.73562	0.312794	-1.67672	3.4863e-06
sp|Q0QWG9-2|GRD2I_MOUSE	Grid2ip	Isoform 2 of Delphilin OS=Mus musculus GN=Grid2ip	1467	8	C	18.0851	12.531	18.4602	15.4172	17.6569	4.35592	3.55507	3.23569	3.51868	3.18421	1.70837e-07	6.76742	7.10982e-05	4.14814	1	0	16.2664	3.54695	0.218053	-2.19725	3.17749e-06
sp|Q6P9S0|MTSSL_MOUSE	Mtss1l	MTSS1-like protein OS=Mus musculus GN=Mtss1l PE=1 SV=1	1185	10	C	12.1202	12.6684	13.7701	12.6041	13.6948	7.05463	6.75353	6.76259	7.80394	6.76771	1.92837e-07	6.71481	7.22968e-05	4.14088	1	0	12.9553	7.01738	0.541661	-0.884538	2.9428e-07
sp|Q61137-2|ASTN1_MOUSE	Astn1	Isoform 2 of Astrotactin-1 OS=Mus musculus GN=Astn1	2048	20	C	6.11307	6.95707	5.5989	5.64885	6.79389	13.0724	13.4303	13.9893	13.8546	14.5416	1.94154e-07	6.71185	7.22968e-05	4.14088	2	0	6.19688	13.7686	2.22185	1.15176	4.0418e-08
sp|Q761V0-2|SC6A5_MOUSE	Slc6a5	Isoform b of Sodium- and chloride-dependent glycine transporter 2 OS=Mus musculus GN=Slc6a5	4722	4	C	16.3223	20.7622	19.1864	17.0034	13.3693	3.15744	2.40782	2.25712	3.34853	2.18544	2.21415e-07	6.65479	7.83254e-05	4.1061	1	0	17.1371	2.62894	0.153406	-2.70457	3.21909e-06
sp|Q91WD9|SEGN_MOUSE	Scgn	Secretagogin OS=Mus musculus GN=Scgn PE=2 SV=1	3205	18	C	1.50038	1.45657	1.43942	1.65152	2.74295	21.598	13.8721	21.663	16.1265	17.9495	2.55016e-07	6.59343	8.24672e-05	4.08372	2	0	1.70124	17.9793	10.5684	3.40168	5.27419e-06
tr|A2AJG1|A2AJG1_MOUSE	Acbd7	Acyl-Coenzyme A binding domain containing 7 OS=Mus musculus GN=Acbd7 PE=4 SV=1	3547	6	C	2.00325	1.78271	2.44616	1.5398	3.02206	18.5683	13.9996	20.3116	17.2166	19.1098	2.56435e-07	6.59102	8.24672e-05	4.08372	3	0	2.09804	17.6997	8.43633	3.07662	6.24352e-07
sp|Q99K30|ES8L2_MOUSE	Eps8l2	Epidermal growth factor receptor kinase substrate 8-like protein 2 OS=Mus musculus GN=Eps8l2 PE=1 SV=1	5033	9	C	15.2952	14.598	20.7209	17.063	20.0018	2.961	2.8851	1.70246	2.63952	2.13301	2.72104e-07	6.56526	8.37017e-05	4.07727	1	0	17.3651	2.41345	0.138983	-2.84702	2.06626e-06
sp|Q5DTT2-2|PSD1_MOUSE	Psd	Isoform 2 of PH and SEC7 domain-containing protein 1 OS=Mus musculus GN=Psd	285	8	C	4.08861	4.41127	3.39488	5.23032	5.05281	15.3666	14.8158	16.5133	16.3211	14.8052	2.90167e-07	6.53735	8.50317e-05	4.07042	2	0	4.38334	15.5475	3.54695	1.82658	1.57633e-08
tr|F6QIC8|F6QIC8_MOUSE	Tmem132b	Uncharacterized protein (Fragment) OS=Mus musculus GN=Tmem132b PE=4 SV=1	4045	3	C	3.04543	4.51318	2.82203	3.84319	4.26451	14.9638	17.1614	15.481	17.6667	16.2387	3.18012e-07	6.49756	8.50317e-05	4.07042	2	0	3.63623	16.2712	4.47476	2.16181	2.87415e-08
sp|Q9D3D0|TTPAL_MOUSE	Ttpal	Alpha-tocopherol transfer protein-like OS=Mus musculus GN=Ttpal PE=2 SV=3	2549	6	C	5.81461	6.72501	5.35289	6.08986	7.03823	13.0415	13.6354	14.3547	14.2771	13.6708	3.21499e-07	6.49282	8.50317e-05	4.07042	2	0	6.17411	13.7875	2.23311	1.15905	4.83863e-08
sp|O35526|STX1A_MOUSE	Stx1a	Syntaxin-1A OS=Mus musculus GN=Stx1a PE=1 SV=3	1299	41	C	3.33209	4.34607	3.57848	4.83932	4.80084	15.8678	15.0833	16.1345	13.9219	18.0957	3.3761e-07	6.47158	8.50317e-05	4.07042	2	0	4.13164	15.7619	3.81492	1.93165	3.06294e-07
sp|P61226|RAP2B_MOUSE	Rap2b	Ras-related protein Rap-2b OS=Mus musculus GN=Rap2b PE=1 SV=1	1464	20	C	4.75621	5.073	4.1845	6.20489	5.40121	15.2258	14.7714	16.1795	13.6724	14.531	3.66735e-07	6.43565	8.50317e-05	4.07042	2	0	5.08018	14.8532	2.92377	1.54783	8.10106e-08
sp|P70408|CAD10_MOUSE	Cdh10	Cadherin-10 OS=Mus musculus GN=Cdh10 PE=2 SV=3	632	15	C	6.52608	7.05806	6.39321	6.48718	7.391	13.4204	13.2827	12.1142	14.8027	12.5245	3.73037e-07	6.42825	8.50317e-05	4.07042	2	0	6.76026	13.1974	1.95221	0.965108	1.2268e-06
sp|Q5M8N0|CNRP1_MOUSE	Cnrip1	CB1 cannabinoid receptor-interacting protein 1 OS=Mus musculus GN=Cnrip1 PE=1 SV=1	5068	15	C	7.31628	6.68415	5.67596	6.82676	7.11273	13.5726	12.9764	13.5921	13.288	12.9551	3.76618e-07	6.4241	8.50317e-05	4.07042	2	0	6.69769	13.274	1.98187	0.986863	3.0386e-08
sp|Q8R3Z5-2|CACB1_MOUSE	Cacnb1	Isoform 2 of Voltage-dependent L-type calcium channel subunit beta-1 OS=Mus musculus GN=Cacnb1	1566	11	C	4.96512	4.14428	4.94153	4.50803	6.28852	15.3889	15.9581	13.7324	15.2126	14.8604	3.76862e-07	6.42382	8.50317e-05	4.07042	3	0	4.91989	15.0118	3.05126	1.6094	5.14314e-08
sp|P99025|GFRP_MOUSE	Gchfr	GTP cyclohydrolase 1 feedback regulatory protein OS=Mus musculus GN=Gchfr PE=1 SV=3	5619	3	C	22.1051	16.1445	18.4241	12.5106	16.5856	3.1912	3.0659	2.50251	3.24545	2.22511	3.85072e-07	6.41446	8.50317e-05	4.07042	1	0	16.8649	2.81516	0.166925	-2.58273	1.76215e-05
sp|Q99NF2-2|NELF_MOUSE	Nelf	Isoform 2 of Nasal embryonic luteinizing hormone-releasing hormone factor OS=Mus musculus GN=Nelf	3982	10	C	4.5647	6.12557	5.02198	5.06215	6.23764	14.1692	14.5289	13.9364	16.2535	14.0999	4.03479e-07	6.39418	8.50317e-05	4.07042	2	0	5.36238	14.574	2.71782	1.44245	1.40413e-07
sp|Q9JHG0|CBLN3_MOUSE	Cbln3	Cerebellin-3 OS=Mus musculus GN=Cbln3 PE=1 SV=1	3470	6	C	15.7576	17.3242	13.6297	21.1958	15.4602	4.32338	3.31254	2.73115	3.37869	2.88682	4.08633e-07	6.38867	8.50317e-05	4.07042	1	0	16.4899	3.28322	0.199104	-2.3284	7.12201e-06
sp|O88809|DCX_MOUSE	Dcx	Neuronal migration protein doublecortin OS=Mus musculus GN=Dcx PE=1 SV=1	2088	9	C	5.99287	5.77093	5.17587	4.65238	5.72628	15.2328	12.8057	16.4402	13.0989	15.1041	4.40587e-07	6.35597	8.90615e-05	4.05031	2	0	5.44105	14.4705	2.65951	1.41116	1.65208e-06
sp|Q8CHT1-2|NGEF_MOUSE	Ngef	Isoform 2 of Ephexin-1 OS=Mus musculus GN=Ngef	3529	20	C	3.251	3.76439	4.50809	4.78659	4.811	14.8631	16.747	16.8146	13.3278	17.1264	4.71052e-07	6.32693	9.25749e-05	4.03351	3	0	4.17631	15.7048	3.76044	1.9109	4.82752e-07
sp|Q810B7|SLIK5_MOUSE	Slitrk5	SLIT and NTRK-like protein 5 OS=Mus musculus GN=Slitrk5 PE=2 SV=1	3570	5	C	5.46942	6.76096	5.27625	6.8603	6.49684	13.6881	13.9482	14.1438	13.4589	13.8972	4.94983e-07	6.30541	9.46488e-05	4.02388	2	0	6.1357	13.8252	2.25325	1.17201	2.17244e-08
sp|O88998|NOE1_MOUSE	Olfm1	Noelin OS=Mus musculus GN=Olfm1 PE=2 SV=1	3163	10	C	4.31321	4.3258	3.71315	5.57481	4.94243	17.2439	14.7359	17.357	13.8284	13.9654	5.46985e-07	6.26202	0.000101475	3.99364	2	0	4.5306	15.3484	3.38771	1.76031	1.24978e-06
sp|O08800|SPB8_MOUSE	Serpinb8	Serpin B8 OS=Mus musculus GN=Serpinb8 PE=2 SV=2	2570	4	C	5.68332	5.57601	4.24481	5.0454	5.74335	15.0893	14.1234	15.7954	12.5885	16.1106	5.60451e-07	6.25146	0.000101475	3.99364	2	0	5.22599	14.684	2.8098	1.49047	8.18136e-07
sp|Q80TF3|PCD19_MOUSE	Pcdh19	Protocadherin-19 OS=Mus musculus GN=Pcdh19 PE=2 SV=3	4203	3	C	5.48765	5.57382	5.94437	4.73449	6.81576	14.5965	12.8734	14.9634	14.7093	14.3013	5.84655e-07	6.2331	0.000101475	3.99364	3	0	5.67135	14.2688	2.51595	1.3311	1.38474e-07
sp|Q62442-2|VAMP1_MOUSE	Vamp1	Isoform 2 of Vesicle-associated membrane protein 1 OS=Mus musculus GN=Vamp1	507	8	C	17.3336	12.5019	16.1295	18.4367	12.7104	5.10247	4.44322	4.40763	4.42998	4.5047	5.88053e-07	6.23058	0.000101475	3.99364	1	0	15.2288	4.57036	0.300113	-1.73642	1.95666e-05
sp|Q8K3G9|DP13B_MOUSE	Appl2	DCC-interacting protein 13-beta OS=Mus musculus GN=Appl2 PE=1 SV=1	5412	27	C	12.4511	13.5657	11.9708	13.8264	11.8518	7.90226	7.25701	6.95208	6.93658	7.28616	6.09985e-07	6.21468	0.000102753	3.9882	1	0	12.7073	7.25861	0.571216	-0.807892	1.75535e-06
tr|F6SEU4|F6SEU4_MOUSE	Syngap1	Uncharacterized protein (Fragment) OS=Mus musculus GN=Syngap1 PE=4 SV=1	334	21	C	4.41513	4.99718	4.3572	5.58435	5.75817	17.6215	15.1965	13.613	15.3878	13.0693	6.44372e-07	6.19086	0.000104216	3.98207	2	0	4.98915	14.8948	2.98543	1.57794	2.53155e-06
sp|A3KFX0|5NT1A_MOUSE	Nt5c1a	Cytosolic 5'-nucleotidase 1A OS=Mus musculus GN=Nt5c1a PE=2 SV=1	3502	10	C	15.6032	15.041	11.792	13.8878	12.5588	6.44895	5.82386	6.12543	6.52928	6.18961	6.75714e-07	6.17024	0.000104216	3.98207	1	0	13.7004	6.21832	0.45388	-1.13962	6.6376e-06
sp|Q8K023-2|AKC1H_MOUSE	Akr1c18	Isoform 2 of Aldo-keto reductase family 1 member C18 OS=Mus musculus GN=Akr1c18	1247	1	C	3.73568	5.3274	3.84349	4.12961	3.311	14.2929	13.7121	16.9156	19.0096	15.7227	6.88495e-07	6.1621	0.000104216	3.98207	2	0	4.01694	15.8199	3.93828	1.97757	2.53591e-06
sp|Q6ZPQ6-2|PITM2_MOUSE	Pitpnm2	Isoform 2 of Membrane-associated phosphatidylinositol transfer protein 2 OS=Mus musculus GN=Pitpnm2	267	28	C	3.8801	5.09332	3.65732	5.47681	4.97626	15.3	15.2562	16.7363	13.5986	16.025	6.89408e-07	6.16152	0.000104216	3.98207	2	0	4.55919	15.3468	3.36613	1.75109	1.4467e-07
sp|Q8BMA3-2|CNKR3_MOUSE	Cnksr3	Isoform 2 of Connector enhancer of kinase suppressor of ras 3 OS=Mus musculus GN=Cnksr3	3790	2	C	16.2233	13.848	15.9949	14.0474	14.2185	5.53749	5.28567	5.00662	5.89332	3.94469	6.92318e-07	6.15969	0.000104216	3.98207	1	0	14.8317	5.08705	0.342985	-1.54378	2.37712e-07
sp|Q8JZW4|CPNE5_MOUSE	Cpne5	Copine-5 OS=Mus musculus GN=Cpne5 PE=2 SV=1	2086	3	C	2.07663	2.74118	1.9286	3.53015	3.70492	17.3679	17.8809	16.6771	17.5117	16.5809	7.23327e-07	6.14067	0.000106615	3.97218	2	0	2.70036	17.1964	6.3682	2.67089	8.35016e-10
sp|Q9CY18|SNX7_MOUSE	Snx7	Sorting nexin-7 OS=Mus musculus GN=Snx7 PE=2 SV=1	4881	3	C	5.35613	5.82168	4.446	4.87341	5.86819	14.9103	14.9937	15.0253	12.0641	16.6411	7.66834e-07	6.1153	0.000109521	3.9605	2	0	5.24374	14.648	2.79343	1.48204	2.1711e-06
sp|O70311|NMT2_MOUSE	Nmt2	Glycylpeptide N-tetradecanoyltransferase 2 OS=Mus musculus GN=Nmt2 PE=1 SV=1	1859	9	C	7.4992	8.00056	8.62457	7.81378	8.10111	11.3939	11.609	12.5064	12.4524	11.9992	7.73999e-07	6.11126	0.000109521	3.9605		0	7.99937	11.984	1.49812	0.583149	7.33097e-07
sp|P24529|TY3H_MOUSE	Th	Tyrosine 3-monooxygenase OS=Mus musculus GN=Th PE=1 SV=3	2591	7	C	3.22349	4.14812	2.6489	3.00966	4.25742	12.5019	18.4224	17.1586	16.2271	18.4024	8.8634e-07	6.0524	0.000122958	3.91024	2	0	3.39924	16.3826	4.81951	2.26889	2.93377e-06
sp|Q9R111|GUAD_MOUSE	Gda	Guanine deaminase OS=Mus musculus GN=Gda PE=1 SV=1	2144	72	C	3.57987	5.32275	3.06456	3.29516	4.44891	15.3716	15.6252	16.5708	14.9969	17.7243	9.14433e-07	6.03885	0.000124416	3.90513	2	0	3.85923	16.0285	4.15328	2.05425	6.62358e-08
sp|Q9ERQ8|CAH7_MOUSE	Ca7	Carbonic anhydrase 7 OS=Mus musculus GN=Ca7 PE=1 SV=2	2055	7	C	21.2962	14.4643	18.5254	11.7748	17.5198	4.02123	3.34488	2.89289	3.33648	2.82403	9.53692e-07	6.02059	0.000127309	3.89514	1	0	16.3746	3.25721	0.198919	-2.32975	4.07182e-05
sp|Q3U214|MAST3_MOUSE	Mast3	Microtubule-associated serine/threonine-protein kinase 3 OS=Mus musculus GN=Mast3 PE=1 SV=3	274	7	C	3.27398	3.66757	4.55039	4.28359	4.84572	14.3741	15.7965	13.6238	20.5465	15.0379	9.86192e-07	6.00604	0.000129209	3.88871	3	0	4.08257	15.7063	3.84715	1.94379	1.38503e-05
tr|D3YXK0|D3YXK0_MOUSE	Jakmip2	MCG4624, isoform CRA_c OS=Mus musculus GN=Jakmip2 PE=4 SV=2	2576	5	C	8.37076	8.91221	7.83475	8.00146	7.68919	12.1804	11.4436	11.738	11.9497	11.8799	1.07033e-06	5.97048	0.000137684	3.86112		0	8.15014	11.8358	1.45222	0.538261	4.62904e-07
sp|Q9Z0H4-11|CELF2_MOUSE	Celf2	Isoform 11 of CUGBP Elav-like family member 2 OS=Mus musculus GN=Celf2	232	19	C	7.45908	7.34237	6.106	6.37448	7.57184	12.8794	12.1707	13.4328	13.3392	13.3241	1.12195e-06	5.95003	0.000141746	3.84849	2	0	6.9436	13.0205	1.87519	0.907033	2.59453e-07
sp|Q60625|ICAM5_MOUSE	Icam5	Intercellular adhesion molecule 5 OS=Mus musculus GN=Icam5 PE=2 SV=1	695	21	C	3.21024	5.31754	2.86477	3.7298	4.3266	15.6261	15.0925	16.8819	16.1178	16.8328	1.17636e-06	5.92946	0.000146013	3.83561	2	0	3.79694	16.0953	4.23902	2.08373	1.90451e-08
tr|Q6XE40|Q6XE40_MOUSE	Mpp3	Membrane associated guanylate kinase-like protein OS=Mus musculus GN=Mpp3 PE=2 SV=1	1131	34	C	13.8948	12.3807	12.5209	12.1353	13.8618	7.31011	7.8237	6.31023	6.63348	7.12901	1.26274e-06	5.89869	0.000149441	3.82553	1	0	12.9366	7.02151	0.542762	-0.881607	1.32577e-06
sp|Q3UVX5|GRM5_MOUSE	Grm5	Metabotropic glutamate receptor 5 OS=Mus musculus GN=Grm5 PE=2 SV=2	1829	15	C	4.21986	5.36505	3.75893	6.12536	5.10957	14.2165	15.3133	15.404	15.2348	15.2527	1.26665e-06	5.89734	0.000149441	3.82553	2	0	4.84273	15.0777	3.11347	1.63853	2.32672e-08
sp|P97492|RGS14_MOUSE	Rgs14	Regulator of G-protein signaling 14 OS=Mus musculus GN=Rgs14 PE=1 SV=2	1808	19	C	2.38901	3.6619	2.50047	2.26407	4.21831	16.6487	17.8002	14.776	20.2289	15.5125	1.29357e-06	5.88821	0.000149441	3.82553	2	0	2.91068	16.889	5.80241	2.53665	8.64582e-07
sp|Q76LS9-2|FA63A_MOUSE	Fam63a	Isoform 2 of Protein FAM63A OS=Mus musculus GN=Fam63a	2402	3	C	18.0062	14.0712	15.518	11.5805	14.3897	5.73325	5.29368	5.08974	4.738	5.57983	1.30614e-06	5.88401	0.000149441	3.82553	1	0	14.5638	5.2749	0.362193	-1.46517	2.01572e-05
sp|Q7TSK2|SEZ6_MOUSE	Sez6	Seizure protein 6 OS=Mus musculus GN=Sez6 PE=1 SV=1	4965	3	C	5.66443	6.22956	4.72593	5.58063	5.95084	12.4314	14.0676	13.5032	17.496	14.3504	1.36582e-06	5.86461	0.000149441	3.82553	2	0	5.60625	14.2757	2.54638	1.34845	9.30517e-06
sp|O55098|STK10_MOUSE	Stk10	Serine/threonine-protein kinase 10 OS=Mus musculus GN=Stk10 PE=1 SV=2	1152	2	C	16.9756	16.6439	15.0454	11.6898	13.4466	5.78346	5.68781	4.89148	5.15892	4.67697	1.38312e-06	5.85914	0.000149441	3.82553	1	0	14.6211	5.22179	0.35714	-1.48544	1.37276e-05
sp|Q80TY4|ST18_MOUSE	St18	Suppression of tumorigenicity 18 protein OS=Mus musculus GN=St18 PE=2 SV=2	1664	2	C	14.8701	12.313	16.5044	12.174	17.4183	5.91406	5.32339	5.23352	4.99278	5.25647	1.39054e-06	5.85682	0.000149441	3.82553	1	0	14.4992	5.33557	0.367991	-1.44226	2.49122e-05
sp|Q9QZX7|SRR_MOUSE	Srr	Serine racemase OS=Mus musculus GN=Srr PE=1 SV=1	1650	13	C	5.4271	5.13263	4.81363	3.66053	6.06127	14.7167	15.6044	14.7676	14.0278	15.7883	1.39565e-06	5.85522	0.000149441	3.82553	2	0	4.95105	14.9671	3.02302	1.59599	4.96292e-08
sp|Q922B1|MACD1_MOUSE	Macrod1	MACRO domain-containing protein 1 OS=Mus musculus GN=Macrod1 PE=2 SV=2	180	11	C	15.7337	14.0284	13.4219	12.7437	12.0013	6.78448	6.11858	7.11716	5.77364	6.2772	1.40716e-06	5.85166	0.000149441	3.82553	1	0	13.5281	6.39643	0.472827	-1.08061	5.59605e-06
sp|P35803|GPM6B_MOUSE	Gpm6b	Neuronal membrane glycoprotein M6-b OS=Mus musculus GN=Gpm6b PE=1 SV=2	811	5	C	3.35824	3.72002	3.26085	5.25519	4.55351	15.8744	16.5765	18.0646	12.5746	16.762	1.52072e-06	5.81795	0.000155332	3.80874	2	0	3.96081	15.8551	4.00298	2.00107	2.15672e-06
sp|Q3UHD9-2|AGAP2_MOUSE	Agap2	Isoform 2 of Arf-GAP with GTPase, ANK repeat and PH domain-containing protein 2 OS=Mus musculus GN=Agap2	1384	22	C	5.05546	6.54953	4.3529	6.20969	5.32347	13.6	13.8645	15.1998	15.6287	14.216	1.52882e-06	5.81564	0.000155332	3.80874	2	0	5.44005	14.4809	2.66191	1.41246	2.15964e-07
sp|P97441|ZNT3_MOUSE	Slc30a3	Zinc transporter 3 OS=Mus musculus GN=Slc30a3 PE=1 SV=1	3257	6	C	3.55194	4.25164	3.00363	5.28913	4.23	16.1927	15.7693	17.5426	12.8603	17.3088	1.57487e-06	5.80276	0.000155693	3.80773	2	0	3.99281	15.8398	3.96707	1.98807	1.24377e-06
sp|Q3UHL1|CAMKV_MOUSE	Camkv	CaM kinase-like vesicle-associated protein OS=Mus musculus GN=Camkv PE=1 SV=2	2343	29	C	2.36049	4.04681	2.39402	3.66887	4.09646	17.0289	17.0905	16.8177	14.1581	18.3382	1.61927e-06	5.79068	0.000155693	3.80773	2	0	3.21541	16.627	5.17103	2.37045	1.48871e-07
sp|Q6ZPF3-2|TIAM2_MOUSE	Tiam2	Isoform 2 of T-lymphoma invasion and metastasis-inducing protein 2 OS=Mus musculus GN=Tiam2	2624	9	C	3.09819	3.23532	4.72356	3.81681	5.4425	15.8537	17.4016	14.7182	16.096	15.6141	1.62634e-06	5.78879	0.000155693	3.80773	3	0	3.96788	15.9134	4.01054	2.0038	6.01025e-08
sp|P63084|S10A5_MOUSE	S100a5	Protein S100-A5 OS=Mus musculus GN=S100a5 PE=2 SV=1	1794	14	C	0.692915	0.941292	0.5749	1.00852	1.97435	21.0056	13.4946	24.0702	14.8276	21.41	1.63373e-06	5.78682	0.000155693	3.80773	2	0	0.943238	18.4983	19.6115	4.29363	2.33385e-05
sp|O35317-2|PBX3_MOUSE	Pbx3	Isoform PBX3b of Pre-B-cell leukemia transcription factor 3 OS=Mus musculus GN=Pbx3	4406	4	C	6.39447	5.96639	6.47101	6.96199	7.41603	13.8398	11.9945	15.3206	12.9677	12.6675	1.65581e-06	5.78099	0.000155693	3.80773	2	0	6.62336	13.3103	2.0096	1.00691	4.96898e-06
sp|Q9JLM8|DCLK1_MOUSE	Dclk1	Serine/threonine-protein kinase DCLK1 OS=Mus musculus GN=Dclk1 PE=1 SV=1	2088	19	C	4.28503	4.96038	3.63091	5.00284	4.87979	16.1375	14.007	17.6371	11.8237	17.6357	1.67396e-06	5.77625	0.000155693	3.80773	2	0	4.51877	15.2739	3.38011	1.75707	1.30578e-05
sp|Q9D7J9|ECHD3_MOUSE	Echdc3	Enoyl-CoA hydratase domain-containing protein 3, mitochondrial OS=Mus musculus GN=Echdc3 PE=2 SV=1	6055	1	C	12.4074	14.3596	13.4824	10.89	13.6133	6.92254	7.02738	6.96389	7.14028	7.19315	1.69447e-06	5.77097	0.000155693	3.80773	1	0	12.8919	7.0487	0.546755	-0.871034	1.01209e-05
sp|Q0VE82|CPNE7_MOUSE	Cpne7	Copine-7 OS=Mus musculus GN=Cpne7 PE=2 SV=1	2086	3	C	4.4885	5.27133	4.64979	4.96285	4.29417	17.4178	13.0605	16.5577	11.4884	17.8089	1.80076e-06	5.74454	0.000163338	3.78691	2	0	4.72077	15.0442	3.18682	1.67212	3.4577e-05
sp|Q60987|FOXG1_MOUSE	Foxg1	Forkhead box protein G1 OS=Mus musculus GN=Foxg1 PE=2 SV=1	4577	1	C	1.59811	2.6758	1.49631	2.30936	2.72964	18.8427	17.578	17.8937	11.3944	23.4819	1.89811e-06	5.72168	0.000169989	3.76958	2	0	2.09477	17.3799	8.29682	3.05256	4.17084e-05
sp|Q8C0T5|SI1L1_MOUSE	Sipa1l1	Signal-induced proliferation-associated 1-like protein 1 OS=Mus musculus GN=Sipa1l1 PE=1 SV=2	2076	42	C	4.46502	4.69207	4.97178	4.04467	5.89293	15.4962	15.3461	13.7747	18.9601	12.3564	2.00857e-06	5.69711	0.000177383	3.75109	3	0	4.7751	15.0317	3.14793	1.6544	1.78027e-05
sp|P70377|FGF13_MOUSE	Fgf13	Fibroblast growth factor 13 OS=Mus musculus GN=Fgf13 PE=2 SV=1	4811	2	C	5.65826	4.82625	5.42699	6.19987	7.23145	13.5791	13.7762	15.3581	14.7518	13.192	2.03081e-06	5.69233	0.000177383	3.75109	3	0	5.81423	14.1091	2.42665	1.27896	5.01503e-07
sp|Q52KR2-2|LRIG2_MOUSE	Lrig2	Isoform 2 of Leucine-rich repeats and immunoglobulin-like domains protein 2 OS=Mus musculus GN=Lrig2	5992	1	C	2.36763	2.77242	2.59159	3.12461	3.6923	20.778	14.4742	21.2157	10.9684	18.0151	2.14414e-06	5.66875	0.000184998	3.73283	2	0	2.87453	16.6007	5.77512	2.52985	8.94947e-05
sp|Q0VGY8|TANC1_MOUSE	Tanc1	Protein TANC1 OS=Mus musculus GN=Tanc1 PE=1 SV=2	494	8	C	13.9232	11.6941	15.6787	12.3346	15.2304	6.20722	5.83687	5.98022	7.04166	6.07295	2.21793e-06	5.65405	0.000189059	3.7234	1	0	13.6827	6.21404	0.454154	-1.13875	1.41809e-05
sp|P70407|CADH9_MOUSE	Cdh9	Cadherin-9 OS=Mus musculus GN=Cdh9 PE=2 SV=2	632	6	C	4.67484	5.07992	4.3198	3.88025	6.14423	14.8882	16.0045	12.7782	18.0536	14.1765	2.31042e-06	5.63631	0.000194598	3.71086	2	0	4.76083	15.0778	3.16705	1.66314	5.13458e-06
tr|B2RPU2|B2RPU2_MOUSE	3830431G21Rik	RIKEN cDNA 3830431G21 gene OS=Mus musculus GN=3830431G21Rik PE=2 SV=1	663	10	C	15.7738	17.4954	13.6847	22.0372	14.1676	4.72405	3.09703	3.29009	2.44895	3.2811	2.41365e-06	5.61733	0.000200901	3.69702	1	0	16.3798	3.29225	0.200994	-2.31477	2.71785e-05
sp|Q9R171|CBLN1_MOUSE	Cbln1	Cerebellin-1 OS=Mus musculus GN=Cbln1 PE=1 SV=1	3469	2	C	17.1138	12.371	14.5977	23.2135	18.192	4.20332	2.95165	2.32999	2.38847	2.63861	2.46772e-06	5.6077	0.000202138	3.69435	1	0	16.716	2.83205	0.169422	-2.56131	6.23315e-05
sp|Q8BGU2|CBLN2_MOUSE	Cbln2	Cerebellin-2 OS=Mus musculus GN=Cbln2 PE=1 SV=1	3469	3	C	15.9351	16.2181	11.5301	18.0701	12.7798	5.52943	4.78387	4.85568	5.57297	4.72482	2.53447e-06	5.59611	0.000202138	3.69435	1	0	14.7074	5.07968	0.345384	-1.53373	4.02357e-05
sp|Q8CFV4|NRN1_MOUSE	Nrn1	Neuritin OS=Mus musculus GN=Nrn1 PE=2 SV=1	5327	2	C	4.75568	3.93594	5.31376	4.96414	6.44488	16.4825	16.5316	13.0409	14.5075	14.0232	2.53938e-06	5.59527	0.000202138	3.69435	3	0	5.01816	14.8531	2.95987	1.56553	1.83151e-06
sp|Q9JKK0|RCAN3_MOUSE	Rcan3	Calcipressin-3 OS=Mus musculus GN=Rcan3 PE=1 SV=1	1448	2	C	11.3193	11.6815	10.6814	12.3871	11.913	8.27028	8.55381	8.10138	8.58156	8.51072	2.5428e-06	5.59469	0.000202138	3.69435		0	11.5821	8.40145	0.725382	-0.463187	5.56344e-06
sp|Q80YA8|CRUM2_MOUSE	Crb2	Crumbs homolog 2 OS=Mus musculus GN=Crb2 PE=2 SV=3	6027	1	C	18.9321	25.4068	13.0737	17.6877	11.5346	3.00623	2.79885	2.09936	3.05944	2.40106	2.61801e-06	5.58203	0.000204026	3.69031	1	0	16.6588	2.64622	0.158848	-2.65428	0.000332646
sp|Q9DB26|PHYD1_MOUSE	Phyhd1	Phytanoyl-CoA dioxygenase domain-containing protein 1 OS=Mus musculus GN=Phyhd1 PE=2 SV=2	4709	2	C	20.4286	16.6326	15.8183	11.22	13.8417	4.22707	4.83348	4.11045	4.81794	4.06979	2.62422e-06	5.581	0.000204026	3.69031	1	0	15.2865	4.3987	0.287751	-1.79711	8.64941e-05
sp|P50153|GBG4_MOUSE	Gng4	Guanine nucleotide-binding protein G(I)/G(S)/G(O) subunit gamma-4 OS=Mus musculus GN=Gng4 PE=2 SV=1	3577	5	C	3.47923	3.92543	3.86451	3.55005	5.00404	15.0325	12.4786	17.8253	21.5863	13.254	2.74864e-06	5.56088	0.000207663	3.68264	3	0	3.9301	15.7091	3.99713	1.99896	9.654e-05
sp|Q62132-2|PTPRR_MOUSE	Ptprr	Isoform Beta of Receptor-type tyrosine-protein phosphatase R OS=Mus musculus GN=Ptprr	5705	1	C	6.39043	6.97036	5.88954	7.15512	7.84899	12.2298	13.4619	12.4112	14.1834	13.4593	2.75221e-06	5.56032	0.000207663	3.68264	2	0	6.81804	13.1289	1.92561	0.945318	1.36213e-06
sp|Q8BGS3-2|ZKSC1_MOUSE	Zkscan1	Isoform 2 of Zinc finger protein with KRAB and SCAN domains 1 OS=Mus musculus GN=Zkscan1	5819	1	C	11.2489	12.5134	11.7451	11.9837	12.2145	8.58202	7.76413	7.4144	8.58733	7.94653	2.75905e-06	5.55924	0.000207663	3.68264		0	11.9333	8.04561	0.674213	-0.568724	1.76556e-06
sp|Q3UTQ8|CDKL5_MOUSE	Cdkl5	Cyclin-dependent kinase-like 5 OS=Mus musculus GN=Cdkl5 PE=2 SV=1	299	7	C	6.72773	5.86153	7.02096	7.167	7.92086	13.5513	13.1926	11.8953	12.9894	13.6733	2.81788e-06	5.55008	0.000207672	3.68262	3	0	6.9068	13.0446	1.88866	0.917359	9.6588e-07
sp|Q9D8W7|OCAD2_MOUSE	Ociad2	OCIA domain-containing protein 2 OS=Mus musculus GN=Ociad2 PE=2 SV=1	4304	3	C	3.55963	3.32107	2.94718	5.50015	4.22743	14.1675	15.1428	18.6832	18.2397	14.2114	2.90037e-06	5.53755	0.000211547	3.67459	2	0	3.81688	15.9706	4.1842	2.06495	3.53401e-06
tr|A2AQ87|A2AQ87_MOUSE	Shf	Src homology 2 domain containing F (Fragment) OS=Mus musculus GN=Shf PE=4 SV=1	915	6	C	16.1324	13.9099	18.2314	11.7157	18.9908	4.37658	4.51945	3.41131	5.07524	3.63723	3.0744e-06	5.51224	0.000219711	3.65815	1	0	15.5536	4.15981	0.26745	-1.90266	3.12936e-05
sp|Q920M7|SYT17_MOUSE	Syt17	Synaptotagmin-17 OS=Mus musculus GN=Syt17 PE=2 SV=1	5064	6	C	3.13463	4.66029	2.73232	3.60614	3.92868	17.9608	15.1552	18.2299	11.3779	19.2141	3.1551e-06	5.50099	0.000223161	3.65138	2	0	3.55209	16.1091	4.5351	2.18113	2.28666e-05
sp|Q8BKX1-2|BAIP2_MOUSE	Baiap2	Isoform 2 of Brain-specific angiogenesis inhibitor 1-associated protein 2 OS=Mus musculus GN=Baiap2	993	46	C	5.17904	5.58741	5.27734	5.47167	6.91234	14.3487	16.291	11.8386	16.1375	12.9565	3.18577e-06	5.49679	0.000223161	3.65138	3	0	5.65359	14.2062	2.51277	1.32928	1.44628e-05
sp|Q8BYW1-2|RHG25_MOUSE	Arhgap25	Isoform 2 of Rho GTPase-activating protein 25 OS=Mus musculus GN=Arhgap25	4288	5	C	5.96597	6.88305	5.53893	4.32929	5.76517	13.6603	15.4829	13.0047	14.3209	15.0488	3.21976e-06	5.49218	0.000223331	3.65105	2	0	5.63408	14.275	2.53369	1.34124	6.13696e-07
sp|Q80TE7|LRRC7_MOUSE	Lrrc7	Leucine-rich repeat-containing protein 7 OS=Mus musculus GN=Lrrc7 PE=1 SV=2	640	28	C	4.09981	4.22752	4.03586	2.9661	5.46527	16.108	16.5465	12.8334	19.4526	14.2649	3.56605e-06	5.44781	0.000244949	3.61092	2	0	4.08241	15.6844	3.84194	1.94184	9.70754e-06
sp|Q80ZX8-2|SPAG1_MOUSE	Spag1	Isoform 2 of Sperm-associated antigen 1 OS=Mus musculus GN=Spag1	81	15	C	19.2508	14.2219	18.8396	10.9367	17.403	3.94228	4.52251	3.15683	4.34608	3.38035	3.77251e-06	5.42337	0.000256639	3.59068	1	0	15.7906	3.83255	0.242711	-2.04269	5.74776e-05
sp|P11034|MCPT1_MOUSE	Mcpt1	Mast cell protease 1 OS=Mus musculus GN=Mcpt1 PE=1 SV=2	3773	1	C	1.22819	2.21923	1.39384	2.19604	2.63448	26.4656	18.6406	11.597	14.8356	18.7894	3.84984e-06	5.41456	0.000259406	3.58602	2	0	1.85525	17.3997	9.3786	3.22937	0.000198438
sp|P12657|ACM1_MOUSE	Chrm1	Muscarinic acetylcholine receptor M1 OS=Mus musculus GN=Chrm1 PE=2 SV=1	3795	2	C	2.19115	2.96784	2.80522	3.42266	4.60944	15.0936	17.5363	18.9839	12.2651	20.1248	3.98551e-06	5.39952	0.000266014	3.5751	2	0	3.10326	16.5464	5.33194	2.41466	1.49677e-05
sp|Q8C3Q5-2|SHSA7_MOUSE	Shisa7	Isoform 2 of Protein shisa-7 OS=Mus musculus GN=Shisa7	1799	5	C	2.25814	3.97417	1.91261	2.82024	3.75762	15.6487	16.9828	15.052	22.7228	14.8709	4.09372e-06	5.38788	0.000270683	3.56754	2	0	2.83116	16.8336	5.94582	2.57188	1.46907e-05
sp|P12660|PCP2_MOUSE	Pcp2	Purkinje cell protein 2 OS=Mus musculus GN=Pcp2 PE=2 SV=2	2689	9	C	24.495	13.0248	28.7696	7.81365	21.9207	1.17048	0.986575	0.582674	0.715071	0.521389	4.14225e-06	5.38276	0.000271356	3.56646	1	0	17.3499	0.758379	0.0437107	-4.51587	0.00136843
sp|P09541|MYL4_MOUSE	Myl4	Myosin light chain 4 OS=Mus musculus GN=Myl4 PE=2 SV=3	1606	1	C	2.08039	1.60251	2.16461	2.35828	3.36032	22.8456	23.5815	11.4294	13.8	16.7774	4.24182e-06	5.37245	0.000275329	3.56015	3	0	2.24626	17.0138	7.57426	2.9211	0.000226435
sp|P08414|KCC4_MOUSE	Camk4	Calcium/calmodulin-dependent protein kinase type IV OS=Mus musculus GN=Camk4 PE=1 SV=2	297	40	C	15.2522	10.7482	13.856	13.3933	13.9292	6.69969	7.11053	5.95673	6.34497	6.70929	4.55775e-06	5.34125	0.000290052	3.53752	1	0	13.3482	6.55261	0.490897	-1.02651	1.8769e-05
tr|E9QMD0|E9QMD0_MOUSE	Rapgef2	Uncharacterized protein OS=Mus musculus GN=Rapgef2 PE=4 SV=1	2194	30	C	5.21458	7.32228	4.91806	6.79044	6.05383	13.6534	13.2641	14.1754	14.782	13.8259	4.60162e-06	5.33709	0.000290052	3.53752	2	0	5.99125	13.9308	2.32519	1.21735	3.69912e-07
sp|O09172|GSH0_MOUSE	Gclm	Glutamate--cysteine ligase regulatory subunit OS=Mus musculus GN=Gclm PE=2 SV=1	162	13	C	13.8992	13.8253	12.3805	11.3098	11.4401	7.46943	7.14304	7.62457	7.08825	7.81981	4.60204e-06	5.33705	0.000290052	3.53752	1	0	12.5215	7.42377	0.59288	-0.754188	1.96542e-05
sp|P12658|CALB1_MOUSE	Calb1	Calbindin OS=Mus musculus GN=Calb1 PE=1 SV=2	930	113	C	16.3413	12.0215	21.6219	13.4641	18.8963	3.83258	4.09734	2.60069	4.12146	3.0028	4.67853e-06	5.32989	0.000290052	3.53752	1	0	16.0968	3.47322	0.215771	-2.21243	8.55554e-05
sp|P32211|ACM4_MOUSE	Chrm4	Muscarinic acetylcholine receptor M4 OS=Mus musculus GN=Chrm4 PE=2 SV=1	4042	1	C	2.17115	2.81775	2.22791	3.3727	4.54887	14.0194	17.9499	18.2752	13.5243	21.0929	4.69787e-06	5.3281	0.000290052	3.53752	2	0	2.91121	16.7333	5.74787	2.52303	1.35335e-05
sp|Q8K0T7|UN13C_MOUSE	Unc13c	Protein unc-13 homolog C OS=Mus musculus GN=Unc13c PE=2 SV=3	405	8	C	12.168	11.779	12.8821	14.9801	14.4394	7.5505	6.32193	7.02778	5.97634	6.87487	4.78783e-06	5.31986	0.000292017	3.53459	1	0	13.1909	6.72773	0.510027	-0.971355	1.259e-05
sp|Q8K298|ANLN_MOUSE	Anln	Actin-binding protein anillin OS=Mus musculus GN=Anln PE=1 SV=2	545	19	C	16.0974	16.594	16.3206	11.1246	12.7428	5.44368	6.02991	4.64687	5.44845	5.55176	4.86256e-06	5.31314	0.000292561	3.53378	1	0	14.3946	5.40522	0.375504	-1.4131	4.08428e-05
sp|Q8K124|PKHO2_MOUSE	Plekho2	Pleckstrin homology domain-containing family O member 2 OS=Mus musculus GN=Plekho2 PE=1 SV=1	1698	6	C	11.4631	11.9562	13.6385	11.3503	13.6125	7.54958	7.61445	7.06	7.92175	7.83355	4.91399e-06	5.30857	0.000292561	3.53378	1	0	12.3629	7.58978	0.613914	-0.703891	1.76448e-05
sp|Q3TGF2|F107B_MOUSE	Fam107b	Protein FAM107B OS=Mus musculus GN=Fam107b PE=2 SV=2	3868	9	C	17.7295	10.8619	25.1087	12.1436	23.0045	2.70247	2.29577	1.85371	2.57806	1.72179	4.92081e-06	5.30796	0.000292561	3.53378	1	0	16.8313	2.19584	0.130462	-2.9383	0.000594209
tr|Q91XW9|Q91XW9_MOUSE	Pcdhgc5	MCG133388, isoform CRA_f OS=Mus musculus GN=Pcdhgc5 PE=2 SV=1	4313	8	C	6.70832	6.77387	6.77042	5.40885	6.47634	13.0316	14.0115	11.6404	16.2054	12.9733	5.04104e-06	5.29748	0.000297211	3.52693	2	0	6.40472	13.4906	2.10636	1.07475	1.99811e-05
sp|Q64336|TBR1_MOUSE	Tbr1	T-box brain protein 1 OS=Mus musculus GN=Tbr1 PE=2 SV=2	3164	3	C	3.62016	4.02947	4.29683	3.70886	5.2608	14.1927	16.2982	12.5361	22.5289	13.5281	5.14018e-06	5.28902	0.000300552	3.52208	3	0	4.14461	15.4621	3.73066	1.89943	0.000204618
sp|P28740|KIF2A_MOUSE	Kif2a	Kinesin-like protein KIF2A OS=Mus musculus GN=Kif2a PE=1 SV=2	2431	32	C	6.61735	6.47317	7.22204	8.44286	7.77172	13.0828	12.1691	13.2687	12.6565	12.2958	5.35741e-06	5.27105	0.000310686	3.50768	3	0	7.26932	12.6874	1.74533	0.803501	1.38994e-06
sp|Q8BW86|ARG33_MOUSE	Arhgef33	Rho guanine nucleotide exchange factor 33 OS=Mus musculus GN=Arhgef33 PE=2 SV=3	3156	15	C	12.9827	13.2284	14.9285	23.8431	15.0914	5.06073	3.57876	3.41822	3.91899	3.94913	5.48516e-06	5.26081	0.000315508	3.50099	1	0	15.5954	3.94716	0.253098	-1.98223	0.000344341
sp|Q9Z268|RASL1_MOUSE	Rasal1	RasGAP-activating-like protein 1 OS=Mus musculus GN=Rasal1 PE=2 SV=2	704	26	C	1.71179	2.09528	1.75012	4.14607	3.33502	18.2084	17.3453	18.7488	14.3389	18.3203	5.56606e-06	5.25445	0.00031758	3.49815	2	0	2.44174	17.3131	7.09049	2.82588	2.50445e-07
sp|Q7TSH7|KCNF1_MOUSE	Kcnf1	Potassium voltage-gated channel subfamily F member 1 OS=Mus musculus GN=Kcnf1 PE=2 SV=1	6093	1	C	2.42378	3.10642	2.70612	3.55245	4.31279	17.8756	12.7977	24.0122	12.7249	16.488	5.62696e-06	5.24973	0.000318486	3.49691	2	0	3.15411	16.3053	5.16954	2.37004	0.000196181
sp|Q9ESM3|HPLN2_MOUSE	Hapln2	Hyaluronan and proteoglycan link protein 2 OS=Mus musculus GN=Hapln2 PE=1 SV=1	3444	9	C	15.1089	18.1544	14.0162	11.6981	12.9855	6.20726	6.16814	4.8643	5.73599	5.06112	6.07849e-06	5.2162	0.000341312	3.46685	1	0	14.2326	5.57938	0.392014	-1.35102	5.39862e-05
sp|Q6DFY8|FAM5B_MOUSE	Fam5b	Protein FAM5B OS=Mus musculus GN=Fam5b PE=2 SV=1	5945	2	C	4.09662	5.53036	3.53324	6.22476	4.43372	15.315	13.8925	17.8088	13.6028	15.5622	6.13953e-06	5.21186	0.000342025	3.46594	2	0	4.66497	15.1651	3.25086	1.70082	2.58168e-06
sp|Q61191|HCFC1_MOUSE	Hcfc1	Host cell factor 1 OS=Mus musculus GN=Hcfc1 PE=1 SV=2	2030	32	C	12.8849	11.7799	11.2981	11.126	11.8163	8.01263	7.73899	8.86803	8.39443	8.08073	6.2104e-06	5.20688	0.00034327	3.46436		0	11.7655	8.21005	0.697808	-0.519098	9.6457e-06
sp|P29351-2|PTN6_MOUSE	Ptpn6	Isoform 2 of Tyrosine-protein phosphatase non-receptor type 6 OS=Mus musculus GN=Ptpn6	1094	3	C	8.40282	8.22919	8.13867	7.57578	7.5313	12.5653	10.7697	13.0296	11.9773	11.7803	6.30792e-06	5.20011	0.000343465	3.46412	2	0	7.96758	11.9995	1.50605	0.590765	1.16493e-05
sp|Q80U93|NU214_MOUSE	Nup214	Nuclear pore complex protein Nup214 OS=Mus musculus GN=Nup214 PE=1 SV=2	320	12	C	10.976	10.9172	11.0611	10.7047	11.6757	8.56808	8.69207	9.01231	9.17838	9.21433	6.33917e-06	5.19797	0.000343465	3.46412		0	11.0622	8.92924	0.807184	-0.309031	7.13559e-06
sp|Q8VHP7|ILEUB_MOUSE	Serpinb1b	Leukocyte elastase inhibitor B OS=Mus musculus GN=Serpinb1b PE=1 SV=1	603	16	C	20.2381	18.7569	14.1256	12.7555	11.5083	4.8868	5.03127	4.19569	4.38937	4.11245	6.50108e-06	5.18701	0.000343465	3.46412	1	0	15.1081	4.50818	0.298396	-1.7447	0.000215366
sp|Q80U40-2|RIMB2_MOUSE	Rimbp2	Isoform 2 of RIMS-binding protein 2 OS=Mus musculus GN=Rimbp2	2992	14	C	3.89689	4.47655	2.84579	3.51581	4.39874	14.7655	16.9279	12.985	23.3285	12.8594	6.5052e-06	5.18674	0.000343465	3.46412	2	0	3.7761	15.7645	4.17481	2.06171	0.000231712
sp|Q6ZQK5-2|ACAP2_MOUSE	Acap2	Isoform 2 of Arf-GAP with coiled-coil, ANK repeat and PH domain-containing protein 2 OS=Mus musculus GN=Acap2	236	11	C	7.29421	7.57333	5.88408	7.47059	6.66066	13.0271	13.5996	13.6722	11.2006	13.6175	6.65731e-06	5.1767	0.000348892	3.45731	2	0	6.94645	12.987	1.86959	0.902724	5.21891e-06
sp|Q8BJ42|DLGP2_MOUSE	Dlgap2	Disks large-associated protein 2 OS=Mus musculus GN=Dlgap2 PE=1 SV=2	639	14	C	3.16062	3.49059	3.60132	2.84596	5.4213	16.4661	17.4967	12.2229	21.2148	14.0796	6.78625e-06	5.16837	0.000352561	3.45277	2	0	3.60988	16.01	4.43504	2.14895	4.91384e-05
sp|Q7TPD3|ROBO2_MOUSE	Robo2	Roundabout homolog 2 OS=Mus musculus GN=Robo2 PE=2 SV=2	2306	10	C	3.34429	5.08292	2.89812	3.96338	3.98842	16.6253	13.7767	20.904	11.6062	17.8107	6.96404e-06	5.15714	0.000357033	3.44729	2	0	3.78687	15.8162	4.1766	2.06233	7.33874e-05
tr|D3Z7H4|D3Z7H4_MOUSE	Gsg1l	MCG20543 OS=Mus musculus GN=Gsg1l PE=4 SV=2	4564	4	C	2.85701	3.37758	2.6305	4.55939	4.77908	16.0949	16.0809	17.887	11.8612	19.8724	7.10771e-06	5.14827	0.000361777	3.44156	2	0	3.5364	16.1281	4.5606	2.18922	1.68145e-05
sp|Q9D1J1|NECP2_MOUSE	Necap2	Adaptin ear-binding coat-associated protein 2 OS=Mus musculus GN=Necap2 PE=1 SV=1	955	7	C	12.8745	14.3006	12.8626	10.4138	13.8735	7.29216	7.10944	6.76151	7.20803	7.30389	7.26357e-06	5.13885	0.000365975	3.43655	1	0	12.7892	7.13216	0.557673	-0.842509	3.04317e-05
tr|Q05CJ5|Q05CJ5_MOUSE	Atp2b1	Atp2b1 protein (Fragment) OS=Mus musculus GN=Atp2b1 PE=2 SV=1	655	11	C	5.18164	4.46349	4.58261	7.28737	5.91312	14.1205	13.6211	16.09	13.432	15.3082	7.29364e-06	5.13706	0.000365975	3.43655	2	0	5.39422	14.4789	2.68416	1.42447	1.67872e-06
sp|Q9ESN4|C1QL3_MOUSE	C1ql3	Complement C1q-like protein 3 OS=Mus musculus GN=C1ql3 PE=2 SV=1	4887	1	C	4.48644	6.00961	4.62035	4.55813	6.81909	14.6561	17.0227	13.6992	15.6569	12.4716	7.44165e-06	5.12833	0.000367083	3.43524	2	0	5.219	14.6175	2.80083	1.48585	6.95632e-06
sp|Q5DTY9|KCD16_MOUSE	Kctd16	BTB/POZ domain-containing protein KCTD16 OS=Mus musculus GN=Kctd16 PE=1 SV=2	2645	16	C	4.15269	6.40074	3.69295	5.57525	5.2711	15.2338	13.8839	16.9252	13.27	15.5944	7.45479e-06	5.12756	0.000367083	3.43524	2	0	4.92062	14.9258	3.03332	1.6009	1.78638e-06
sp|P70255-2|NFIC_MOUSE	Nfic	Isoform 2 of Nuclear factor 1 C-type OS=Mus musculus GN=Nfic	2848	5	C	13.8285	15.5862	10.9771	18.5951	13.8313	6.30407	5.11177	5.57462	5.03658	5.1547	7.47136e-06	5.1266	0.000367083	3.43524	4	0	14.35	5.41688	0.377482	-1.40552	9.46399e-05
sp|P34152|FAK1_MOUSE	Ptk2	Focal adhesion kinase 1 OS=Mus musculus GN=Ptk2 PE=1 SV=3	1724	25	C	7.33834	7.52068	7.1221	6.11462	7.74264	12.3156	12.9177	12.0107	14.8804	12.0373	7.71769e-06	5.11251	0.00037657	3.42415	2	0	7.14405	12.79	1.7903	0.840203	1.42021e-05
sp|Q9JJF3|NO66_MOUSE	No66	Lysine-specific demethylase NO66 OS=Mus musculus GN=No66 PE=1 SV=2	1779	3	C	2.83213	4.79916	2.15669	4.38604	4.05156	18.0198	16.6283	15.9513	15.9029	15.272	7.93972e-06	5.1002	0.00038475	3.41482	2	0	3.49424	16.3288	4.67306	2.22437	7.11134e-08
sp|Q9JI75|NQO2_MOUSE	Nqo2	Ribosyldihydronicotinamide dehydrogenase [quinone] OS=Mus musculus GN=Nqo2 PE=2 SV=3	5207	8	C	12.3102	11.609	11.2346	12.0025	11.5412	9.06905	8.22951	8.25743	7.43937	8.30726	8.34727e-06	5.07846	0.000401748	3.39605		0	11.7335	8.24432	0.70263	-0.509162	4.44408e-06
sp|Q5FWK3|RHG01_MOUSE	Arhgap1	Rho GTPase-activating protein 1 OS=Mus musculus GN=Arhgap1 PE=1 SV=1	1358	14	C	5.53784	6.27719	4.95018	7.70182	6.71234	13.4222	13.2486	14.8664	13.0771	14.2063	8.41442e-06	5.07498	0.000402243	3.39551	2	0	6.16366	13.748	2.23049	1.15736	1.21379e-06
sp|Q62520|ZIC2_MOUSE	Zic2	Zinc finger protein ZIC 2 OS=Mus musculus GN=Zic2 PE=1 SV=2	3911	1	C	18.023	10.6992	18.3141	12.5603	23.9261	3.84714	3.40716	2.69955	3.66411	2.85931	8.7284e-06	5.05907	0.000412761	3.3843	1	0	16.0386	3.26445	0.203537	-2.29664	0.000454845
sp|P32848|PRVA_MOUSE	Pvalb	Parvalbumin alpha OS=Mus musculus GN=Pvalb PE=1 SV=3	1309	18	C	13.8076	11.7131	22.1764	23.0895	14.8076	3.60821	3.44281	2.00429	3.0805	2.26981	8.75111e-06	5.05794	0.000412761	3.3843	1	0	16.5088	2.80644	0.169996	-2.55643	0.000287923
sp|O70362|PHLD_MOUSE	Gpld1	Phosphatidylinositol-glycan-specific phospholipase D OS=Mus musculus GN=Gpld1 PE=1 SV=1	3407	3	C	12.9086	11.9693	12.4302	10.5055	11.9753	7.8751	8.1157	8.61259	7.69354	7.91425	8.81607e-06	5.05472	0.000413071	3.38398		0	11.9296	8.03619	0.673635	-0.569961	1.76094e-05
sp|P97478|COQ7_MOUSE	Coq7	Ubiquinone biosynthesis protein COQ7 homolog OS=Mus musculus GN=Coq7 PE=2 SV=3	4385	3	C	14.9603	13.1038	13.722	10.6551	12.6237	7.14713	7.66926	6.62518	6.74186	6.75163	9.03248e-06	5.04419	0.000418327	3.37848	1	0	12.933	6.97677	0.539454	-0.890428	3.59437e-05
sp|Q8BGZ1|HPCL4_MOUSE	Hpcal4	Hippocalcin-like protein 4 OS=Mus musculus GN=Hpcal4 PE=2 SV=3	3651	28	C	2.06631	2.15539	2.58836	2.8837	4.27438	15.8507	18.0839	12.6612	26.0702	13.3659	9.04651e-06	5.04352	0.000418327	3.37848	3	0	2.69472	16.6108	6.16421	2.62392	0.000365924
sp|P11031|TCP4_MOUSE	Sub1	Activated RNA polymerase II transcriptional coactivator p15 OS=Mus musculus GN=Sub1 PE=1 SV=3	2816	14	C	7.36983	7.6413	7.67001	7.64422	8.83563	12.9505	12.0324	12.6647	10.8139	12.3775	9.17461e-06	5.03741	0.000421496	3.37521	2	0	7.81625	12.1442	1.55372	0.635722	1.14436e-05
sp|Q8BL80-2|RHG22_MOUSE	Arhgap22	Isoform 2 of Rho GTPase-activating protein 22 OS=Mus musculus GN=Arhgap22	2840	2	C	4.88074	7.30433	4.89457	5.81889	5.97294	14.3695	12.5134	14.4852	16.9232	12.8372	9.32539e-06	5.03033	0.000425659	3.37094	2	0	5.70902	14.1429	2.47729	1.30876	1.34832e-05
sp|O35405|PLD3_MOUSE	Pld3	Phospholipase D3 OS=Mus musculus GN=Pld3 PE=2 SV=1	1682	11	C	5.94522	8.19081	5.26847	6.27154	5.78765	12.9099	12.7673	14.4785	13.5614	14.8193	9.59452e-06	5.01798	0.000435136	3.36138	2	0	6.2203	13.6828	2.1997	1.13731	3.0816e-06
sp|P42567|EPS15_MOUSE	Eps15	Epidermal growth factor receptor substrate 15 OS=Mus musculus GN=Eps15 PE=1 SV=1	779	40	C	13.7152	12.5769	16.0751	10.9107	15.2476	6.47757	6.64834	5.54112	6.8189	5.98852	1.00831e-05	4.99641	0.000454382	3.34258	1	0	13.5768	6.27699	0.462333	-1.113	5.36488e-05
sp|Q810N6|ANR45_MOUSE	Ankrd45	Ankyrin repeat domain-containing protein 45 OS=Mus musculus GN=Ankrd45 PE=2 SV=1	5773	1	C	4.47463	3.97477	3.94496	4.34122	7.09747	13.8044	13.1419	16.0868	17.7215	15.4123	1.02604e-05	4.98884	0.000459445	3.33777	3	0	4.64478	15.1462	3.2609	1.70527	6.4598e-06
sp|P09066|HME2_MOUSE	En2	Homeobox protein engrailed-2 OS=Mus musculus GN=En2 PE=2 SV=2	4613	1	C	18.1826	15.8986	19.0055	9.44457	17.0891	4.45229	3.69238	4.10773	4.64248	3.48475	1.06509e-05	4.97261	0.000473931	3.32429	1	0	15.4725	4.05212	0.261893	-1.93295	0.000124
sp|P26043|RADI_MOUSE	Rdx	Radixin OS=Mus musculus GN=Rdx PE=1 SV=3	217	21	C	12.1359	12.4755	11.7219	10.8982	11.3741	8.42076	8.00405	8.22694	7.69935	9.0433	1.07653e-05	4.96797	0.00047603	3.32237		0	11.7079	8.26677	0.706084	-0.502089	1.12706e-05
sp|Q9JLI6|SCLY_MOUSE	Scly	Selenocysteine lyase OS=Mus musculus GN=Scly PE=1 SV=1	653	9	C	15.9094	13.8981	12.5566	11.2381	11.872	7.25936	6.59455	6.99804	6.47803	7.19585	1.1234e-05	4.94946	0.000493669	3.30656	1	0	12.9939	6.8979	0.530857	-0.913605	8.2217e-05
sp|Q8BHK2|SCN3B_MOUSE	Scn3b	Sodium channel subunit beta-3 OS=Mus musculus GN=Scn3b PE=2 SV=1	2888	1	C	3.5022	5.94809	3.55641	4.81338	5.81124	14.9498	13.679	18.2203	14.6013	14.9183	1.15128e-05	4.93882	0.000500822	3.30032	2	0	4.60564	15.201	3.30051	1.72269	3.40581e-06
sp|Q9D6E4|TTC9B_MOUSE	Ttc9b	Tetratricopeptide repeat protein 9B OS=Mus musculus GN=Ttc9b PE=2 SV=1	5827	4	C	8.05766	7.52763	7.2928	7.22259	8.3285	11.4662	12.2158	11.7329	14.3344	11.8216	1.15384e-05	4.93786	0.000500822	3.30032	2	0	7.67369	12.2733	1.5994	0.677528	3.58053e-05
sp|Q9WTR5|CAD13_MOUSE	Cdh13	Cadherin-13 OS=Mus musculus GN=Cdh13 PE=1 SV=2	3126	7	C	4.67283	5.34253	5.46668	4.90205	6.61915	16.1715	14.5057	11.1751	18.1397	13.0048	1.17966e-05	4.92824	0.000508909	3.29336	3	0	5.361	14.3964	2.6854	1.42514	8.2005e-05
sp|O08532-4|CA2D1_MOUSE	Cacna2d1	Isoform 2D of Voltage-dependent calcium channel subunit alpha-2/delta-1 OS=Mus musculus GN=Cacna2d1	499	21	C	4.64403	4.62995	4.0357	7.56414	5.51447	14.8232	13.9666	15.7049	14.8251	14.292	1.19937e-05	4.92105	0.000510613	3.29191	2	0	5.14909	14.7106	2.85694	1.51447	7.40894e-07
tr|Q8QZV3|Q8QZV3_MOUSE	Eci1	Dci protein OS=Mus musculus GN=Eci1 PE=2 SV=1	1741	20	C	13.7342	12.9565	11.3493	12.8615	10.8848	8.01762	7.74258	7.97753	7.03204	7.444	1.20578e-05	4.91873	0.000510613	3.29191	4	0	12.3105	7.63374	0.620102	-0.689423	3.19118e-05
tr|Q9Z2E4|Q9Z2E4_MOUSE	Gsbs	G substrate OS=Mus musculus GN=Gsbs PE=2 SV=1	3360	4	C	17.2655	10.5983	28.0416	10.806	23.7041	2.19594	2.16937	1.59393	2.34563	1.27956	1.20911e-05	4.91753	0.000510613	3.29191	1	0	16.7395	1.86874	0.111637	-3.16312	0.00163471
sp|Q810C1|SLIK1_MOUSE	Slitrk1	SLIT and NTRK-like protein 1 OS=Mus musculus GN=Slitrk1 PE=2 SV=1	2627	8	C	6.69759	7.85168	7.02365	7.62169	7.83555	12.5565	12.1266	13.5131	10.7864	13.9872	1.21854e-05	4.91416	0.000510613	3.29191	2	0	7.39117	12.5428	1.697	0.762984	2.68059e-05
sp|Q922S4|PDE2A_MOUSE	Pde2a	cGMP-dependent 3',5'-cyclic phosphodiesterase OS=Mus musculus GN=Pde2a PE=1 SV=3	2596	31	C	3.39968	5.0415	3.16242	5.98348	4.84497	15.7541	15.7868	16.8105	12.5937	16.6229	1.2197e-05	4.91375	0.000510613	3.29191	2	0	4.35765	15.4321	3.54139	1.82431	2.28947e-06
sp|P30999-2|CTND1_MOUSE	Ctnnd1	Isoform 2 of Catenin delta-1 OS=Mus musculus GN=Ctnnd1	4015	21	C	7.84485	6.86247	7.04719	6.88418	8.35787	12.1758	11.3682	12.815	14.4266	12.218	1.23768e-05	4.90739	0.000515094	3.28811	2	0	7.37574	12.5607	1.70298	0.768058	2.22401e-05
sp|O08842|GFRA2_MOUSE	Gfra2	GDNF family receptor alpha-2 OS=Mus musculus GN=Gfra2 PE=2 SV=1	5224	2	C	4.98472	4.54389	5.17011	3.34363	6.52096	14.0351	15.5069	14.2564	18.1272	13.5111	1.27352e-05	4.89499	0.000523847	3.2808	2	0	4.80197	15.0022	3.12417	1.64347	6.09887e-06
sp|P97300|NPTN_MOUSE	Nptn	Neuroplastin OS=Mus musculus GN=Nptn PE=1 SV=3	314	14	C	2.79467	4.1418	3.71633	6.04652	5.14933	14.6613	14.6569	16.1666	14.9443	17.7222	1.29494e-05	4.88775	0.000526923	3.27825	2	0	4.22064	15.5871	3.69307	1.88482	7.52093e-07
sp|Q60875-4|ARHG2_MOUSE	Arhgef2	Isoform 4 of Rho guanine nucleotide exchange factor 2 OS=Mus musculus GN=Arhgef2	414	28	C	3.59482	4.76102	3.8059	6.97105	5.01397	15.1414	14.5279	16.6631	13.3608	16.1601	1.2959e-05	4.88743	0.000526923	3.27825	2	0	4.69313	15.1245	3.22268	1.68826	1.75457e-06
sp|Q9WUK6|ZN238_MOUSE	Znf238	Zinc finger protein 238 OS=Mus musculus GN=Znf238 PE=2 SV=1	2361	8	C	17.2419	11.2649	20.3661	12.0014	19.012	4.09515	4.6268	3.18398	4.75511	3.45261	1.33915e-05	4.87317	0.0005414	3.26648	1	0	15.5273	3.97343	0.2559	-1.96635	0.000211586
sp|Q80YE7-2|DAPK1_MOUSE	Dapk1	Isoform 2 of Death-associated protein kinase 1 OS=Mus musculus GN=Dapk1	3170	4	C	4.39312	5.47465	4.98861	6.39867	5.3192	15.5103	12.9328	17.8222	10.8843	16.2762	1.36082e-05	4.8662	0.000547035	3.26198	2	0	5.27484	14.4652	2.74231	1.45539	8.18744e-05
sp|Q920P5|KAD5_MOUSE	Ak5	Adenylate kinase isoenzyme 5 OS=Mus musculus GN=Ak5 PE=2 SV=2	2189	22	C	6.16863	6.59059	4.38054	3.66208	5.48734	14.3003	14.5699	13.6696	15.7721	15.3989	1.38814e-05	4.85757	0.000554865	3.25581	2	0	5.13743	14.7227	2.86577	1.51892	5.68747e-07
sp|Q8K1S4-2|UNC5A_MOUSE	Unc5a	Isoform 2 of Netrin receptor UNC5A OS=Mus musculus GN=Unc5a	2493	3	C	4.83236	6.93009	4.12922	6.84779	5.1372	15.5907	13.547	14.5043	13.892	14.5892	1.42721e-05	4.84551	0.000564284	3.2485	2	0	5.46272	14.4079	2.6375	1.39917	9.26721e-07
sp|Q8BSY0|ASPH_MOUSE	Asph	Aspartyl/asparaginyl beta-hydroxylase OS=Mus musculus GN=Asph PE=2 SV=1	1303	5	C	14.6879	14.5	13.4418	17.9188	13.5898	6.22535	4.59543	5.92618	3.56406	5.55059	1.42766e-05	4.84538	0.000564284	3.2485	4	0	14.7456	5.07119	0.343913	-1.53989	7.24923e-06
sp|P13808-2|B3A2_MOUSE	Slc4a2	Isoform B1 of Anion exchange protein 2 OS=Mus musculus GN=Slc4a2	4243	3	C	13.4038	11.8573	15.3155	11.8124	12.2993	6.48508	7.07707	6.59055	8.24818	6.91078	1.4665e-05	4.83372	0.000576415	3.23926	1	0	12.874	7.03583	0.546515	-0.871666	4.23732e-05
sp|P54830|PTN5_MOUSE	Ptpn5	Tyrosine-protein phosphatase non-receptor type 5 OS=Mus musculus GN=Ptpn5 PE=2 SV=2	720	11	C	3.24748	4.26295	2.86234	3.87483	4.55651	12.4014	21.767	11.0429	19.7853	16.1993	1.5351e-05	4.81386	0.000600047	3.22181	2	0	3.70657	15.705	4.23707	2.08307	0.000327498
sp|Q8R313|EXOC6_MOUSE	Exoc6	Exocyst complex component 6 OS=Mus musculus GN=Exoc6 PE=1 SV=2	3021	9	C	5.53641	5.50862	6.15801	8.30952	6.44714	13.3456	13.0241	14.9355	12.2452	14.49	1.58391e-05	4.80027	0.000614425	3.21153	3	0	6.31729	13.5728	2.14851	1.10334	7.44172e-06
sp|Q61330|CNTN2_MOUSE	Cntn2	Contactin-2 OS=Mus musculus GN=Cntn2 PE=2 SV=2	2316	21	C	17.8281	15.7877	12.6201	10.9584	12.5178	6.02331	6.03287	5.75424	6.23719	6.24031	1.58926e-05	4.79881	0.000614425	3.21153	1	0	13.7263	6.05492	0.441119	-1.18076	0.000233225
sp|Q99PP9-2|TRI16_MOUSE	Trim16	Isoform 2 of Tripartite motif-containing protein 16 OS=Mus musculus GN=Trim16	4278	2	C	19.0106	15.1785	20.2062	9.09588	15.8748	4.21929	4.38058	3.7764	4.22946	4.02836	1.61116e-05	4.79286	0.000619036	3.20828	1	0	15.3127	4.12147	0.269153	-1.8935	0.000303967
sp|Q3UJU9|RMD3_MOUSE	Fam82a2	Regulator of microtubule dynamics protein 3 OS=Mus musculus GN=Fam82a2 PE=1 SV=2	724	17	C	12.9551	11.2338	11.8701	12.8749	12.368	8.53596	7.96511	6.95332	8.2616	6.9821	1.62202e-05	4.78994	0.000619036	3.20828	1	0	12.2431	7.71147	0.62986	-0.666896	9.62519e-06
tr|B7ZWP2|B7ZWP2_MOUSE	Fgfr2	Fgfr2 protein OS=Mus musculus GN=Fgfr2 PE=2 SV=1	299	3	C	11.4082	11.0758	11.8118	13.2379	11.4601	8.65314	7.67314	8.40598	7.7663	8.50766	1.63297e-05	4.78702	0.000619036	3.20828		0	11.7756	8.19128	0.695615	-0.52364	3.07111e-05
tr|Q3UHT7|Q3UHT7_MOUSE	Erc2	Putative uncharacterized protein OS=Mus musculus GN=Erc2 PE=2 SV=1	207	40	C	4.34325	4.3997	4.16991	4.48116	6.52139	16.4808	17.8576	11.7904	18.0268	11.929	1.63618e-05	4.78617	0.000619036	3.20828	3	0	4.71432	14.9476	3.17067	1.66479	9.91635e-05
sp|Q5DU31-2|ICEF1_MOUSE	Ipcef1	Isoform 2 of Interactor protein for cytohesin exchange factors 1 OS=Mus musculus GN=Ipcef1	550	7	C	8.4634	7.95757	8.10991	8.92514	8.74317	11.9076	10.4917	11.5793	11.514	12.3082	1.66047e-05	4.77977	0.000623289	3.20531		0	8.43189	11.544	1.36908	0.453209	2.12028e-05
sp|O54983|CRYM_MOUSE	Crym	Mu-crystallin homolog OS=Mus musculus GN=Crym PE=1 SV=1	1936	34	C	4.96622	6.95662	4.15506	3.44834	5.04628	13.9975	16.9266	13.0657	15.6392	15.7984	1.66504e-05	4.77857	0.000623289	3.20531	2	0	4.78098	15.0216	3.14195	1.65166	3.53051e-06
sp|Q9Z140|CPNE6_MOUSE	Cpne6	Copine-6 OS=Mus musculus GN=Cpne6 PE=1 SV=1	2086	23	C	3.25287	4.21905	2.92949	4.93387	4.1295	18.191	12.7671	20.7485	10.7942	18.0345	1.71028e-05	4.76693	0.000635495	3.19689	2	0	3.82535	15.6475	4.09048	2.03227	0.000196873
sp|Q8CGK7|GNAL_MOUSE	Gnal	Guanine nucleotide-binding protein G(olf) subunit alpha OS=Mus musculus GN=Gnal PE=1 SV=1	1822	13	C	1.88979	2.13558	2.02867	2.84168	3.24318	16.7984	13.8586	26.0516	9.02603	22.1265	1.71561e-05	4.76558	0.000635495	3.19689	2	0	2.37431	16.4682	6.936	2.7941	0.00101658
sp|P37889-2|FBLN2_MOUSE	Fbln2	Isoform 2 of Fibulin-2 OS=Mus musculus GN=Fbln2	4959	1	C	5.96611	5.2012	5.22785	3.65182	6.26077	17.3476	12.885	16.3495	12.3863	14.7237	1.78417e-05	4.74856	0.000654043	3.18439	2	0	5.17429	14.6136	2.82427	1.49788	1.94262e-05
sp|Q640R3|HECAM_MOUSE	Hepacam	Hepatocyte cell adhesion molecule OS=Mus musculus GN=Hepacam PE=1 SV=2	3324	16	C	13.6762	14.2743	11.9335	13.1609	11.8982	6.68362	6.53604	6.87946	8.72636	6.23153	1.88338e-05	4.72506	0.000686851	3.16314	1	0	12.9542	6.96084	0.537342	-0.896088	1.51886e-05
sp|Q9D6N1|CAH13_MOUSE	Ca13	Carbonic anhydrase 13 OS=Mus musculus GN=Ca13 PE=1 SV=1	5104	1	C	21.5483	15.7807	17.0557	10.1931	15.1616	4.44367	3.81585	3.4886	5.3316	3.18091	1.93077e-05	4.71427	0.000700524	3.15458	1	0	15.5057	3.98363	0.256913	-1.96065	0.000211019
tr|D3Z5V4|D3Z5V4_MOUSE	Fam124a	Uncharacterized protein OS=Mus musculus GN=Fam124a PE=4 SV=1	6063	1	C	4.40331	6.73356	3.46308	4.19407	5.74691	13.9026	14.4262	14.2364	18.3092	14.5848	1.96639e-05	4.70633	0.000708727	3.14952	2	0	4.77212	15.0122	3.14581	1.65343	7.52888e-06
sp|Q9Z1S3|GRP1_MOUSE	Rasgrp1	RAS guanyl-releasing protein 1 OS=Mus musculus GN=Rasgrp1 PE=1 SV=1	609	3	C	3.0112	4.74729	3.30577	6.35873	3.6795	15.9392	15.0543	19.445	12.7969	15.6621	1.97342e-05	4.70478	0.000708727	3.14952	2	0	4.06185	15.6379	3.84994	1.94484	1.36045e-05
sp|Q3URE9|LIGO2_MOUSE	Lingo2	Leucine-rich repeat and immunoglobulin-like domain-containing nogo receptor-interacting protein 2 OS=Mus musculus GN=Lingo2 PE=2 SV=1	1006	7	C	5.24127	7.29418	4.84621	5.95229	5.76117	14.3271	12.9598	16.5628	11.1238	15.9314	2.00165e-05	4.69861	0.000715236	3.14555	2	0	5.76238	14.0372	2.436	1.28451	5.3093e-05
sp|P11798|KCC2A_MOUSE	Camk2a	Calcium/calmodulin-dependent protein kinase type II subunit alpha OS=Mus musculus GN=Camk2a PE=1 SV=2	559	55	C	2.56639	3.7009	2.37747	5.54195	3.85761	17.9115	14.6185	19.197	12.2678	17.9608	2.02168e-05	4.69429	0.000718762	3.14342	2	0	3.44148	16.176	4.70031	2.23276	1.66765e-05
sp|Q3TBL6|TP8L3_MOUSE	Tnfaip8l3	Tumor necrosis factor alpha-induced protein 8-like protein 3 OS=Mus musculus GN=Tnfaip8l3 PE=2 SV=1	3180	2	C	4.00189	7.27517	4.69344	4.44303	5.81451	13.4538	15.6799	13.1047	17.4484	14.0852	2.14545e-05	4.66848	0.000757691	3.12051	2	0	5.1234	14.6699	2.86331	1.51768	1.21509e-05
sp|Q8BLR2|CPNE4_MOUSE	Cpne4	Copine-4 OS=Mus musculus GN=Cpne4 PE=2 SV=1	2086	9	C	3.94218	5.0556	3.31881	5.09986	4.27624	17.1916	12.3414	21.7181	11.1561	15.9001	2.15259e-05	4.66704	0.000757691	3.12051	2	0	4.28373	15.2224	3.55353	1.82925	0.00034621
tr|A6P3E4|A6P3E4_MOUSE	Mapk8	JNK1 beta1 protein kinase OS=Mus musculus GN=Mapk8 PE=2 SV=1	1574	10	C	7.49369	8.45148	7.72289	8.07181	8.37859	12.2953	11.1506	12.5762	10.685	13.1743	2.17414e-05	4.66271	0.000759701	3.11936		0	8.01512	11.9404	1.48973	0.575051	4.51852e-05
sp|Q8VI24-2|SATB2_MOUSE	Satb2	Isoform 2 of DNA-binding protein SATB2 OS=Mus musculus GN=Satb2	6002	2	C	1.87289	3.41738	2.20212	2.50832	5.48285	16.7288	19.3987	13.1767	17.9873	17.2248	2.18076e-05	4.66139	0.000759701	3.11936	2	0	2.86739	16.7661	5.84717	2.54774	3.38797e-06
sp|P30416|FKBP4_MOUSE	Fkbp4	Peptidyl-prolyl cis-trans isomerase FKBP4 OS=Mus musculus GN=Fkbp4 PE=1 SV=5	125	45	C	15.0914	15.6871	12.0176	11.5527	12.0157	6.98322	6.98222	6.92163	5.68213	7.06629	2.19052e-05	4.65945	0.000759701	3.11936	1	0	13.1615	6.7049	0.509434	-0.973034	9.43439e-05
sp|P70182|PI51A_MOUSE	Pip5k1a	Phosphatidylinositol-4-phosphate 5-kinase type-1 alpha OS=Mus musculus GN=Pip5k1a PE=1 SV=2	1122	3	C	7.9376	5.98435	5.52974	6.51266	5.0364	12.7731	12.7595	12.5158	15.7773	15.1735	2.2014e-05	4.6573	0.00075975	3.11933	2	0	6.12432	13.7322	2.24225	1.16495	1.99469e-05
sp|Q9JHJ8-2|ICOSL_MOUSE	Icoslg	Isoform 2 of ICOS ligand OS=Mus musculus GN=Icoslg	5003	7	C	15.5562	12.1274	14.5364	11.1783	14.9386	6.09196	6.74446	5.60628	7.6332	5.58722	2.23768e-05	4.6502	0.000768522	3.11434	1	0	13.557	6.28719	0.46376	-1.10855	5.05183e-05
sp|Q6PGF2|MORN4_MOUSE	Morn4	MORN repeat-containing protein 4 OS=Mus musculus GN=Morn4 PE=2 SV=1	4387	4	C	7.04358	6.85953	6.22325	5.31098	7.00629	13.554	11.9809	14.2685	11.4029	16.35	2.28949e-05	4.64026	0.000782518	3.10651	2	0	6.45288	13.3997	2.07654	1.05418	7.00815e-05
sp|Q8R3Y8-2|I2BP1_MOUSE	Irf2bp1	Isoform 2 of Interferon regulatory factor 2-binding protein 1 OS=Mus musculus GN=Irf2bp1	41	8	C	12.1181	12.2552	11.927	10.5897	12.4397	7.96281	8.27914	7.73752	9.11482	7.57594	2.40895e-05	4.61817	0.000812323	3.09027		0	11.8467	8.11648	0.685128	-0.545555	2.32403e-05
sp|Q03137|EPHA4_MOUSE	Epha4	Ephrin type-A receptor 4 OS=Mus musculus GN=Epha4 PE=1 SV=2	3388	12	C	4.30183	6.82831	3.42329	6.01099	5.06813	13.4304	14.592	16.2451	15.295	14.805	2.41508e-05	4.61707	0.000812323	3.09027	2	0	4.98013	14.8449	2.98082	1.57571	1.26263e-06
sp|Q80TQ2-2|CYLD_MOUSE	Cyld	Isoform 1 of Ubiquitin carboxyl-terminal hydrolase CYLD OS=Mus musculus GN=Cyld	2819	12	C	5.29477	7.22189	4.43911	6.85311	5.80246	12.4898	15.8012	12.4331	14.7656	14.8989	2.42398e-05	4.61547	0.000812323	3.09027	2	0	5.83255	14.0103	2.40208	1.26428	1.17222e-05
sp|Q8VHW2|CCG8_MOUSE	Cacng8	Voltage-dependent calcium channel gamma-8 subunit OS=Mus musculus GN=Cacng8 PE=1 SV=1	2766	11	C	4.91365	5.72075	4.62179	3.47787	5.71249	13.4854	14.7387	13.1588	21.2211	12.9495	2.43017e-05	4.61436	0.000812323	3.09027	2	0	4.81239	14.8358	3.08284	1.62426	0.00022367
sp|Q9D154|ILEUA_MOUSE	Serpinb1a	Leukocyte elastase inhibitor A OS=Mus musculus GN=Serpinb1a PE=1 SV=1	603	19	C	16.1456	17.7967	13.7927	11.8842	11.1825	6.18837	6.47669	5.78373	4.85564	5.89387	2.4341e-05	4.61366	0.000812323	3.09027	1	0	13.9415	5.81242	0.416914	-1.26218	0.000189608
sp|Q8VCA8|SCRN2_MOUSE	Scrn2	Secernin-2 OS=Mus musculus GN=Scrn2 PE=2 SV=1	3576	5	C	13.9726	16.6889	12.2808	11.5721	11.5876	7.3423	6.73105	6.34173	7.1641	6.31883	2.47154e-05	4.60703	0.000820946	3.08569	1	0	13.0878	6.76681	0.517031	-0.951677	0.000191258
sp|Q8CC35-2|SYNPO_MOUSE	Synpo	Isoform 2 of Synaptopodin OS=Mus musculus GN=Synpo	2218	25	C	3.51835	4.15769	3.78664	2.98847	5.89264	17.0444	17.219	12.27	21.2553	11.8675	2.50562e-05	4.60108	0.000828378	3.08177	2	0	3.96133	15.5472	3.92474	1.9726	0.000182677
sp|Q08460-2|KCMA1_MOUSE	Kcnma1	Isoform 2 of Calcium-activated potassium channel subunit alpha-1 OS=Mus musculus GN=Kcnma1	4306	4	C	4.31482	5.59423	3.79268	7.16191	5.20064	16.639	14.3611	16.6814	12.5043	13.7498	2.52899e-05	4.59705	0.000830548	3.08064	2	0	5.088	14.6954	2.88824	1.53019	1.22975e-05
sp|Q9QYE3|BC11A_MOUSE	Bcl11a	B-cell lymphoma/leukemia 11A OS=Mus musculus GN=Bcl11a PE=1 SV=1	2216	2	C	4.29409	6.40809	4.50703	4.83313	5.91083	12.7312	13.564	13.8354	20.9344	12.9818	2.53567e-05	4.59591	0.000830548	3.08064	2	0	5.12712	14.5375	2.83541	1.50356	0.000316588
sp|Q8K394|PLCL2_MOUSE	Plcl2	Inactive phospholipase C-like protein 2 OS=Mus musculus GN=Plcl2 PE=1 SV=2	1629	24	C	6.66781	7.29356	6.09754	8.8926	7.07797	11.8508	13.6458	12.5536	12.5543	13.3661	2.55487e-05	4.59263	0.000832981	3.07937	2	0	7.1483	12.778	1.78756	0.837988	9.54191e-06
sp|Q3TGW2|EEPD1_MOUSE	Eepd1	Endonuclease/exonuclease/phosphatase family domain-containing protein 1 OS=Mus musculus GN=Eepd1 PE=1 SV=1	5481	2	C	6.49906	8.43218	6.36515	7.03667	6.35226	12.4736	11.2764	13.534	15.322	12.7086	2.58645e-05	4.5873	0.000836536	3.07752	2	0	6.89571	12.9957	1.88461	0.914266	4.88134e-05
sp|Q925E0|SNTG2_MOUSE	Sntg2	Gamma-2-syntrophin OS=Mus musculus GN=Sntg2 PE=2 SV=1	5927	1	C	5.60795	7.78385	7.94363	7.38044	7.37404	13.6328	12.0581	13.3322	12.5999	12.2871	2.58942e-05	4.5868	0.000836536	3.07752	3	0	7.16409	12.7678	1.7822	0.833656	4.79893e-06
sp|O35375-2|NRP2_MOUSE	Nrp2	Isoform A0 of Neuropilin-2 OS=Mus musculus GN=Nrp2	5380	2	C	3.67933	4.85235	3.34751	5.78154	4.23342	16.3977	12.2901	21.3022	11.5555	16.5603	2.65685e-05	4.57563	0.00085442	3.06833	2	0	4.29572	15.2379	3.54722	1.82669	0.000251396
tr|E9PY03|E9PY03_MOUSE	Tstd1	Uncharacterized protein OS=Mus musculus GN=Tstd1 PE=4 SV=1	4688	1	C	2.34787	4.45533	2.59412	3.50997	1.66623	15.9424	11.1269	19.9405	23.0373	15.3794	2.68551e-05	4.57097	0.000859729	3.06564	2	0	2.75497	16.5809	6.01853	2.58941	0.000144273
sp|Q7TSK3-2|PCDH8_MOUSE	Pcdh8	Isoform 2 of Protocadherin-8 OS=Mus musculus GN=Pcdh8	5199	2	C	5.30158	7.78327	5.36709	6.57251	7.17365	15.415	12.7119	12.8511	14.4988	12.3252	2.7181e-05	4.56573	0.000866241	3.06236	2	0	6.36437	13.5096	2.1227	1.0859	1.5257e-05
sp|P31324|KAP3_MOUSE	Prkar2b	cAMP-dependent protein kinase type II-beta regulatory subunit OS=Mus musculus GN=Prkar2b PE=1 SV=3	360	38	C	6.21101	7.81854	4.17664	5.09273	5.89261	13.8843	14.3057	14.0733	15.1472	13.3979	2.73257e-05	4.56343	0.000866947	3.06201	2	0	5.71314	14.1501	2.47677	1.30846	1.68986e-06
sp|Q8BG18|NECA1_MOUSE	Necab1	N-terminal EF-hand calcium-binding protein 1 OS=Mus musculus GN=Necab1 PE=1 SV=1	4107	6	C	4.95565	7.23032	5.02098	5.22171	6.99694	12.5247	15.8281	11.9527	16.1928	14.0761	2.75909e-05	4.55923	0.000871454	3.05976	2	0	5.80168	14.0118	2.41513	1.2721	3.28066e-05
sp|P70202|LXN_MOUSE	Lxn	Latexin OS=Mus musculus GN=Lxn PE=1 SV=2	4457	14	C	14.771	11.7581	14.1866	10.3832	13.6651	7.08694	7.6574	6.5295	7.14015	6.82201	2.8213e-05	4.54955	0.000876791	3.0571	1	0	12.8444	7.03733	0.547891	-0.86804	0.000108053
sp|P28650|PURA1_MOUSE	Adssl1	Adenylosuccinate synthetase isozyme 1 OS=Mus musculus GN=Adssl1 PE=1 SV=2	1231	19	C	13.1442	16.0733	10.7702	13.7195	11.3663	7.25693	6.81897	6.88451	6.86506	7.10105	2.82587e-05	4.54885	0.000876791	3.0571	4	0	12.8826	6.98333	0.542074	-0.883439	0.000209624
sp|O88456|CPNS1_MOUSE	Capns1	Calpain small subunit 1 OS=Mus musculus GN=Capns1 PE=2 SV=1	5332	9	C	15.6475	15.114	13.5974	10.5481	11.4502	6.80757	6.83067	6.92228	6.31392	6.76839	2.8284e-05	4.54846	0.000876791	3.0571	1	0	13.1176	6.72509	0.512678	-0.963876	0.00018317
sp|P18894|OXDA_MOUSE	Dao	D-amino-acid oxidase OS=Mus musculus GN=Dao PE=1 SV=3	2993	7	C	16.7496	22.0159	12.3792	31.5189	12.3298	2.68233	0.788886	0.486053	0.559742	0.489646	2.83281e-05	4.54778	0.000876791	3.0571	1	0	17.7743	0.776276	0.0436741	-4.51708	0.00110014
sp|Q8BGN3|ENPP6_MOUSE	Enpp6	Ectonucleotide pyrophosphatase/phosphodiesterase family member 6 OS=Mus musculus GN=Enpp6 PE=2 SV=1	582	3	C	13.7815	13.3791	11.3744	12.823	10.4339	7.81628	7.44758	7.45725	8.16433	7.32271	2.83795e-05	4.54699	0.000876791	3.0571	1	0	12.2919	7.6355	0.621183	-0.68691	8.68386e-05
sp|Q80V42|CBPM_MOUSE	Cpm	Carboxypeptidase M OS=Mus musculus GN=Cpm PE=2 SV=2	2199	7	C	12.292	11.8574	10.9481	11.3655	11.1753	8.36839	8.53132	7.95157	9.42601	8.08446	2.85894e-05	4.54379	0.000879435	3.0558		0	11.5175	8.45703	0.734274	-0.445609	2.58679e-05
tr|E9PY62|E9PY62_MOUSE	Cntnap3	Uncharacterized protein OS=Mus musculus GN=Cntnap3 PE=4 SV=1	4286	1	C	3.94577	6.39144	2.97992	4.76432	5.0403	16.2199	16.4453	17.8333	12.1261	14.2535	2.87652e-05	4.54113	0.000881013	3.05502	2	0	4.48	15.2403	3.40184	1.76632	1.35072e-05
sp|Q9ER47|KCNH7_MOUSE	Kcnh7	Potassium voltage-gated channel subfamily H member 7 OS=Mus musculus GN=Kcnh7 PE=2 SV=2	4888	5	C	3.51093	5.82314	3.1318	6.27109	4.37813	15.4815	13.7421	18.0453	13.6137	16.0023	2.90348e-05	4.53708	0.000885168	3.05297	2	0	4.45657	15.2925	3.43144	1.77882	5.89169e-06
sp|Q9D1T0|LIGO1_MOUSE	Lingo1	Leucine-rich repeat and immunoglobulin-like domain-containing nogo receptor-interacting protein 1 OS=Mus musculus GN=Lingo1 PE=1 SV=1	1006	5	C	2.00602	4.23927	2.17518	4.81306	3.90272	15.0736	15.836	18.8515	13.6667	19.4361	2.92223e-05	4.53429	0.000885168	3.05297	2	0	3.22242	16.4247	5.09699	2.34965	5.66214e-06
sp|Q80TL0|PPM1E_MOUSE	Ppm1e	Protein phosphatase 1E OS=Mus musculus GN=Ppm1e PE=1 SV=2	2353	14	C	4.92044	5.75239	4.92318	6.16275	5.37955	15.4927	12.2982	17.7239	10.1741	17.1727	2.92762e-05	4.53348	0.000885168	3.05297	2	0	5.40659	14.2617	2.63784	1.39936	0.000253594
sp|P55288|CAD11_MOUSE	Cdh11	Cadherin-11 OS=Mus musculus GN=Cdh11 PE=1 SV=1	900	11	C	5.75893	6.86314	7.04597	6.28622	8.06998	12.9501	14.7199	10.7851	14.2961	13.2246	2.97691e-05	4.52623	0.00089624	3.04758	3	0	6.76104	13.1196	1.94047	0.956406	3.97332e-05
sp|Q3UHE1-2|PITM3_MOUSE	Pitpnm3	Isoform 2 of Membrane-associated phosphatidylinositol transfer protein 3 OS=Mus musculus GN=Pitpnm3	71	10	C	6.29238	6.48606	5.7514	8.59923	6.60683	13.7596	12.1813	14.875	11.6555	13.7927	3.01019e-05	4.52141	0.00090242	3.04459	3	0	6.68351	13.2004	1.97507	0.981905	2.7117e-05
sp|Q9QXQ1|PDE7B_MOUSE	Pde7b	cAMP-specific 3',5'-cyclic phosphodiesterase 7B OS=Mus musculus GN=Pde7b PE=2 SV=1	5395	1	C	1.84895	3.13309	1.50761	4.01787	2.40296	16.9678	14.2858	24.4692	10.5117	20.855	3.06811e-05	4.51313	0.000915902	3.03815	2	0	2.42765	16.7035	6.88051	2.78252	0.000332796
sp|Q8R1K4-2|AT2L2_MOUSE	Agxt2l2	Isoform 2 of Alanine--glyoxylate aminotransferase 2-like 2 OS=Mus musculus GN=Agxt2l2	4177	2	C	16.6753	18.8521	11.6251	12.3004	11.501	6.18715	5.61701	5.55696	5.80482	5.88019	3.08178e-05	4.5112	0.000916118	3.03805	4	0	13.8898	5.80501	0.417932	-1.25866	0.000538157
sp|Q9WUC3|LY6H_MOUSE	Ly6h	Lymphocyte antigen 6H OS=Mus musculus GN=Ly6h PE=2 SV=2	5611	4	C	2.92023	3.22001	3.93925	3.30562	5.99807	16.6265	16.8742	12.8653	22.5269	11.724	3.1812e-05	4.49741	0.000941716	3.02608	3	0	3.74275	15.698	4.19424	2.06841	0.000258678
sp|Q8CGE9|RGS12_MOUSE	Rgs12	Regulator of G-protein signaling 12 OS=Mus musculus GN=Rgs12 PE=1 SV=2	3573	8	C	4.07006	4.44239	4.88586	3.74736	6.54095	13.4267	15.1317	13.3369	21.9943	12.4238	3.28539e-05	4.48341	0.000964488	3.0157	2	0	4.64628	14.9243	3.21211	1.68352	0.000392961
sp|O35900|LSM2_MOUSE	Lsm2	U6 snRNA-associated Sm-like protein LSm2 OS=Mus musculus GN=Lsm2 PE=2 SV=1	3430	8	C	12.5321	10.265	12.3346	10.9961	12.4715	8.54066	8.08778	8.30948	8.12303	8.33982	3.36554e-05	4.47295	0.000978497	3.00944		0	11.6824	8.27854	0.708632	-0.496891	7.97318e-05
sp|Q61481|PDE1A_MOUSE	Pde1a	Calcium/calmodulin-dependent 3',5'-cyclic nucleotide phosphodiesterase 1A OS=Mus musculus GN=Pde1a PE=2 SV=2	1696	17	C	3.41112	6.72765	3.22519	4.3483	4.88342	14.8829	15.7708	16.2449	11.8837	18.622	3.3742e-05	4.47183	0.000978497	3.00944	2	0	4.35785	15.3196	3.51541	1.81369	2.38221e-05
sp|Q76LL6-2|FHOD3_MOUSE	Fhod3	Isoform 2 of FH1/FH2 domain-containing protein 3 OS=Mus musculus GN=Fhod3	4524	2	C	4.59856	5.30716	4.17586	6.57603	6.91832	14.5464	12.8518	17.0214	12.0097	15.9948	3.3746e-05	4.47178	0.000978497	3.00944	2	0	5.41052	14.363	2.65464	1.40852	3.30835e-05
sp|Q9JI91|ACTN2_MOUSE	Actn2	Alpha-actinin-2 OS=Mus musculus GN=Actn2 PE=1 SV=1	482	4	C	4.69644	4.82707	2.97485	3.64442	4.47005	25.1875	15.7583	13.2075	12.8556	12.3783	3.44679e-05	4.46259	0.000995348	3.00202	2	0	4.05669	15.2846	3.76775	1.9137	0.00127863
sp|Q9Z0P5-2|TWF2_MOUSE	Twf2	Isoform 2 of Twinfilin-2 OS=Mus musculus GN=Twf2	2730	14	C	7.45022	8.80183	6.9909	7.80555	7.94597	12.2815	13.1032	11.6678	10.7385	13.2145	3.47593e-05	4.45893	0.000999684	3.00014	2	0	7.77616	12.1653	1.56443	0.645641	4.41045e-05
sp|Q9Z1B3-3|PLCB1_MOUSE	Plcb1	Isoform C of 1-phosphatidylinositol-4,5-bisphosphate phosphodiesterase beta-1 OS=Mus musculus GN=Plcb1	2514	86	C	3.9378	6.53297	3.72243	6.35952	5.44265	14.639	14.8566	15.0501	12.312	17.1469	3.52026e-05	4.45343	0.00100464	2.99799	2	0	5.05924	14.7196	2.90946	1.54075	9.02791e-06
sp|P70451-2|FER_MOUSE	Fer	Isoform 2 of Tyrosine-protein kinase Fer OS=Mus musculus GN=Fer	3471	3	C	16.9623	9.83383	23.7063	11.1117	20.2881	4.22673	3.4688	3.4438	3.17448	3.78396	3.52158e-05	4.45326	0.00100464	2.99799	1	0	15.4888	3.6022	0.232568	-2.10428	0.00133176
sp|O35710-2|NOCT_MOUSE	Ccrn4l	Isoform 2 of Nocturnin OS=Mus musculus GN=Ccrn4l	4835	4	C	6.12252	7.15132	5.61665	8.12219	6.42989	13.8469	12.2099	14.5112	11.1425	14.8469	3.62563e-05	4.44062	0.00103017	2.98709	2	0	6.63337	13.2336	1.995	0.99639	4.48232e-05
sp|Q8BZH4|POGZ_MOUSE	Pogz	Pogo transposable element with ZNF domain OS=Mus musculus GN=Pogz PE=1 SV=2	5067	4	C	7.19126	7.56175	6.46773	8.76268	8.4539	12.3528	11.5656	12.9909	12.4599	12.1935	3.67592e-05	4.43463	0.00103899	2.98339	2	0	7.64143	12.3039	1.61016	0.687202	1.06671e-05
sp|Q9QYS2|GRM3_MOUSE	Grm3	Metabotropic glutamate receptor 3 OS=Mus musculus GN=Grm3 PE=2 SV=1	144	14	C	2.62249	3.37705	2.18435	6.49347	3.61948	15.2878	16.2125	18.9316	14.326	16.9454	3.68603e-05	4.43344	0.00103899	2.98339	2	0	3.40047	16.2672	4.78379	2.25816	2.65508e-06
sp|Q9CQI6|COTL1_MOUSE	Cotl1	Coactosin-like protein OS=Mus musculus GN=Cotl1 PE=1 SV=3	458	24	C	15.9968	11.8088	14.3013	10.2625	13.1794	7.10911	6.87934	6.8185	7.01124	6.63304	3.82118e-05	4.4178	0.00106571	2.97236	1	0	12.9584	6.88829	0.531568	-0.911673	0.000241018
tr|D3YUS5|D3YUS5_MOUSE	Rasal2	Uncharacterized protein OS=Mus musculus GN=Rasal2 PE=4 SV=1	334	15	C	7.14392	6.30606	7.70219	5.98272	8.18146	12.7753	12.2574	12.7315	15.2737	11.6458	3.82601e-05	4.41725	0.00106571	2.97236	2	0	7.01468	12.8811	1.83631	0.876806	4.79328e-05
sp|Q5DTU0-2|AF1L2_MOUSE	Afap1l2	Isoform 2 of Actin filament-associated protein 1-like 2 OS=Mus musculus GN=Afap1l2	406	12	C	14.6898	11.6762	16.6825	11.0293	16.4515	6.02529	5.81358	5.4177	7.23226	4.98193	3.84734e-05	4.41484	0.00106745	2.97165	1	0	13.9017	5.84765	0.420645	-1.24933	0.000164972
sp|Q8BGW1-2|FTO_MOUSE	Fto	Isoform 2 of Alpha-ketoglutarate-dependent dioxygenase FTO OS=Mus musculus GN=Fto	460	15	C	11.9938	12.7719	10.3446	11.4795	11.0685	8.81839	8.35588	8.50629	8.17935	8.48187	3.92017e-05	4.4067	0.00107919	2.9669		0	11.5024	8.46577	0.736002	-0.442219	9.05006e-05
sp|P07214|SPRC_MOUSE	Sparc	SPARC OS=Mus musculus GN=Sparc PE=1 SV=1	2842	6	C	16.4728	13.0668	23.2727	9.96163	20.0203	3.17967	4.19425	2.51908	4.59637	2.7164	3.95117e-05	4.40327	0.00108351	2.96517	1	0	15.8459	3.34609	0.211164	-2.24356	0.000613187
sp|Q66T02-2|PKHG5_MOUSE	Plekhg5	Isoform 2 of Pleckstrin homology domain-containing family G member 5 OS=Mus musculus GN=Plekhg5	4903	3	C	7.58397	7.9237	6.08649	7.1845	7.93764	13.0465	12.6506	13.0107	10.6152	13.9607	4.00876e-05	4.39699	0.00109506	2.96056	2	0	7.30897	12.6052	1.72462	0.786275	3.81477e-05
sp|P46096|SYT1_MOUSE	Syt1	Synaptotagmin-1 OS=Mus musculus GN=Syt1 PE=1 SV=1	2799	98	C	4.31618	3.98187	4.45837	7.86636	5.94137	14.937	14.3814	15.2398	13.175	15.7027	4.04716e-05	4.39285	0.00109515	2.96053	3	0	5.13812	14.6607	2.85331	1.51264	3.79803e-06
sp|Q61097-2|KSR1_MOUSE	Ksr1	Isoform 2 of Kinase suppressor of Ras 1 OS=Mus musculus GN=Ksr1	1617	11	C	6.60128	8.64981	5.51301	7.36169	6.18952	12.761	12.1275	14.2287	13.647	12.9205	4.05554e-05	4.39195	0.00109515	2.96053	2	0	6.78159	13.1168	1.93418	0.951719	1.10262e-05
sp|Q80ZD8-2|AMGO1_MOUSE	Amigo1	Isoform 2 of Amphoterin-induced protein 1 OS=Mus musculus GN=Amigo1	4044	5	C	5.2962	6.92996	4.8318	7.25563	5.75622	14.4375	12.5728	15.9134	11.0896	15.9169	4.08221e-05	4.3891	0.00109816	2.95933	2	0	5.94187	13.8514	2.33114	1.22104	6.70842e-05
sp|Q9DAR7|DCPS_MOUSE	Dcps	Scavenger mRNA-decapping enzyme DcpS OS=Mus musculus GN=Dcps PE=1 SV=1	1236	27	C	15.38	12.8234	12.5406	10.4194	12.2279	7.43195	7.28192	7.68269	6.63712	7.57502	4.10354e-05	4.38684	0.00109972	2.95872	1	0	12.5804	7.31215	0.581233	-0.78281	0.000176011
sp|P63078|GBG8_MOUSE	Gng8	Guanine nucleotide-binding protein G(I)/G(S)/G(O) subunit gamma-8 OS=Mus musculus GN=Gng8 PE=2 SV=1	2817	2	C	5.43088	4.97595	5.60525	3.90953	5.00911	15.6739	9.54007	19.8028	14.6701	15.3825	4.14849e-05	4.38211	0.00110757	2.95563	2	0	4.94818	14.6212	2.95487	1.56309	0.000313105
sp|Q01815-2|CAC1C_MOUSE	Cacna1c	Isoform 2 of Voltage-dependent L-type calcium channel subunit alpha-1C OS=Mus musculus GN=Cacna1c	548	4	C	4.99952	5.12769	6.14389	8.10584	6.88414	13.7906	12.365	15.8625	13.3107	13.4101	4.18325e-05	4.37849	0.00111265	2.95364	3	0	6.14877	13.7011	2.22827	1.15593	1.61859e-05
sp|Q99N28|CADM3_MOUSE	Cadm3	Cell adhesion molecule 3 OS=Mus musculus GN=Cadm3 PE=1 SV=1	2989	23	C	12.177	12.317	10.7008	12.8989	12.3301	7.68095	7.26795	8.27537	7.27361	9.0783	4.22151e-05	4.37453	0.00111862	2.95132	4	0	12.0614	7.88631	0.653849	-0.61297	3.39931e-05
sp|Q3UMG5-2|LRCH2_MOUSE	Lrch2	Isoform 2 of Leucine-rich repeat and calponin homology domain-containing protein 2 OS=Mus musculus GN=Lrch2	1528	4	C	8.95615	7.83711	6.29844	7.47471	8.01048	12.2882	11.9693	12.3516	11.9949	12.8192	4.2642e-05	4.37016	0.00112572	2.94857	2	0	7.66571	12.2808	1.60205	0.679915	8.52665e-06
sp|Q8BXR9|OSBL6_MOUSE	Osbpl6	Oxysterol-binding protein-related protein 6 OS=Mus musculus GN=Osbpl6 PE=2 SV=1	1989	26	C	13.367	12.4075	11.5027	10.616	10.9266	8.39079	8.46558	8.02073	7.94633	8.35693	4.32403e-05	4.36411	0.00113727	2.94414		0	11.7218	8.23336	0.7024	-0.509635	0.000129941
sp|Q80ZJ1|RAP2A_MOUSE	Rap2a	Ras-related protein Rap-2a OS=Mus musculus GN=Rap2a PE=1 SV=2	1464	11	C	4.84354	5.99991	4.41477	7.69234	5.74728	15.5408	13.196	16.0276	11.3783	15.1595	4.37098e-05	4.35942	0.00114296	2.94197	2	0	5.6331	14.1485	2.51167	1.32864	3.56526e-05
sp|Q2TPA8|HSDL2_MOUSE	Hsdl2	Hydroxysteroid dehydrogenase-like protein 2 OS=Mus musculus GN=Hsdl2 PE=2 SV=1	480	17	C	16.0807	13.3235	13.9557	10.1722	12.4022	7.05428	6.52708	7.36528	6.16776	6.95125	4.37799e-05	4.35873	0.00114296	2.94197	1	0	13.0412	6.80002	0.521426	-0.939466	0.000199653
tr|E9PXP2|E9PXP2_MOUSE	Gm2382	Uncharacterized protein OS=Mus musculus GN=Gm2382 PE=4 SV=1	4825	5	C	12.5367	10.7325	13.0752	10.4112	12.4244	8.16157	7.98375	8.23355	8.26769	8.17354	4.39539e-05	4.357	0.00114329	2.94185		0	11.7875	8.16343	0.692549	-0.530011	0.000124883
sp|Q9JI18|LRP1B_MOUSE	Lrp1b	Low-density lipoprotein receptor-related protein 1B OS=Mus musculus GN=Lrp1b PE=2 SV=1	851	6	C	7.08818	9.15242	6.52911	7.72324	6.45141	12.6249	12.4174	13.1086	11.6729	13.2318	4.54332e-05	4.34263	0.00117021	2.93174	2	0	7.32615	12.5986	1.71968	0.782137	1.60967e-05
sp|Q8CBY1-3|SMAG1_MOUSE	Samd4a	Isoform 3 of Protein Smaug homolog 1 OS=Mus musculus GN=Samd4a	3274	1	C	16.16	13.1725	12.5239	15.081	11.443	7.47225	7.1588	5.66155	6.3427	4.98438	4.54852e-05	4.34213	0.00117021	2.93174	1	0	13.5695	6.25493	0.460955	-1.1173	6.6021e-05
sp|Q5HZI2|C2C4C_MOUSE	C2cd4cC2CD4	C2 calcium-dependent domain-containing protein 4C OS=Mus musculus GN=C2cd4cC2CD4 family PE=2 SV=1	4060	3	C	3.67038	6.76481	3.79162	5.34667	5.69671	13.7567	16.7933	11.5609	16.6078	16.011	4.59902e-05	4.33733	0.00117839	2.92871	2	0	4.91473	14.8004	3.01144	1.59046	2.8263e-05
sp|Q8K157|GALM_MOUSE	Galm	Aldose 1-epimerase OS=Mus musculus GN=Galm PE=2 SV=1	6012	3	C	16.7679	11.96	14.6119	11.0041	13.8833	6.92226	6.54649	6.65892	4.97146	6.6737	4.61363e-05	4.33596	0.00117839	2.92871	1	0	13.4956	6.31106	0.467638	-1.09654	0.000138502
sp|P62876|RPAB5_MOUSE	Polr2l	DNA-directed RNA polymerases I, II, and III subunit RPABC5 OS=Mus musculus GN=Polr2l PE=2 SV=1	5433	2	C	13.3998	11.46	12.1037	10.2117	12.3587	8.14943	8.12529	8.41529	7.5633	8.2128	4.79069e-05	4.3196	0.00121921	2.91392		0	11.8592	8.08812	0.682014	-0.552127	0.000113439
tr|Q6DFY2|Q6DFY2_MOUSE	Opcml	Opioid binding protein/cell adhesion molecule-like OS=Mus musculus GN=Opcml PE=2 SV=1	2435	6	C	5.00372	4.76858	5.06916	3.52146	6.44756	14.8654	14.8884	11.6312	21.0929	12.7117	4.85552e-05	4.31376	0.00123128	2.90964	2	0	4.87245	14.7163	3.0203	1.59469	0.000356314
sp|P26049|GBRA3_MOUSE	Gabra3	Gamma-aminobutyric acid receptor subunit alpha-3 OS=Mus musculus GN=Gabra3 PE=1 SV=1	879	4	C	2.98506	3.47625	3.38908	6.3556	4.72245	14.8548	13.8242	20.347	11.4869	18.5586	4.89272e-05	4.31045	0.00123629	2.90788	2	0	4.02433	15.4864	3.8482	1.94418	0.000144229
tr|D3YYY8|D3YYY8_MOUSE	Arhgef26	Uncharacterized protein OS=Mus musculus GN=Arhgef26 PE=4 SV=1	4267	4	C	14.3783	12.8205	14.208	11.0312	13.6161	6.04632	6.73461	6.31226	8.80733	6.04532	4.96635e-05	4.30396	0.00124649	2.90431	1	0	13.1512	6.71816	0.510842	-0.969052	4.30191e-05
sp|Q8BGA3|LRRT2_MOUSE	Lrrtm2	Leucine-rich repeat transmembrane neuronal protein 2 OS=Mus musculus GN=Lrrtm2 PE=2 SV=1	1280	2	C	6.47267	7.70809	6.18708	6.6043	6.21611	12.3443	14.1076	13.66	16.4491	10.2508	4.96835e-05	4.30379	0.00124649	2.90431	2	0	6.61565	13.2024	1.99564	0.99685	0.000221114
sp|P01831|THY1_MOUSE	Thy1	Thy-1 membrane glycoprotein OS=Mus musculus GN=Thy1 PE=1 SV=1	4869	6	C	5.93044	5.01327	6.75249	4.70475	6.93464	13.0731	14.2818	13.421	18.5348	11.3536	5.00343e-05	4.30073	0.00124873	2.90353	2	0	5.79758	13.9448	2.40529	1.26621	0.000196575
sp|Q9JLM4|ZMYM3_MOUSE	Zmym3	Zinc finger MYM-type protein 3 OS=Mus musculus GN=Zmym3 PE=2 SV=1	4224	2	C	7.11755	8.54491	7.35993	8.99074	7.9465	12.2264	13.2552	11.5754	11.2929	11.6906	5.01256e-05	4.29994	0.00124873	2.90353	2	0	7.96116	11.9887	1.5059	0.590626	3.8627e-05
sp|Q8K4P8-2|HECW1_MOUSE	Hecw1	Isoform 2 of E3 ubiquitin-protein ligase HECW1 OS=Mus musculus GN=Hecw1	364	4	C	5.59573	7.75147	6.12253	8.49952	6.60658	12.3253	11.9867	13.1488	13.756	14.2074	5.15376e-05	4.28788	0.0012794	2.89299	2	0	6.83453	13.058	1.9106	0.934025	1.69353e-05
sp|P97346|NXN_MOUSE	Nxn	Nucleoredoxin OS=Mus musculus GN=Nxn PE=1 SV=1	1441	10	C	13.938	15.1508	10.7295	12.3751	11.2022	7.47077	7.18441	7.70277	6.69916	7.5473	5.18239e-05	4.28547	0.00128201	2.89211	4	0	12.5723	7.31212	0.581607	-0.781884	0.000228767
sp|Q9JI44|DMAP1_MOUSE	Dmap1	DNA methyltransferase 1-associated protein 1 OS=Mus musculus GN=Dmap1 PE=1 SV=1	2498	7	C	13.791	11.8968	11.6968	11.488	12.2551	8.14997	7.54248	8.49814	6.47989	8.20183	5.23502e-05	4.28108	0.00129051	2.88924	1	0	12.1992	7.73917	0.634401	-0.656534	3.8072e-05
sp|Q9CZN4-3|SHSA9_MOUSE	Shisa9	Isoform 3 of Protein shisa-9 OS=Mus musculus GN=Shisa9	2441	5	C	4.25838	5.00373	4.73537	3.924	6.48987	12.9051	17.519	11.3114	21.0392	12.8139	5.25622e-05	4.27933	0.00129124	2.88899	2	0	4.80808	14.7129	3.06005	1.61355	0.0005787
sp|Q80TV8-2|CLAP1_MOUSE	Clasp1	Isoform 2 of CLIP-associating protein 1 OS=Mus musculus GN=Clasp1	1013	49	C	10.5184	10.9184	10.4107	11.4533	10.6012	8.96503	9.29201	9.27919	9.06108	9.50064	5.27989e-05	4.27737	0.0012913	2.88897		0	10.7739	9.21766	0.855551	-0.225074	7.53611e-05
sp|Q9CZT8|RAB3B_MOUSE	Rab3b	Ras-related protein Rab-3B OS=Mus musculus GN=Rab3b PE=1 SV=1	4026	8	C	2.27163	2.72236	2.30107	5.22902	3.647	18.3249	14.207	21.9509	9.83795	19.5082	5.29297e-05	4.2763	0.0012913	2.88897	3	0	3.067	16.1445	5.26393	2.39614	0.000281362
sp|Q80YA9|CNKR2_MOUSE	Cnksr2	Connector enhancer of kinase suppressor of ras 2 OS=Mus musculus GN=Cnksr2 PE=1 SV=1	3790	24	C	6.19454	7.21914	5.92541	8.6292	7.34557	12.7653	13.0617	11.8093	14.939	12.1107	5.3425e-05	4.27226	0.00129613	2.88735	2	0	6.99909	12.8929	1.84208	0.881332	4.12254e-05
sp|P52189|IRK4_MOUSE	Kcnj4	Inward rectifier potassium channel 4 OS=Mus musculus GN=Kcnj4 PE=2 SV=1	4250	1	C	0.99349	1.30416	1.02923	1.86288	2.60651	26.309	12.9871	28.2	7.13113	17.5765	5.35014e-05	4.27163	0.00129613	2.88735	2	0	1.45295	16.4585	11.3277	3.50178	0.00284677
sp|Q9R0N5|SYT5_MOUSE	Syt5	Synaptotagmin-5 OS=Mus musculus GN=Syt5 PE=1 SV=1	2799	2	C	3.15212	4.48922	3.20729	6.55769	4.34049	14.0894	15.8906	19.1383	10.9608	18.174	5.3677e-05	4.27021	0.00129613	2.88735	2	0	4.19025	15.3549	3.66442	1.87359	0.000101873
sp|Q9D2P8-2|MOBP_MOUSE	Mobp	Isoform 2 of Myelin-associated oligodendrocyte basic protein OS=Mus musculus GN=Mobp	5823	1	C	13.0655	11.3204	13.6451	13.7757	12.8667	7.63406	8.07268	6.16259	5.67044	7.78688	5.44668e-05	4.26387	0.00131072	2.88249	1	0	12.9035	6.99686	0.542243	-0.882987	1.81587e-05
sp|Q8C7M3|TRIM9_MOUSE	Trim9	E3 ubiquitin-protein ligase TRIM9 OS=Mus musculus GN=Trim9 PE=1 SV=2	1584	20	C	8.10175	7.27153	6.66097	5.79559	7.86252	12.03	12.797	12.0044	15.3154	12.1608	5.47467e-05	4.26164	0.00131287	2.88178	2	0	7.08729	12.8045	1.80668	0.853339	6.51077e-05
sp|Q8BNA6|FAT3_MOUSE	Fat3	Protocadherin Fat 3 OS=Mus musculus GN=Fat3 PE=1 SV=2	2161	3	C	6.33841	6.63467	6.03175	8.45682	7.14045	14.1456	11.7504	14.3107	10.913	14.2782	5.49533e-05	4.26001	0.00131287	2.88178	3	0	6.87124	12.9954	1.89128	0.919361	8.24676e-05
sp|Q9CZS1|AL1B1_MOUSE	Aldh1b1	Aldehyde dehydrogenase X, mitochondrial OS=Mus musculus GN=Aldh1b1 PE=2 SV=1	152	21	C	5.62901	8.44666	4.58673	5.58241	6.22671	13.7178	15.1136	13.6223	11.9705	15.1043	5.51126e-05	4.25875	0.00131287	2.88178	2	0	5.96953	13.8555	2.32104	1.21477	1.84976e-05
sp|Q07409|CNTN3_MOUSE	Cntn3	Contactin-3 OS=Mus musculus GN=Cntn3 PE=2 SV=1	5875	1	C	7.7351	7.83451	6.1214	6.20465	8.08084	11.7005	13.2516	12.6083	14.7955	11.6675	5.63784e-05	4.24889	0.00133851	2.87338	2	0	7.14333	12.754	1.78545	0.836285	5.21798e-05
tr|E0CXS4|E0CXS4_MOUSE	Grip2	Uncharacterized protein OS=Mus musculus GN=Grip2 PE=4 SV=1	3302	6	C	8.22324	8.07679	6.45542	5.84076	8.03818	13.2512	12.3845	12.5056	13.1195	12.1047	5.69518e-05	4.24449	0.00134761	2.87044	2	0	7.25716	12.6655	1.74524	0.803426	9.00483e-06
sp|Q8BYP3|RHOF_MOUSE	Rhof	Rho-related GTP-binding protein RhoF OS=Mus musculus GN=Rhof PE=2 SV=1	5128	1	C	4.89183	5.07738	3.91444	6.66436	5.26768	13.9346	11.6701	16.142	11.8342	20.6035	5.72437e-05	4.24227	0.00135	2.86967	2	0	5.08899	14.4958	2.84846	1.51018	0.000483861
sp|Q6PGE7|SC6A7_MOUSE	Slc6a7	Sodium-dependent proline transporter OS=Mus musculus GN=Slc6a7 PE=2 SV=1	3025	16	C	3.12701	3.72982	2.76628	7.28389	4.16142	15.9183	16.3806	17.9356	12.3228	16.3742	5.90043e-05	4.22912	0.00138689	2.85796	2	0	3.96336	15.6662	3.95274	1.98285	1.33751e-05
sp|Q9QWW1-2|HOME2_MOUSE	Homer2	Isoform 2 of Homer protein homolog 2 OS=Mus musculus GN=Homer2	348	5	C	4.04434	6.29323	4.2324	7.61215	5.53993	17.0592	14.2406	14.404	12.8205	13.7537	5.98983e-05	4.22259	0.00140325	2.85287	2	0	5.38845	14.3899	2.67051	1.41712	1.58789e-05
sp|O08672|KIFC2_MOUSE	Kifc2	Kinesin-like protein KIFC2 OS=Mus musculus GN=Kifc2 PE=2 SV=1	3141	1	C	5.87218	8.6934	5.1371	6.41069	6.07008	12.7102	13.3751	14.0298	15.7669	11.9346	6.08199e-05	4.21595	0.00141546	2.8491	2	0	6.33521	13.5024	2.13133	1.09175	4.22317e-05
sp|P97325|SIAT6_MOUSE	St3gal3	CMP-N-acetylneuraminate-beta-1,4-galactoside alpha-2,3-sialyltransferase OS=Mus musculus GN=St3gal3 PE=2 SV=2	4904	1	C	13.0896	11.5123	12.7234	10.9332	11.604	8.0082	7.8726	8.08643	9.10897	7.06147	6.13498e-05	4.21219	0.00142311	2.84676		0	11.9456	8.0012	0.669801	-0.578196	6.22758e-05
sp|P24549|AL1A1_MOUSE	Aldh1a1	Retinal dehydrogenase 1 OS=Mus musculus GN=Aldh1a1 PE=1 SV=5	152	35	C	15.8142	18.6435	11.2668	16.7869	10.7229	5.223	6.52441	4.2609	5.18893	5.56845	6.24898e-05	4.20419	0.00144482	2.84019	4	0	14.2999	5.30341	0.370871	-1.43101	0.000406245
sp|Q04758|IPKB_MOUSE	Pkib	cAMP-dependent protein kinase inhibitor beta OS=Mus musculus GN=Pkib PE=2 SV=1	5263	6	C	10.3305	11.7741	17.1182	14.418	18.6844	5.86322	6.27207	4.60582	5.12758	5.80595	6.292e-05	4.20121	0.00145003	2.83862	1	0	14.1182	5.50209	0.389717	-1.3595	0.000512701
sp|P97792-2|CXAR_MOUSE	Cxadr	Isoform 2 of Coxsackievirus and adenovirus receptor homolog OS=Mus musculus GN=Cxadr	3582	1	C	4.14032	5.41041	3.97947	6.52505	5.10744	15.3918	11.8864	19.0922	10.8318	17.635	6.33508e-05	4.19825	0.00145522	2.83707	2	0	4.94966	14.6169	2.95311	1.56223	0.000330389
sp|P20917|MAG_MOUSE	Mag	Myelin-associated glycoprotein OS=Mus musculus GN=Mag PE=1 SV=2	3340	4	C	11.8343	10.6163	15.1185	11.379	13.2654	7.79412	7.59268	7.15173	7.8857	7.36239	6.39373e-05	4.19425	0.00146394	2.83448	1	0	12.345	7.55243	0.611782	-0.70891	0.000305963
tr|D3YXJ0|D3YXJ0_MOUSE	Dgkh	Uncharacterized protein OS=Mus musculus GN=Dgkh PE=4 SV=1	1121	20	C	6.13819	6.96289	5.57537	9.20522	6.64875	12.4642	13.2034	13.1607	12.7537	13.8876	6.5038e-05	4.18683	0.00148433	2.82847	2	0	6.80418	13.0851	1.9231	0.943437	1.46778e-05
sp|Q6P069-2|SORCN_MOUSE	Sri	Isoform 2 of Sorcin OS=Mus musculus GN=Sri	1782	18	C	12.7686	11.4069	13.2654	10.8171	13.1332	7.40619	7.79357	6.93272	9.0982	7.37812	6.60233e-05	4.1803	0.00150057	2.82374	1	0	12.2378	7.68825	0.628239	-0.670615	7.61004e-05
sp|Q80XU8|LRFN4_MOUSE	Lrfn4	Leucine-rich repeat and fibronectin type-III domain-containing protein 4 OS=Mus musculus GN=Lrfn4 PE=1 SV=1	2490	3	C	5.06144	8.44963	4.56342	6.10008	6.54143	12.9907	13.6467	13.5053	15.3809	13.7604	6.61736e-05	4.17931	0.00150057	2.82374	2	0	6.00181	13.8342	2.30501	1.20477	9.88402e-06
sp|Q61553|FSCN1_MOUSE	Fscn1	Fascin OS=Mus musculus GN=Fscn1 PE=1 SV=4	465	48	C	5.76103	8.0557	4.18878	5.44691	5.17537	13.8826	13.3098	16.6726	11.6699	15.8374	6.80843e-05	4.16695	0.00153897	2.81277	2	0	5.59444	14.1605	2.53118	1.33981	5.40282e-05
sp|Q9WVQ5|MTNB_MOUSE	Apip	Probable methylthioribulose-1-phosphate dehydratase OS=Mus musculus GN=Apip PE=1 SV=1	430	10	C	13.9267	12.2319	12.1089	10.7838	12.1751	8.19348	7.50069	7.99591	6.56449	8.51902	6.91343e-05	4.16031	0.00155556	2.80811	1	0	12.205	7.72335	0.632801	-0.660175	7.3944e-05
sp|P70290|EM55_MOUSE	Mpp1	55 kDa erythrocyte membrane protein OS=Mus musculus GN=Mpp1 PE=1 SV=1	2821	19	C	15.2462	12.4118	16.1621	9.64368	13.9564	6.55138	7.09106	6.07406	6.2829	6.58042	6.9258e-05	4.15953	0.00155556	2.80811	1	0	13.271	6.5071	0.490326	-1.02819	0.000323781
sp|Q8BWU8|AT2L1_MOUSE	Agxt2l1	Alanine--glyoxylate aminotransferase 2-like 1 OS=Mus musculus GN=Agxt2l1 PE=2 SV=1	3765	6	C	17.2674	16.5266	10.3549	17.173	11.5382	5.97946	4.58961	6.4973	4.58376	5.48978	6.98312e-05	4.15595	0.00155561	2.8081	4	0	14.2399	5.37514	0.377469	-1.40557	0.000353441
sp|Q9QYG0|NDRG2_MOUSE	Ndrg2	Protein NDRG2 OS=Mus musculus GN=Ndrg2 PE=1 SV=1	2682	8	C	19.664	12.5117	13.4372	10.3534	14.1871	6.25019	6.70018	5.65886	5.37178	5.86561	6.99506e-05	4.15521	0.00155561	2.8081	1	0	13.7169	5.95152	0.433884	-1.20462	0.000875107
sp|Q99PV8-2|BC11B_MOUSE	Bcl11b	Isoform 2 of B-cell lymphoma/leukemia 11B OS=Mus musculus GN=Bcl11b	4456	3	C	2.71981	3.76352	2.36584	2.57353	3.99343	12.7665	16.745	12.2726	31.859	10.9407	6.99646e-05	4.15512	0.00155561	2.8081	2	0	3.01438	15.568	5.16459	2.36865	0.0072748
sp|Q8BI08|MAL2_MOUSE	Mal2	Protein MAL2 OS=Mus musculus GN=Mal2 PE=1 SV=1	6109	2	C	1.74357	4.63964	1.39605	3.02136	3.25052	10.9559	19.6459	14.6627	19.6895	20.9948	7.01399e-05	4.15403	0.00155561	2.8081	2	0	2.56446	16.7146	6.51779	2.70438	8.82642e-05
sp|O35678|MGLL_MOUSE	Mgll	Monoglyceride lipase OS=Mus musculus GN=Mgll PE=1 SV=1	1631	17	C	5.17107	7.28827	4.432	8.01367	5.8722	13.4537	14.481	14.196	12.67	14.4221	7.16328e-05	4.14489	0.00158376	2.80031	2	0	6.01295	13.8268	2.29951	1.20133	6.81472e-06
sp|Q80U38|KHNYN_MOUSE	Khnyn	Protein KHNYN OS=Mus musculus GN=Khnyn PE=2 SV=2	4944	2	C	14.9335	11.7843	14.7092	10.6066	15.4321	6.6112	6.41606	5.74709	8.06382	5.69609	7.32399e-05	4.13525	0.00160925	2.79338	1	0	13.3478	6.45391	0.483517	-1.04836	0.000165093
sp|P70175|DLG3_MOUSE	Dlg3	Disks large homolog 3 OS=Mus musculus GN=Dlg3 PE=1 SV=1	370	48	C	8.09616	7.33784	7.29206	6.14477	8.47695	12.2797	13.1365	10.9753	14.1568	12.1039	7.32408e-05	4.13525	0.00160925	2.79338	2	0	7.42486	12.4852	1.68154	0.74978	6.35166e-05
sp|Q08509|EPS8_MOUSE	Eps8	Epidermal growth factor receptor kinase substrate 8 OS=Mus musculus GN=Eps8 PE=1 SV=2	94	13	C	13.6918	11.7248	15.4969	11.1114	14.5244	6.63618	7.11604	5.54987	8.19553	5.95314	7.54663e-05	4.12225	0.00165302	2.78172	1	0	13.2049	6.62754	0.5019	-0.994529	0.000116145
sp|Q01097|NMDE2_MOUSE	Grin2b	Glutamate [NMDA] receptor subunit epsilon-2 OS=Mus musculus GN=Grin2b PE=1 SV=3	5179	6	C	3.50256	5.84054	3.23427	6.0479	4.67353	17.0725	14.9104	12.6579	20.3471	11.7133	7.58496e-05	4.12005	0.00165491	2.78123	2	0	4.51204	15.0337	3.33191	1.73635	0.000204012
sp|Q9QXZ0|MACF1_MOUSE	Macf1	Microtubule-actin cross-linking factor 1 OS=Mus musculus GN=Macf1 PE=1 SV=2	395	5	C	8.32983	9.00449	8.92343	8.08799	9.1109	12.4042	10.8221	10.7604	11.0084	11.5482	7.62532e-05	4.11774	0.00165491	2.78123		0	8.68172	11.2925	1.30072	0.37931	0.000100666
sp|P61965|WDR5_MOUSE	Wdr5	WD repeat-containing protein 5 OS=Mus musculus GN=Wdr5 PE=1 SV=1	4472	7	C	11.9213	11.3954	11.4934	10.3737	11.7106	9.22107	7.89036	8.38108	9.12355	8.48956	7.62544e-05	4.11774	0.00165491	2.78123		0	11.3659	8.60687	0.757256	-0.401148	6.44205e-05
sp|Q2M3X8|PHAR1_MOUSE	Phactr1	Phosphatase and actin regulator 1 OS=Mus musculus GN=Phactr1 PE=1 SV=1	2183	4	C	1.94459	3.3233	2.0265	1.6438	3.63495	12.4483	20.8804	9.91928	30.9188	13.2601	7.71165e-05	4.11285	0.00166815	2.77776	2	0	2.39165	16.0258	6.70072	2.74432	0.00458628
sp|P48193-2|41_MOUSE	Epb41	Isoform 2 of Protein 4.1 OS=Mus musculus GN=Epb41	191	33	C	13.3062	12.0555	17.2318	12.7273	15.454	5.5496	6.1418	4.68145	8.14169	4.71068	7.73363e-05	4.11162	0.00166815	2.77776	1	0	14.0304	5.71936	0.407641	-1.29463	8.96718e-05
sp|Q9JJ57-2|KCIP1_MOUSE	Kcnip1	Isoform 2 of Kv channel-interacting protein 1 OS=Mus musculus GN=Kcnip1	1417	4	C	5.98609	5.19706	6.64843	6.9597	8.08641	13.6039	11.7455	13.7566	16.3936	11.6227	7.78575e-05	4.1087	0.00167332	2.77642	3	0	6.50419	13.317	2.04744	1.03382	0.000124569
tr|Q8BT38|Q8BT38_MOUSE	Epb4.1l3	Putative uncharacterized protein OS=Mus musculus GN=Epb4.1l3 PE=2 SV=1	191	3	C	24.8217	17.4371	31.2952	4.63143	15.0847	1.45417	1.47004	1.3005	1.34276	1.16234	7.83384e-05	4.10603	0.00167332	2.77642	1	0	15.675	1.34115	0.0855599	-3.54692	0.00502846
sp|Q8K377|LRRT1_MOUSE	Lrrtm1	Leucine-rich repeat transmembrane neuronal protein 1 OS=Mus musculus GN=Lrrtm1 PE=2 SV=1	5514	2	C	2.64529	5.82269	2.48045	5.53314	3.44926	16.4857	14.3738	18.9935	12.3166	17.8996	7.83531e-05	4.10594	0.00167332	2.77642	2	0	3.73736	15.8243	4.23408	2.08205	2.58917e-05
sp|Q62407|SPEG_MOUSE	Speg	Striated muscle-specific serine/threonine-protein kinase OS=Mus musculus GN=Speg PE=1 SV=2	1173	5	C	5.37856	7.47333	4.83022	7.26755	5.88979	13.7419	13.9804	12.1224	17.5389	11.7769	7.85218e-05	4.10501	0.00167332	2.77642	2	0	6.08033	13.6911	2.2517	1.17102	0.000155747
sp|O54781|SRPK2_MOUSE	Srpk2	Serine/threonine-protein kinase SRPK2 OS=Mus musculus GN=Srpk2 PE=1 SV=2	77	19	C	6.5058	6.9664	7.06639	8.64946	8.58099	13.6206	13.0654	11.3185	11.5084	12.718	7.95581e-05	4.09932	0.00168225	2.77411	2	0	7.50251	12.4139	1.65463	0.726511	5.37178e-05
sp|Q3UXZ6|FA81A_MOUSE	Fam81a	Protein FAM81A OS=Mus musculus GN=Fam81a PE=2 SV=2	4908	5	C	5.09389	6.17714	4.1735	4.97905	5.8344	21.5205	13.5472	14.0443	10.1819	14.4482	7.98689e-05	4.09762	0.00168225	2.77411	2	0	5.20351	14.3209	2.75216	1.46056	0.00101003
sp|Q7SIG6|ASAP2_MOUSE	Asap2	Arf-GAP with SH3 domain, ANK repeat and PH domain-containing protein 2 OS=Mus musculus GN=Asap2 PE=1 SV=3	2185	24	C	11.4346	12.4044	10.5305	11.4409	10.6241	8.73871	8.79188	8.19476	8.6413	9.19885	7.98922e-05	4.0975	0.00168225	2.77411		0	11.2668	8.70714	0.772816	-0.371804	0.000130806
sp|P70392|RGRF2_MOUSE	Rasgrf2	Ras-specific guanine nucleotide-releasing factor 2 OS=Mus musculus GN=Rasgrf2 PE=1 SV=2	1805	14	C	4.02272	5.58013	4.46493	7.80869	6.21597	14.6985	13.621	16.5712	11.8469	15.17	8.03018e-05	4.09527	0.00168586	2.77318	2	0	5.46277	14.2917	2.61621	1.38748	2.96026e-05
sp|Q9CX80|CYGB_MOUSE	Cygb	Cytoglobin OS=Mus musculus GN=Cygb PE=2 SV=1	4149	13	C	13.4763	16.7693	11.6255	10.6944	12.1129	7.05804	7.44173	6.86515	7.38797	6.56862	8.12189e-05	4.09034	0.00169107	2.77184	1	0	12.7756	7.0567	0.552359	-0.856323	0.000585769
sp|Q80X82|SYMPK_MOUSE	Sympk	Symplekin OS=Mus musculus GN=Sympk PE=1 SV=1	1344	14	C	11.3039	10.1272	11.4725	12.2064	12.1856	8.0775	8.35841	9.13085	8.42164	8.71592	8.14252e-05	4.08924	0.00169107	2.77184		0	11.433	8.53344	0.746384	-0.42201	0.000118327
sp|Q5NBX1-2|COBL_MOUSE	Cobl	Isoform 2 of Protein cordon-bleu OS=Mus musculus GN=Cobl	2210	4	C	6.66109	7.80547	6.34285	6.38529	7.36949	11.6522	14.2195	10.8387	16.5096	12.2158	8.16059e-05	4.08828	0.00169107	2.77184	2	0	6.88921	12.9356	1.87766	0.908933	0.000397895
sp|Q61327|SC6A3_MOUSE	Slc6a3	Sodium-dependent dopamine transporter OS=Mus musculus GN=Slc6a3 PE=1 SV=2	3669	2	C	1.654	1.90978	1.75791	2.32052	3.6075	9.56669	29.6178	8.96981	18.9578	21.6382	8.1721e-05	4.08767	0.00169107	2.77184	3	0	2.15507	15.9816	7.41583	2.89061	0.00408775
sp|Q80TL4|K1045_MOUSE	Kiaa1045	Protein KIAA1045 OS=Mus musculus GN=Kiaa1045 PE=1 SV=2	1685	28	C	6.27001	6.77068	6.02891	4.24785	7.0254	12.389	14.6147	11.5954	17.4195	13.6386	8.17448e-05	4.08754	0.00169107	2.77184	2	0	5.97855	13.7906	2.30668	1.20582	0.000113992
sp|Q5RKR3|ISLR2_MOUSE	Islr2	Immunoglobulin superfamily containing leucine-rich repeat protein 2 OS=Mus musculus GN=Islr2 PE=1 SV=1	2746	3	C	2.60012	6.94994	2.22068	3.78263	4.00864	13.9688	17.4389	14.9411	18.0734	16.0159	8.27031e-05	4.08248	0.0017059	2.76805	2	0	3.60454	16.0151	4.44304	2.15155	4.76307e-06
sp|O70325-2|GPX41_MOUSE	Gpx4	Isoform Cytoplasmic of Phospholipid hydroperoxide glutathione peroxidase, mitochondrial OS=Mus musculus GN=Gpx4	3007	22	C	12.0958	12.2477	10.337	12.8781	10.77	8.83696	8.22952	8.52075	7.89727	8.18694	8.34153e-05	4.07875	0.00171559	2.76559		0	11.626	8.32819	0.716342	-0.481279	0.000166744
sp|Q9JIQ3|DBLOH_MOUSE	Diablo	Diablo homolog, mitochondrial OS=Mus musculus GN=Diablo PE=1 SV=1	2052	3	C	11.9419	12.5025	11.5612	10.3063	10.6545	8.97229	8.50561	8.75254	8.31783	8.48528	8.41679e-05	4.07485	0.00172088	2.76425		0	11.3643	8.60367	0.75708	-0.401482	0.00016695
tr|E9PWL1|E9PWL1_MOUSE	Cacna1g	Uncharacterized protein OS=Mus musculus GN=Cacna1g PE=3 SV=1	3251	7	C	12.7387	10.2951	15.7946	14.4041	16.5162	6.73556	6.09756	5.68513	7.12636	4.60672	8.41743e-05	4.07482	0.00172088	2.76425	1	0	13.7573	5.98282	0.434884	-1.2013	0.000173812
sp|P97366|EVI5_MOUSE	Evi5	Ecotropic viral integration site 5 protein OS=Mus musculus GN=Evi5 PE=1 SV=2	4680	2	C	5.53563	6.50129	7.29855	8.79939	7.33142	13.3448	11.858	13.9135	11.9211	13.4965	8.4402e-05	4.07365	0.00172088	2.76425	2	0	7.01146	12.8783	1.83675	0.877157	2.87654e-05
sp|Q3UQ44|IQGA2_MOUSE	Iqgap2	Ras GTPase-activating-like protein IQGAP2 OS=Mus musculus GN=Iqgap2 PE=1 SV=2	1555	5	C	4.54055	6.69901	3.91889	7.80697	5.26812	14.1425	12.9037	16.3202	13.3888	15.0112	8.66383e-05	4.06229	0.00175635	2.75539	2	0	5.47122	14.3029	2.61421	1.38638	1.44756e-05
tr|E9QA95|E9QA95_MOUSE	Sult1d1	Uncharacterized protein OS=Mus musculus GN=Sult1d1 PE=4 SV=1	3049	8	C	3.54459	2.24662	1.79942	2.00491	2.62357	16.3354	10.996	29.354	8.19352	22.902	8.70873e-05	4.06005	0.00176041	2.75439	3	0	2.37379	15.8152	6.66242	2.73605	0.0046088
sp|P11438|LAMP1_MOUSE	Lamp1	Lysosome-associated membrane glycoprotein 1 OS=Mus musculus GN=Lamp1 PE=1 SV=2	1726	7	C	11.2252	12.8074	10.9666	11.5895	11.1082	8.59836	8.09661	8.95476	7.61043	9.04299	8.77284e-05	4.05686	0.00176832	2.75244		0	11.5209	8.44304	0.732844	-0.448421	9.45845e-05
sp|P97315|CSRP1_MOUSE	Csrp1	Cysteine and glycine-rich protein 1 OS=Mus musculus GN=Csrp1 PE=1 SV=3	2691	22	C	13.6642	11.1599	13.1965	11.7957	12.0827	7.76225	8.48398	6.94091	6.38946	8.52429	8.993e-05	4.0461	0.00180499	2.74353	1	0	12.3458	7.57225	0.613348	-0.705222	6.16275e-05
sp|Q60571|CRHBP_MOUSE	Crhbp	Corticotropin-releasing factor-binding protein OS=Mus musculus GN=Crhbp PE=2 SV=1	4401	3	C	6.40354	9.16797	5.37851	5.71616	6.64055	13.8978	14.0999	12.8485	11.8643	13.9828	9.01707e-05	4.04493	0.00180499	2.74353	2	0	6.54233	13.3098	2.0344	1.02461	3.04402e-05
sp|Q61290|CAC1E_MOUSE	Cacna1e	Voltage-dependent R-type calcium channel subunit alpha-1E OS=Mus musculus GN=Cacna1e PE=1 SV=1	479	4	C	5.46103	5.45537	5.98931	4.66151	6.96377	12.6723	15.3979	11.7997	20.2183	11.3807	9.03133e-05	4.04425	0.00180499	2.74353	2	0	5.65678	13.9579	2.46746	1.30303	0.00092081
sp|Q5M956-2|KCTD1_MOUSE	Kctd1	Isoform 2 of BTB/POZ domain-containing protein KCTD1 OS=Mus musculus GN=Kctd1	5301	3	C	6.10947	7.61513	5.16247	8.2975	5.81352	13.2622	12.5067	14.8298	11.6322	14.7711	9.07866e-05	4.04198	0.00180934	2.74248	2	0	6.49808	13.3412	2.05309	1.0378	4.64536e-05
sp|Q9JK45|KCNQ5_MOUSE	Kcnq5	Potassium voltage-gated channel subfamily KQT member 5 OS=Mus musculus GN=Kcnq5 PE=1 SV=2	5950	1	C	4.01042	3.33949	4.61345	2.41203	6.63261	15.9636	17.6026	11.9934	19.6738	13.7586	9.18804e-05	4.03678	0.00182599	2.7385	2	0	3.97185	15.5605	3.91769	1.97	6.51693e-05
sp|P51830|ADCY9_MOUSE	Adcy9	Adenylate cyclase type 9 OS=Mus musculus GN=Adcy9 PE=1 SV=1	2197	15	C	4.60793	5.01529	5.4583	8.93399	6.4232	13.4242	13.9039	14.1998	13.1547	14.8787	9.31278e-05	4.03092	0.0018456	2.73386	3	0	5.91468	13.8992	2.34995	1.23263	1.31645e-05
sp|Q8R464|CADM4_MOUSE	Cadm4	Cell adhesion molecule 4 OS=Mus musculus GN=Cadm4 PE=1 SV=1	4413	12	C	14.2508	17.6552	12.3429	11.8629	11.6647	5.86251	6.10367	6.04673	8.35787	5.85266	9.44955e-05	4.02459	0.00186747	2.72875	1	0	13.3856	6.38159	0.476749	-1.0687	0.000394816
sp|Q61423|KCNA4_MOUSE	Kcna4	Potassium voltage-gated channel subfamily A member 4 OS=Mus musculus GN=Kcna4 PE=1 SV=2	4513	1	C	2.69232	3.49157	3.44182	6.45501	4.60606	15.5038	13.7913	18.2537	10.6425	21.1219	9.54375e-05	4.02028	0.00188084	2.72565	2	0	3.95032	15.4395	3.90842	1.96659	0.000285942
sp|Q5F2E8|TAOK1_MOUSE	Taok1	Serine/threonine-protein kinase TAO1 OS=Mus musculus GN=Taok1 PE=1 SV=1	1154	14	C	6.67369	7.96275	5.86619	8.63767	8.09791	12.4731	12.9182	11.6271	12.7734	12.97	9.62082e-05	4.01679	0.00189076	2.72336	2	0	7.37413	12.5423	1.70086	0.766262	1.84228e-05
sp|Q6P5U7|K1239_MOUSE	Kiaa1239	Leucine-rich repeat and WD repeat-containing protein KIAA1239 OS=Mus musculus GN=Kiaa1239 PE=2 SV=2	4332	5	C	4.96467	5.25741	3.369	7.69511	4.56939	15.719	14.1339	16.8937	11.2816	16.1162	9.74957e-05	4.01101	0.00191075	2.7188	2	0	4.98939	14.6828	2.94281	1.55719	4.73395e-05
sp|Q8VHH7|ADCY3_MOUSE	Adcy3	Adenylate cyclase type 3 OS=Mus musculus GN=Adcy3 PE=2 SV=2	5430	1	C	6.48172	5.17237	6.65402	8.77289	7.658	12.7507	12.8148	14.1054	12.824	12.7662	9.98562e-05	4.00062	0.00195161	2.70961	3	0	6.84139	13.042	1.90633	0.930801	1.49587e-05
tr|E9PUQ8|E9PUQ8_MOUSE	Dgkd	Uncharacterized protein OS=Mus musculus GN=Dgkd PE=4 SV=1	1121	5	C	6.29013	7.04067	4.31189	7.78655	5.43868	14.3923	12.7294	15.1158	11.7111	15.1835	0.0001005	3.99783	0.0019578	2.70823	2	0	6.04722	13.7552	2.27464	1.18564	3.25713e-05
sp|Q9CXI0|COQ5_MOUSE	Coq5	2-methoxy-6-polyprenyl-1,4-benzoquinol methylase, mitochondrial OS=Mus musculus GN=Coq5 PE=2 SV=2	5161	7	C	12.7829	10.8286	11.2649	10.8272	10.6103	8.71117	9.04798	8.48144	8.8273	8.61813	0.000100726	3.99686	0.0019578	2.70823		0	11.2366	8.7351	0.77738	-0.363309	0.000254447
sp|Q9JJY3|NSMA2_MOUSE	Smpd3	Sphingomyelin phosphodiesterase 3 OS=Mus musculus GN=Smpd3 PE=1 SV=1	1171	4	C	3.97443	4.75271	4.61043	8.64535	4.99058	13.7858	17.122	15.0243	12.1367	14.9577	0.000101223	3.99472	0.00196004	2.70774	2	0	5.18774	14.5127	2.79751	1.48414	4.77202e-05
sp|Q03717|KCNB1_MOUSE	Kcnb1	Potassium voltage-gated channel subfamily B member 1 OS=Mus musculus GN=Kcnb1 PE=1 SV=2	3940	5	C	4.83328	4.72207	6.03089	4.15364	7.18863	12.0013	15.459	12.3626	20.529	12.7196	0.000101396	3.99398	0.00196004	2.70774	2	0	5.28161	14.3045	2.70836	1.43742	0.0006008
sp|Q9WUI1|MK11_MOUSE	Mapk11	Mitogen-activated protein kinase 11 OS=Mus musculus GN=Mapk11 PE=1 SV=2	1574	2	C	8.4912	8.65662	7.71874	8.13052	8.65723	10.97	12.0166	11.7318	13.2525	10.3747	0.000102015	3.99133	0.001962	2.7073		0	8.32285	11.6285	1.39718	0.48252	0.000210162
sp|Q8CFE3|RCOR1_MOUSE	Rcor1	REST corepressor 1 OS=Mus musculus GN=Rcor1 PE=1 SV=2	2911	4	C	13.2224	11.0684	12.2222	10.1601	12.0704	8.54046	8.58017	8.3584	8.0542	7.72321	0.000102297	3.99014	0.001962	2.7073		0	11.7013	8.24488	0.704614	-0.505095	0.000213256
sp|D3YX43|VSI10_MOUSE	Vsig10	V-set and immunoglobulin domain-containing protein 10 OS=Mus musculus GN=Vsig10 PE=4 SV=2	4440	1	C	16.7789	11.9319	16.5764	9.39688	17.6303	6.03638	5.01123	6.14998	4.796	5.69186	0.000102329	3.99	0.001962	2.7073	1	0	14.0618	5.50992	0.391836	-1.35168	0.000600059
sp|Q04899|CDK18_MOUSE	Cdk18	Cyclin-dependent kinase 18 OS=Mus musculus GN=Cdk18 PE=1 SV=1	299	6	C	7.02256	7.80668	8.13662	7.78844	9.60384	12.3098	12.5927	11.2639	12.1354	11.34	0.000102641	3.98868	0.00196266	2.70716		0	8.02898	11.9164	1.48417	0.569661	5.75482e-05
sp|Q80W40|ACSM4_MOUSE	Acsm4	Acyl-coenzyme A synthetase ACSM4, mitochondrial OS=Mus musculus GN=Acsm4 PE=2 SV=1	523	6	C	2.37535	2.89661	2.50873	3.12989	3.08397	16.1907	10.5119	30.6939	8.16509	20.4438	0.000103544	3.98488	0.00197036	2.70546	2	0	2.7819	15.4207	5.54322	2.47072	0.00700251
sp|Q3UH99|SHSA6_MOUSE	Shisa6	Protein shisa-6 homolog OS=Mus musculus GN=Shisa6 PE=2 SV=1	1388	7	C	15.4756	13.2614	15.7944	10.387	16.898	5.29639	5.89043	4.48824	7.85523	4.65326	0.0001036	3.98464	0.00197036	2.70546	1	0	14.1584	5.51854	0.389772	-1.3593	0.000155751
sp|A2CG49-2|KALRN_MOUSE	Kalrn	Isoform 2 of Kalirin OS=Mus musculus GN=Kalrn	685	19	C	4.32526	5.29734	4.30067	8.68612	5.70203	14.528	13.2943	16.2826	12.6109	14.9728	0.00010603	3.97457	0.00201117	2.69655	2	0	5.46629	14.28	2.61238	1.38537	3.00597e-05
sp|Q9D8B7|JAM3_MOUSE	Jam3	Junctional adhesion molecule C OS=Mus musculus GN=Jam3 PE=1 SV=2	4549	5	C	12.5057	13.2885	11.516	11.3393	10.3058	8.03584	8.29288	8.58106	7.47457	8.66029	0.000107041	3.97045	0.00202491	2.6936		0	11.7466	8.19746	0.69786	-0.51899	0.000197058
sp|Q8CA95-2|PDE10_MOUSE	Pde10a	Isoform 2 of cAMP and cAMP-inhibited cGMP 3',5'-cyclic phosphodiesterase 10A OS=Mus musculus GN=Pde10a	1433	17	C	3.42737	3.57134	3.4314	6.06773	5.00416	11.5015	22.5712	10.7779	15.0305	18.6169	0.000109597	3.9602	0.00206773	2.68451	3	0	4.1795	15.0919	3.61094	1.85238	0.00104458
sp|Q5DU14-2|MYO16_MOUSE	Myo16	Isoform 2 of Myosin-XVI OS=Mus musculus GN=Myo16	3214	2	C	3.32482	3.9488	3.08255	8.0372	4.36084	16.0421	14.9794	18.9802	12.6319	14.6122	0.000111178	3.95398	0.00209198	2.67944	3	0	4.26937	15.3126	3.58661	1.84262	4.70299e-05
sp|Q8R3P0|ACY2_MOUSE	Aspa	Aspartoacylase OS=Mus musculus GN=Aspa PE=1 SV=2	572	15	C	15.8365	16.1125	13.446	10.0472	12.2104	6.13693	7.19488	5.56283	7.47863	5.97413	0.000113034	3.94679	0.00211579	2.67453	1	0	13.3302	6.42796	0.482209	-1.05227	0.000359406
sp|P70353|NFYC_MOUSE	Nfyc	Nuclear transcription factor Y subunit gamma OS=Mus musculus GN=Nfyc PE=2 SV=2	342	7	C	12.8069	11.7259	13.262	10.1505	12.9169	7.84377	7.4358	7.31309	9.0823	7.46274	0.000113916	3.94342	0.00211579	2.67453	1	0	12.1163	7.80206	0.643933	-0.635018	0.000162085
tr|F2Z3U3|F2Z3U3_MOUSE	Raph1	Uncharacterized protein OS=Mus musculus GN=Raph1 PE=4 SV=1	2175	3	C	7.02462	8.88693	5.72041	7.81027	7.67914	11.8566	12.0727	12.392	13.2606	13.2967	0.000114113	3.94266	0.00211579	2.67453	2	0	7.34778	12.5615	1.70957	0.773632	2.62871e-05
tr|B9EJL3|B9EJL3_MOUSE	S100z	MCG122058 OS=Mus musculus GN=S100z PE=4 SV=1	3249	2	C	3.81552	5.47012	4.29329	3.73387	5.47842	22.0238	10.098	19.7976	12.9109	12.3784	0.00011425	3.94215	0.00211579	2.67453	2	0	4.49398	14.7731	3.28731	1.71691	0.00164737
sp|Q8CIQ7|DOCK3_MOUSE	Dock3	Dedicator of cytokinesis protein 3 OS=Mus musculus GN=Dock3 PE=1 SV=1	1562	15	C	4.19891	5.15015	4.66265	8.50509	5.8326	14.8941	12.8087	16.7964	12.0058	15.1456	0.000114529	3.94108	0.00211579	2.67453	2	0	5.49321	14.226	2.58974	1.37281	6.59173e-05
sp|O88413|TULP3_MOUSE	Tulp3	Tubby-related protein 3 OS=Mus musculus GN=Tulp3 PE=1 SV=1	3682	6	C	13.0843	10.6349	12.7071	11.7193	12.0178	8.15734	7.47167	9.19588	6.9378	8.07388	0.000114649	3.94063	0.00211579	2.67453	1	0	12.0019	7.93182	0.660878	-0.597544	9.76013e-05
sp|P84309-2|ADCY5_MOUSE	Adcy5	Isoform 2 of Adenylate cyclase type 5 OS=Mus musculus GN=Adcy5	447	11	C	2.29853	3.9722	2.11614	6.44882	3.59835	12.6646	21.2099	13.4151	16.8826	17.3937	0.000114836	3.93992	0.00211579	2.67453	2	0	3.39095	16.0292	4.72704	2.24094	8.12441e-05
tr|E9Q7G0|E9Q7G0_MOUSE	Numa1	Uncharacterized protein OS=Mus musculus GN=Numa1 PE=4 SV=1	719	51	C	11.9743	10.6973	13.7812	10.825	14.2476	8.26628	7.95679	7.17944	7.94657	7.12546	0.000116724	3.93284	0.00214499	2.66858	1	0	12.2179	7.68115	0.628681	-0.669601	0.000330594
sp|Q7TPH6-2|MYCB2_MOUSE	Mycbp2	Isoform 2 of Probable E3 ubiquitin-protein ligase MYCBP2 OS=Mus musculus GN=Mycbp2	2168	15	C	7.59745	7.14941	8.77377	9.23626	8.21966	12.1254	11.2104	12.795	11.1934	11.6992	0.000118137	3.92761	0.00216445	2.66465		0	8.16009	11.7895	1.44478	0.530845	7.2496e-05
sp|P63300|SELW_MOUSE	Sepw1	Selenoprotein W OS=Mus musculus GN=Sepw1 PE=1 SV=3	4554	3	C	8.62213	8.74954	7.59703	8.85989	8.40963	12.4934	11.9697	11.5155	10.1153	11.6678	0.000118395	3.92667	0.00216445	2.66465		0	8.43509	11.524	1.3662	0.450165	0.000136327
sp|Q62468|VILI_MOUSE	Vil1	Villin-1 OS=Mus musculus GN=Vil1 PE=1 SV=3	209	2	C	3.4327	3.00828	3.46901	3.19254	4.00827	25.0365	8.64989	24.0113	11.0733	14.1184	0.000119034	3.92433	0.00217054	2.66343	2	0	3.40605	15.2059	4.46439	2.15846	0.00448983
sp|A2AP18-2|PLCH2_MOUSE	Plch2	Isoform 2 of 1-phosphatidylinositol-4,5-bisphosphate phosphodiesterase eta-2 OS=Mus musculus GN=Plch2	137	20	C	7.66377	9.44706	6.45299	7.63067	7.43646	11.7689	11.5828	12.9082	13.37	11.739	0.000119569	3.92238	0.00217221	2.6631	2	0	7.66807	12.2528	1.5979	0.676178	6.75803e-05
sp|Q9JL62|GLTP_MOUSE	Gltp	Glycolipid transfer protein OS=Mus musculus GN=Gltp PE=2 SV=3	282	13	C	13.2574	19.6691	13.7638	12.516	10.127	5.96746	6.93768	5.43555	6.33083	5.99522	0.000119934	3.92106	0.00217221	2.6631	4	0	13.539	6.11368	0.451562	-1.147	0.00128969
sp|P32648|VIP_MOUSE	Vip	VIP peptides OS=Mus musculus GN=Vip PE=1 SV=1	5415	1	C	5.21763	5.04364	4.98988	4.00966	6.08757	12.6941	16.2149	11.1013	23.0845	11.5569	0.000120047	3.92065	0.00217221	2.6631	2	0	5.02541	14.3552	2.85653	1.51426	0.00234913
sp|P63015-2|PAX6_MOUSE	Pax6	Isoform 5a of Paired box protein Pax-6 OS=Mus musculus GN=Pax6	4912	4	C	16.978	10.5021	18.6468	10.7155	18.4565	5.21873	4.49687	4.68083	6.51461	3.79	0.000120624	3.91857	0.00217506	2.66253	1	0	14.5742	4.86032	0.333487	-1.5843	0.000695623
sp|Q9JHE3|ASAH2_MOUSE	Asah2	Neutral ceramidase OS=Mus musculus GN=Asah2 PE=1 SV=1	5837	1	C	14.9191	15.2523	11.6679	10.1147	12.3579	6.79349	6.7638	6.83499	7.30254	7.99322	0.000120875	3.91766	0.00217506	2.66253	1	0	12.7114	7.12268	0.560338	-0.835632	0.000462391
sp|Q0KK55|VKIND_MOUSE	Kndc1	Protein very KIND OS=Mus musculus GN=Kndc1 PE=1 SV=2	3267	8	C	11.9383	11.6417	13.7178	11.6779	12.5115	7.59077	7.83725	6.61721	9.46317	7.00438	0.000121127	3.91676	0.00217506	2.66253	1	0	12.2739	7.64374	0.622763	-0.683245	7.94167e-05
sp|Q68FF6|GIT1_MOUSE	Git1	ARF GTPase-activating protein GIT1 OS=Mus musculus GN=Git1 PE=1 SV=1	1488	26	C	8.54753	9.11925	6.72046	8.34074	7.52906	11.9998	11.3054	12.9015	11.863	11.6733	0.000123625	3.90789	0.00220962	2.65568		0	8.00624	11.9371	1.49097	0.576251	4.9756e-05
sp|Q9JLZ3|AUHM_MOUSE	Auh	Methylglutaconyl-CoA hydratase, mitochondrial OS=Mus musculus GN=Auh PE=2 SV=1	1316	41	C	13.6615	15.2944	10.3931	12.3591	11.0887	7.5145	7.59463	7.89216	6.7246	7.4774	0.000123716	3.90758	0.00220962	2.65568	4	0	12.4374	7.43026	0.597414	-0.743198	0.000474009
sp|Q8BGI4|FA13A_MOUSE	Fam13a	Protein FAM13A OS=Mus musculus GN=Fam13a PE=2 SV=1	305	2	C	15.0679	10.0984	17.9456	10.8632	16.5904	5.82224	5.69696	5.39073	6.95545	5.56907	0.000124106	3.90621	0.00220962	2.65568	1	0	13.7536	5.8627	0.426267	-1.23017	0.000816857
sp|P57759|ERP29_MOUSE	Erp29	Endoplasmic reticulum resident protein 29 OS=Mus musculus GN=Erp29 PE=1 SV=2	2940	35	C	15.8625	11.8818	15.2985	9.76879	13.5188	7.09703	7.03271	5.80903	7.06036	6.6705	0.000124301	3.90553	0.00220962	2.65568	1	0	13.0658	6.71518	0.513951	-0.960299	0.000454634
tr|D3YTV8|D3YTV8_MOUSE	Ank1	Uncharacterized protein OS=Mus musculus GN=Ank1 PE=4 SV=1	8	50	C	11.8276	13.1018	11.7315	22.4539	12.2585	6.36121	5.49875	5.82123	5.77589	5.16958	0.000125163	3.90253	0.00221936	2.65377	4	0	13.7995	5.71187	0.41392	-1.27258	0.00328425
tr|Q4VA93|Q4VA93_MOUSE	Prkca	Prkca protein OS=Mus musculus GN=Prkca PE=2 SV=1	1204	11	C	2.90657	3.2604	2.57351	6.65964	3.26249	17.6092	13.2532	23.6847	10.3108	16.4796	0.000125778	3.90039	0.00222471	2.65273	3	0	3.50619	15.6514	4.46394	2.15832	0.000740796
sp|Q80XG9-2|LRRT4_MOUSE	Lrrtm4	Isoform 2 of Leucine-rich repeat transmembrane neuronal protein 4 OS=Mus musculus GN=Lrrtm4	5529	3	C	5.33903	5.51666	4.05432	7.23122	4.8089	15.3369	13.3876	16.8834	9.66876	17.7732	0.000126943	3.89639	0.0022397	2.64981	3	0	5.29252	14.2892	2.69988	1.4329	0.000321492
tr|E9PX38|E9PX38_MOUSE	Pde8b	Uncharacterized protein OS=Mus musculus GN=Pde8b PE=4 SV=1	5080	2	C	6.45153	6.93099	6.37769	7.00037	7.93902	11.2146	14.2418	10.5336	16.5902	12.7203	0.000130224	3.88531	0.00229187	2.63981	2	0	6.91834	12.8841	1.86231	0.897097	0.000616378
tr|E9Q3M9|E9Q3M9_MOUSE	2010300C02Rik	Uncharacterized protein OS=Mus musculus GN=2010300C02Rik PE=4 SV=1	1087	42	C	4.48547	4.52146	5.17175	3.35267	6.73221	13.1363	16.7092	11.2271	22.0873	12.5765	0.000131118	3.88234	0.00230188	2.63792	2	0	4.72993	14.692	3.10617	1.63514	0.000975919
sp|Q61016|GBG7_MOUSE	Gng7	Guanine nucleotide-binding protein G(I)/G(S)/G(O) subunit gamma-7 OS=Mus musculus GN=Gng7 PE=2 SV=2	4919	10	C	4.19205	4.46474	6.45899	6.52012	7.11409	12.2603	15.278	11.1818	17.0571	15.4728	0.000132494	3.8778	0.00230988	2.63641	3	0	5.62021	14.077	2.50471	1.32465	0.000131651
tr|E9Q3Q6|E9Q3Q6_MOUSE	Alcam	Uncharacterized protein OS=Mus musculus GN=Alcam PE=4 SV=1	1965	30	C	6.17898	7.90187	5.85287	6.97814	7.56409	13.5901	13.1022	12.9106	10.0486	15.8725	0.000132553	3.87761	0.00230988	2.63641	2	0	6.85019	12.9674	1.893	0.920674	0.000271796
sp|O35250|EXOC7_MOUSE	Exoc7	Exocyst complex component 7 OS=Mus musculus GN=Exoc7 PE=1 SV=2	2815	26	C	6.76576	6.43782	6.46542	9.17201	8.59384	12.0676	12.9059	12.4924	12.1133	12.9859	0.000136677	3.86431	0.00237589	2.62417	3	0	7.4005	12.5071	1.69004	0.757058	3.57001e-05
sp|Q5DTZ6-3|RN150_MOUSE	Rnf150	Isoform 3 of RING finger protein 150 OS=Mus musculus GN=Rnf150	4585	1	C	4.2039	6.0411	3.55861	7.29262	4.67094	14.1638	14.5323	17.6028	10.5415	17.3923	0.000139232	3.85626	0.00241438	2.61719	3	0	4.98502	14.604	2.92957	1.55069	0.000157254
tr|E9PYV9|E9PYV9_MOUSE	Fen1	Uncharacterized protein OS=Mus musculus GN=Fen1 PE=3 SV=1	4859	7	C	11.7002	13.81	10.4659	16.0804	12.1286	8.08617	6.55417	7.68581	6.58327	6.90543	0.000142732	3.84548	0.0024677	2.60771	4	0	12.6956	7.13701	0.562163	-0.830939	0.000530698
tr|Q4VA98|Q4VA98_MOUSE	Zfp219	Uncharacterized protein OS=Mus musculus GN=Zfp219 PE=2 SV=1	5422	1	C	15.522	14.9772	12.7577	10.553	13.7867	6.31438	5.90729	5.78907	8.88141	5.5112	0.000143005	3.84465	0.0024677	2.60771	1	0	13.3967	6.37986	0.476227	-1.07028	0.000179257
sp|Q9QUG9|GRP2_MOUSE	Rasgrp2	RAS guanyl-releasing protein 2 OS=Mus musculus GN=Rasgrp2 PE=1 SV=2	1005	4	C	5.7691	6.53115	4.98666	7.89516	6.20073	10.6517	16.319	11.9518	16.6357	13.0589	0.000143715	3.8425	0.00247393	2.60661	2	0	6.20501	13.5176	2.17849	1.12333	0.000400137
sp|O55017-2|CAC1B_MOUSE	Cacna1b	Isoform NB2 of Voltage-dependent N-type calcium channel subunit alpha-1B OS=Mus musculus GN=Cacna1b	479	13	C	2.5188	2.90524	2.28782	7.93868	3.58038	17.4125	15.4279	18.8622	14.1809	14.8855	0.000146222	3.83499	0.00251097	2.60016	3	0	3.43159	16.0637	4.68113	2.22686	1.75323e-05
sp|P27467|WNT3A_MOUSE	Wnt3a	Protein Wnt-3a OS=Mus musculus GN=Wnt3a PE=1 SV=1	5959	1	C	2.69928	5.1246	2.44752	6.61434	3.61863	18.1246	15.5669	17.8568	11.0015	16.9458	0.000147889	3.83006	0.00252751	2.59731	3	0	3.8171	15.6516	4.10039	2.03576	5.45143e-05
sp|Q71M36-2|CSPG5_MOUSE	Cspg5	Isoform 2 of Chondroitin sulfate proteoglycan 5 OS=Mus musculus GN=Cspg5	3111	6	C	6.36281	6.40108	6.21954	4.83992	7.61279	11.5949	13.0416	12.4255	19.0964	12.4055	0.0001479	3.83003	0.00252751	2.59731	2	0	6.22312	13.4802	2.16614	1.11513	0.000846771
sp|Q80TY0|FNBP1_MOUSE	Fnbp1	Formin-binding protein 1 OS=Mus musculus GN=Fnbp1 PE=1 SV=2	673	25	C	18.1492	12.7931	17.0853	8.82302	15.3935	5.5328	5.93687	4.83965	6.30988	5.13676	0.000149564	3.82517	0.00254979	2.5935	1	0	14.005	5.52593	0.394569	-1.34165	0.000768864
sp|Q9WTS6-2|TEN3_MOUSE	Odz3	Isoform 2 of Teneurin-3 OS=Mus musculus GN=Odz3	1038	11	C	4.34353	6.71339	4.76126	7.25648	5.91057	15.06	11.6305	18.444	11.2229	14.6573	0.000152384	3.81706	0.00257991	2.5884	3	0	5.68817	13.9665	2.45536	1.29593	0.00036165
sp|Q9Z2W1|STK25_MOUSE	Stk25	Serine/threonine-protein kinase 25 OS=Mus musculus GN=Stk25 PE=1 SV=2	310	4	C	7.54287	7.32766	7.6675	9.06365	9.30948	11.2175	12.1472	11.0616	12.3086	12.354	0.0001524	3.81701	0.00257991	2.5884		0	8.14098	11.8043	1.44999	0.536041	8.75348e-05
sp|Q8VCE6|NT5M_MOUSE	Nt5m	5'(3')-deoxyribonucleotidase, mitochondrial OS=Mus musculus GN=Nt5m PE=2 SV=1	2119	6	C	14.612	13.2958	10.9395	11.1086	10.6186	7.81811	7.98484	7.93647	7.85182	7.83426	0.000152425	3.81695	0.00257991	2.5884	1	0	12.0179	7.88484	0.65609	-0.608035	0.0006482
sp|Q8BM92|CADH7_MOUSE	Cdh7	Cadherin-7 OS=Mus musculus GN=Cdh7 PE=2 SV=1	900	8	C	14.0205	10.3237	14.5323	11.3025	14.4994	7.1348	7.65472	5.99453	8.09904	6.43842	0.000157035	3.804	0.0026453	2.57753	1	0	12.8083	7.02192	0.548232	-0.867142	0.00029435
sp|P63213|GBG2_MOUSE	Gng2	Guanine nucleotide-binding protein G(I)/G(S)/G(O) subunit gamma-2 OS=Mus musculus GN=Gng2 PE=1 SV=2	7	9	C	6.43872	7.31194	6.95464	7.97968	8.00434	11.4507	12.5137	11.1427	16.3677	11.8359	0.000159691	3.79672	0.00267899	2.57203	2	0	7.3128	12.5337	1.71394	0.777317	0.00071014
tr|E9PWU5|E9PWU5_MOUSE	Ildr2	Uncharacterized protein OS=Mus musculus GN=Ildr2 PE=4 SV=1	1057	4	C	6.02937	5.73715	5.87394	4.2784	6.90975	12.97	15.4002	10.9668	20.1004	11.7339	0.000161918	3.79071	0.00270722	2.56748	2	0	5.69808	13.888	2.43731	1.28529	0.00108332
sp|O88398|AVIL_MOUSE	Avil	Advillin OS=Mus musculus GN=Avil PE=1 SV=2	768	5	C	21.6453	34.8329	19.3461	5.7177	9.49895	1.94051	1.84765	1.78407	1.60322	1.78355	0.00016226	3.78979	0.00270722	2.56748	1	0	15.1276	1.78832	0.118216	-3.0805	0.0123286
sp|P98203-2|ARVC_MOUSE	Arvcf	Isoform 2 of Armadillo repeat protein deleted in velo-cardio-facial syndrome homolog OS=Mus musculus GN=Arvcf	927	11	C	7.84526	7.4002	7.29777	9.40136	8.74414	12.0954	10.8063	12.7372	12.3138	11.3585	0.000162625	3.78881	0.00270722	2.56748		0	8.09822	11.8418	1.46227	0.548208	0.000114745
sp|Q6GU68|ISLR_MOUSE	Islr	Immunoglobulin superfamily containing leucine-rich repeat protein OS=Mus musculus GN=Islr PE=1 SV=1	4164	1	C	4.66363	4.53996	5.80377	3.99692	6.88761	13.2991	12.7412	15.9638	21.6783	10.4258	0.000164003	3.78515	0.00272377	2.56483	2	0	5.07991	14.3635	2.82751	1.49953	0.00130192
sp|Q3U319|BRE1B_MOUSE	Rnf40	E3 ubiquitin-protein ligase BRE1B OS=Mus musculus GN=Rnf40 PE=2 SV=2	1736	11	C	11.5165	12.6991	10.7674	10.7509	10.5821	8.84753	9.12164	8.20132	8.7536	8.75987	0.000164645	3.78345	0.00272778	2.56419		0	11.2368	8.73158	0.777049	-0.363922	0.00032342
sp|A2RT62|FXL16_MOUSE	Fbxl16	F-box/LRR-repeat protein 16 OS=Mus musculus GN=Fbxl16 PE=2 SV=1	2643	13	C	3.99787	7.05458	3.77643	7.89809	5.00763	13.542	14.6339	15.5454	13.4224	15.1218	0.000165016	3.78247	0.00272778	2.56419	2	0	5.30771	14.4283	2.71837	1.44274	1.14483e-05
sp|Q91XU3|PI42C_MOUSE	Pip4k2c	Phosphatidylinositol-5-phosphate 4-kinase type-2 gamma OS=Mus musculus GN=Pip4k2c PE=2 SV=1	3192	7	C	5.34252	6.6483	4.72387	8.2227	6.07771	14.3882	12.9452	15.8679	10.3789	15.4046	0.000167317	3.77646	0.00275936	2.55919	3	0	6.09119	13.6423	2.23968	1.16329	0.000177784
sp|P52760|UK114_MOUSE	Hrsp12	Ribonuclease UK114 OS=Mus musculus GN=Hrsp12 PE=1 SV=3	165	42	C	21.4707	13.4374	19.2331	8.18714	14.8694	4.6448	4.74521	3.94337	5.39819	4.07064	0.000167712	3.77544	0.00275944	2.55918	1	0	14.653	4.53106	0.309224	-1.69328	0.00162598
sp|O70340|NPTX2_MOUSE	Nptx2	Neuronal pentraxin-2 OS=Mus musculus GN=Nptx2 PE=2 SV=1	428	1	C	2.99305	3.73193	2.45285	2.33055	3.73856	12.2276	16.8535	10.3773	34.6119	10.6827	0.000168844	3.77251	0.00277162	2.55727	2	0	2.98935	15.1218	5.05857	2.33873	0.0160939
sp|Q91W92|BORG5_MOUSE	Cdc42ep1	Cdc42 effector protein 1 OS=Mus musculus GN=Cdc42ep1 PE=1 SV=1	3803	14	C	17.082	12.1646	18.214	9.64665	17.5352	4.68143	6.03327	3.92477	6.62805	4.08999	0.000171308	3.76622	0.00280424	2.55219	1	0	14.4966	4.96102	0.34222	-1.54701	0.00055381
sp|P05063|ALDOC_MOUSE	Aldoc	Fructose-bisphosphate aldolase C OS=Mus musculus GN=Aldoc PE=1 SV=4	339	239	C	17.8977	18.391	11.2861	10.8523	11.1666	6.12649	6.05033	6.04757	5.85691	6.32506	0.000171623	3.76542	0.00280424	2.55219	4	0	13.5107	6.0794	0.44997	-1.1521	0.00192327
sp|Q8CGM1-2|BAI2_MOUSE	Bai2	Isoform 2 of Brain-specific angiogenesis inhibitor 2 OS=Mus musculus GN=Bai2	2659	3	C	5.43793	7.63722	6.25661	5.38969	5.1758	12.0923	14.0742	12.1303	20.3961	11.4098	0.000172853	3.76232	0.00281782	2.55009	2	0	5.9163	13.6876	2.31353	1.2101	0.00156784
sp|O35609|SCAM3_MOUSE	Scamp3	Secretory carrier-associated membrane protein 3 OS=Mus musculus GN=Scamp3 PE=1 SV=3	2094	3	C	4.90765	6.57508	5.58464	9.13637	6.82183	12.7864	14.1202	13.0009	14.8497	12.2172	0.000175121	3.75666	0.00284515	2.54589	2	0	6.45786	13.3614	2.069	1.04894	4.96768e-05
sp|P50114|S100B_MOUSE	S100b	Protein S100-B OS=Mus musculus GN=S100b PE=2 SV=2	1886	20	C	17.2398	13.6026	18.8368	10.2866	14.705	4.69972	5.12851	3.77851	7.79938	3.92309	0.000175334	3.75613	0.00284515	2.54589	1	0	14.6211	4.88669	0.334222	-1.58112	0.00033233
sp|Q8C669|PELI1_MOUSE	Peli1	Protein pellino homolog 1 OS=Mus musculus GN=Peli1 PE=2 SV=2	5140	2	C	9.4464	8.76064	8.66376	8.56401	9.65097	11.1305	11.4523	11.009	11.0404	10.2821	0.000176243	3.75389	0.00285337	2.54464		0	9.0064	10.976	1.21869	0.28533	0.000152
sp|Q8CIF4|BTD_MOUSE	Btd	Biotinidase OS=Mus musculus GN=Btd PE=1 SV=2	4623	3	C	15.2078	14.7748	12.0012	10.223	11.1139	7.39137	7.74406	7.57588	6.77564	7.19241	0.000177083	3.75182	0.00286042	2.54357	1	0	12.5098	7.32808	0.585786	-0.771555	0.000737044
sp|Q7TNM2|TRI46_MOUSE	Trim46	Tripartite motif-containing protein 46 OS=Mus musculus GN=Trim46 PE=2 SV=1	3856	6	C	5.64256	7.62957	5.62821	9.41003	6.21079	12.3589	12.8985	13.4508	13.5367	13.2339	0.000177931	3.74975	0.00286757	2.54249	2	0	6.76421	13.0886	1.93498	0.952319	3.68324e-05
sp|Q9Z0F7|SYUG_MOUSE	Sncg	Gamma-synuclein OS=Mus musculus GN=Sncg PE=1 SV=1	1444	26	C	19.19	13.296	28.8976	6.72797	19.6699	2.24037	3.51969	1.49572	3.09741	1.86546	0.000178495	3.74837	0.00286958	2.54218	1	0	15.7713	2.32644	0.147511	-2.76111	0.00352043
sp|Q01065|PDE1B_MOUSE	Pde1b	Calcium/calmodulin-dependent 3',5'-cyclic nucleotide phosphodiesterase 1B OS=Mus musculus GN=Pde1b PE=1 SV=2	1696	32	C	4.85609	8.3823	4.7944	6.12023	5.59233	11.3051	17.7542	11.6023	14.7038	14.8892	0.000178867	3.74747	0.00286958	2.54218	2	0	5.82035	13.8511	2.37977	1.25082	0.000338956
tr|Q61635|Q61635_MOUSE	Ifi47	GTP-binding protein OS=Mus musculus GN=Ifi47 PE=2 SV=1	1734	1	C	13.38	10.3396	11.6669	11.4617	11.0113	8.61796	8.82162	8.202	8.68124	7.8177	0.00017989	3.74499	0.00287488	2.54138		0	11.5292	8.41989	0.730308	-0.453423	0.000388502
sp|Q63959|KCNC3_MOUSE	Kcnc3	Potassium voltage-gated channel subfamily C member 3 OS=Mus musculus GN=Kcnc3 PE=2 SV=2	224	9	C	14.1191	9.8816	13.5092	26.161	12.883	5.31543	4.47941	4.35032	5.47182	3.82899	0.00018001	3.7447	0.00287488	2.54138	4	0	14.4739	4.64836	0.321153	-1.63867	0.00555055
sp|Q9R1Q9|VAS1_MOUSE	Atp6ap1	V-type proton ATPase subunit S1 OS=Mus musculus GN=Atp6ap1 PE=1 SV=1	4157	7	C	4.09293	3.48265	4.84288	8.36901	5.90947	14.4739	14.4307	16.8992	12.2389	15.2603	0.000180485	3.74356	0.00287598	2.54121	3	0	5.08925	14.5817	2.8652	1.51864	3.77376e-05
sp|O35841|API5_MOUSE	Api5	Apoptosis inhibitor 5 OS=Mus musculus GN=Api5 PE=2 SV=2	2785	24	C	14.856	9.67755	13.0984	11.5136	13.5791	7.36423	7.03057	7.92915	7.80998	7.14144	0.000181584	3.74092	0.00288698	2.53956	1	0	12.4106	7.44657	0.600016	-0.736928	0.000522217
sp|Q80UG5-3|SEPT9_MOUSE	42622	Isoform 3 of Septin-9 OS=Mus musculus GN=Sept9	516	29	C	6.5866	8.9939	5.00938	6.10146	6.59404	12.9558	12.8618	13.8298	11.3264	15.7409	0.000182604	3.73849	0.00289669	2.5381	2	0	6.53726	13.266	2.02929	1.02098	0.000128034
sp|P63082|VATL_MOUSE	Atp6v0c	V-type proton ATPase 16 kDa proteolipid subunit OS=Mus musculus GN=Atp6v0c PE=2 SV=1	5833	3	C	2.8389	2.82229	2.58641	7.22245	3.89182	17.4349	14.8417	22.0629	10.2809	16.0177	0.000183148	3.7372	0.00289882	2.53778	3	0	3.5732	15.6545	4.38109	2.13129	0.000383659
sp|Q8CC21-2|TTC19_MOUSE	Ttc19	Isoform 2 of Tetratricopeptide repeat protein 19, mitochondrial OS=Mus musculus GN=Ttc19	2338	7	C	6.58342	8.46222	6.11996	8.96483	6.45499	12.2182	12.2398	14.103	11.4666	13.387	0.000184582	3.73381	0.002915	2.53536	2	0	7.2281	12.6486	1.74992	0.807288	9.35378e-05
sp|Q80VM7|ANR24_MOUSE	Ankrd24	Ankyrin repeat domain-containing protein 24 OS=Mus musculus GN=Ankrd24 PE=2 SV=4	533	1	C	17.2917	23.2082	17.1336	7.6773	17.0511	3.66889	4.3404	2.19483	4.67564	2.75835	0.000185977	3.73054	0.00293049	2.53306	1	0	15.5188	3.39462	0.218743	-2.19269	0.000922749
sp|Q80XE1-1|RIC8B_MOUSE	Ric8b	Isoform 1 of Synembryn-B OS=Mus musculus GN=Ric8b	2111	4	C	3.51841	4.68295	3.31394	5.78327	4.98824	16.1586	11.4257	22.6875	9.5623	17.8792	0.000187084	3.72796	0.00293389	2.53256	3	0	4.3598	14.8251	3.4004	1.76571	0.00165425
sp|O70451|MOT2_MOUSE	Slc16a7	Monocarboxylate transporter 2 OS=Mus musculus GN=Slc16a7 PE=1 SV=1	2529	2	C	3.05729	4.64626	2.7889	7.98925	4.62693	14.8913	14.4613	17.7574	12.9682	16.8132	0.000187321	3.72741	0.00293389	2.53256	3	0	4.29669	15.283	3.55693	1.83063	2.72821e-05
sp|O09161|CASQ2_MOUSE	Casq2	Calsequestrin-2 OS=Mus musculus GN=Casq2 PE=2 SV=3	5806	1	C	4.88825	3.90698	5.22899	9.24375	5.91273	14.0947	13.8255	13.9325	14.3263	14.6404	0.000188125	3.72555	0.00293389	2.53256	3	0	5.58997	14.1609	2.53327	1.341	1.81715e-05
sp|Q3UIL6-2|PKHA7_MOUSE	Plekha7	Isoform 2 of Pleckstrin homology domain-containing family A member 7 OS=Mus musculus GN=Plekha7	5792	2	C	13.7538	12.8315	16.5127	12.215	16.5177	5.521	6.2405	4.18215	8.25513	3.97059	0.000188266	3.72523	0.00293389	2.53256	1	0	14.2519	5.43054	0.38104	-1.39198	8.49497e-05
sp|Q6P1I6-2|PSD2_MOUSE	Psd2	Isoform 2 of PH and SEC7 domain-containing protein 2 OS=Mus musculus GN=Psd2	2948	6	C	15.6229	10.532	16.3363	11.2516	16.1281	6.27124	5.9188	4.73605	7.92396	5.27899	0.000189661	3.72202	0.00294297	2.53121	1	0	13.7292	5.93334	0.43217	-1.21033	0.000424487
tr|Q99M51|Q99M51_MOUSE	Nck1	Non-catalytic region of tyrosine kinase adaptor protein 1 OS=Mus musculus GN=Nck1 PE=2 SV=1	1977	24	C	14.5177	11.2433	15.9963	9.87464	15.3486	6.59157	7.42187	5.65087	7.20746	6.14772	0.000189681	3.72198	0.00294297	2.53121	1	0	13.1668	6.57087	0.499048	-1.00275	0.000605686
sp|Q60963|PAFA_MOUSE	Pla2g7	Platelet-activating factor acetylhydrolase OS=Mus musculus GN=Pla2g7 PE=2 SV=2	1755	8	C	13.086	15.0207	11.0729	12.8714	10.6909	7.77416	7.69899	7.672	6.06076	8.05214	0.00019203	3.71663	0.0029664	2.52777	4	0	12.4532	7.41458	0.595398	-0.748074	0.000339393
sp|Q3TIR3|RIC8A_MOUSE	Ric8a	Synembryn-A OS=Mus musculus GN=Ric8a PE=1 SV=2	2111	7	C	6.94675	8.11866	7.25266	9.21005	7.85087	11.0945	11.1354	12.7546	14.0485	11.588	0.000194279	3.71157	0.00299461	2.52366	3	0	7.8377	12.0732	1.54041	0.62331	0.000271402
sp|Q8CC27-2|CACB2_MOUSE	Cacnb2	Isoform 2 of Voltage-dependent L-type calcium channel subunit beta-2 OS=Mus musculus GN=Cacnb2	1566	4	C	4.75111	4.30544	4.33527	8.47783	6.57728	16.0748	14.8516	14.7265	11.1882	14.712	0.00019497	3.71003	0.00299872	2.52306	3	0	5.48065	14.2066	2.59214	1.37414	7.16765e-05
sp|Q8QZV4|ST32C_MOUSE	Stk32c	Serine/threonine-protein kinase 32C OS=Mus musculus GN=Stk32c PE=2 SV=1	5351	2	C	6.08177	8.62039	5.99247	8.48543	6.21706	11.4976	12.4852	11.994	14.3615	14.2646	0.000197375	3.70471	0.00302914	2.51868	2	0	6.98046	12.8672	1.84332	0.882307	0.000121373
sp|Q8R0F6|ILKAP_MOUSE	Ilkap	Integrin-linked kinase-associated serine/threonine phosphatase 2C OS=Mus musculus GN=Ilkap PE=2 SV=1	2243	7	C	15.1521	14.07	10.9403	11.1865	10.866	7.56709	7.20629	8.4071	7.21703	7.3876	0.000200556	3.69776	0.00306924	2.51297	1	0	12.3172	7.54449	0.612516	-0.70718	0.000770666
sp|P68369|TBA1A_MOUSE	Tuba1a	Tubulin alpha-1A chain OS=Mus musculus GN=Tuba1a PE=1 SV=1	1031	122	C	6.35139	8.62422	5.7149	8.73879	6.64484	12.7068	12.0465	13.8453	11.7731	13.5541	0.000200856	3.69712	0.00306924	2.51297	2	0	7.11061	12.7595	1.79443	0.843523	6.68076e-05
sp|P59114|PCIF1_MOUSE	Pcif1	Phosphorylated CTD-interacting factor 1 OS=Mus musculus GN=Pcif1 PE=1 SV=1	3758	7	C	11.8259	10.0495	12.0574	14.9298	13.1472	7.8707	7.09672	8.07318	8.188	6.76154	0.000202602	3.69336	0.00308924	2.51015	1	0	12.2977	7.57649	0.61609	-0.698788	0.000489162
sp|P47757|CAPZB_MOUSE	Capzb	F-actin-capping protein subunit beta OS=Mus musculus GN=Capzb PE=1 SV=3	3065	3	C	16.7702	11.5901	16.1509	9.11196	15.5769	6.75699	6.5545	5.84744	5.97964	5.66143	0.00020715	3.68372	0.00314255	2.50272	1	0	13.4829	6.14571	0.455815	-1.13348	0.00092319
tr|Q8C7J6|Q8C7J6_MOUSE	Kctd12b	Potassium channel tetramerisation domain containing 12b OS=Mus musculus GN=Kctd12b PE=2 SV=1	2645	2	C	13.4399	12.2068	12.3461	15.2272	14.7779	6.68079	5.21959	7.44548	4.47722	8.17897	0.000207712	3.68254	0.00314255	2.50272	4	0	13.5442	6.24616	0.46117	-1.11663	5.19752e-05
sp|P13707|GPDA_MOUSE	Gpd1	Glycerol-3-phosphate dehydrogenase [NAD+], cytoplasmic OS=Mus musculus GN=Gpd1 PE=1 SV=3	1598	42	C	14.5773	13.4875	10.6478	16.1879	10.5735	7.61285	6.58625	7.34304	5.77951	7.20439	0.000208135	3.68165	0.00314255	2.50272	4	0	12.9079	6.87242	0.53242	-0.909363	0.000657046
sp|O89053|COR1A_MOUSE	Coro1a	Coronin-1A OS=Mus musculus GN=Coro1a PE=1 SV=5	627	27	C	6.49004	8.43382	5.01544	7.49574	6.46116	12.748	12.6483	13.6895	11.0707	15.9473	0.000208319	3.68127	0.00314255	2.50272	2	0	6.67946	13.1264	1.96519	0.974666	0.000179474
sp|Q9QYM5|RND2_MOUSE	Rnd2	Rho-related GTP-binding protein RhoN OS=Mus musculus GN=Rnd2 PE=2 SV=1	5928	1	C	16.8904	11.3512	14.1787	10.1573	13.0305	7.54858	6.25763	7.36429	6.02303	7.1983	0.000210965	3.67579	0.00317569	2.49816	1	0	12.9185	6.84999	0.530248	-0.915262	0.000852209
sp|Q9CWQ3|ATP23_MOUSE	Xrcc6bp1	Mitochondrial inner membrane protease ATP23 homolog OS=Mus musculus GN=Xrcc6bp1 PE=2 SV=1	5970	2	C	11.0634	11.5234	11.893	10.424	10.3977	9.35344	9.28823	8.7552	8.8996	8.40201	0.000212039	3.67358	0.00318509	2.49688		0	11.0445	8.93274	0.808795	-0.306154	0.000270617
sp|Q6P8Y1|CAPSL_MOUSE	Capsl	Calcyphosin-like protein OS=Mus musculus GN=Capsl PE=2 SV=4	5949	1	C	7.82976	7.33526	6.83137	5.32363	5.94123	12.4932	10.4372	17.26	12.4814	14.0669	0.00021552	3.66651	0.00323052	2.49073	2	0	6.58796	13.1629	1.99802	0.998574	0.000592235
sp|O35136|NCAM2_MOUSE	Ncam2	Neural cell adhesion molecule 2 OS=Mus musculus GN=Ncam2 PE=1 SV=1	1274	38	C	5.14809	7.55133	4.61195	7.29935	5.58473	14.096	11.7669	16.769	10.6874	16.4852	0.000216693	3.66415	0.00323997	2.48946	3	0	5.92609	13.7419	2.31888	1.21343	0.000384255
tr|Q9EQ08|Q9EQ08_MOUSE	Sgsh	Heparan N-sulfatase OS=Mus musculus GN=Sgsh PE=2 SV=1	583	2	C	18.3946	19.5888	13.0815	9.11368	12.0417	5.63691	5.83557	4.95629	5.79723	5.55383	0.000217067	3.66341	0.00323997	2.48946	1	0	13.8914	5.5465	0.399274	-1.32455	0.00204786
sp|Q69Z26|CNTN4_MOUSE	Cntn4	Contactin-4 OS=Mus musculus GN=Cntn4 PE=2 SV=2	4940	7	C	4.89062	6.42495	4.16738	6.43942	5.40404	15.713	11.0547	20.0567	10.0961	15.753	0.000220376	3.65684	0.00328245	2.4838	3	0	5.39178	14.0837	2.61207	1.38519	0.00122357
sp|Q9Z1W9|STK39_MOUSE	Stk39	STE20/SPS1-related proline-alanine-rich protein kinase OS=Mus musculus GN=Stk39 PE=1 SV=1	2686	21	C	10.5257	10.9111	11.0673	10.4013	10.1104	9.37033	9.07157	9.61163	9.44805	9.48267	0.000222662	3.65235	0.0033085	2.48037		0	10.5975	9.3951	0.886539	-0.173743	0.000265635
sp|Q9JLB0-2|MPP6_MOUSE	Mpp6	Isoform Alpha of MAGUK p55 subfamily member 6 OS=Mus musculus GN=Mpp6	241	51	C	14.2122	12.0762	13.2796	9.30937	12.7725	7.6037	7.92868	7.64155	7.5004	7.67584	0.000223061	3.65158	0.0033085	2.48037	1	0	12.2066	7.66873	0.628245	-0.670601	0.000520036
sp|Q7TQA1-5|IGSF1_MOUSE	Igsf1	Isoform 5 of Immunoglobulin superfamily member 1 OS=Mus musculus GN=Igsf1	547	1	C	13.2622	12.887	11.475	10.8444	15.1629	6.98159	9.30813	6.8755	6.9109	6.29245	0.000224995	3.64783	0.0033302	2.47753	1	0	12.6387	7.20601	0.570156	-0.810572	0.000344618
sp|Q9D020|5NT3_MOUSE	Nt5c3	Cytosolic 5'-nucleotidase 3 OS=Mus musculus GN=Nt5c3 PE=1 SV=4	3228	28	C	9.12883	8.77673	8.46219	8.5972	8.25802	11.2733	10.9178	11.7198	10.0801	12.786	0.000228366	3.64137	0.0033704	2.47232		0	8.63958	11.3204	1.31029	0.38989	0.00042764
sp|Q8R3T5|STXB6_MOUSE	Stxbp6	Syntaxin-binding protein 6 OS=Mus musculus GN=Stxbp6 PE=2 SV=1	2226	5	C	7.8068	7.87456	6.19762	6.46794	6.53577	13.7179	10.8044	16.5325	10.5559	13.5066	0.000230062	3.63816	0.00338396	2.47057	2	0	6.94061	12.8426	1.85036	0.887806	0.000779884
sp|Q05BC3-2|EMAL1_MOUSE	Eml1	Isoform 2 of Echinoderm microtubule-associated protein-like 1 OS=Mus musculus GN=Eml1	219	15	C	13.5397	14.0769	10.546	11.8908	10.3519	8.04436	7.47754	8.33308	7.62763	8.11213	0.000231322	3.63578	0.00338855	2.46999	4	0	11.9864	7.91254	0.660129	-0.599179	0.000666611
sp|Q8BRK8|AAPK2_MOUSE	Prkaa2	5'-AMP-activated protein kinase catalytic subunit alpha-2 OS=Mus musculus GN=Prkaa2 PE=1 SV=3	4880	3	C	3.08568	3.81034	3.00683	8.4345	3.49656	15.807	14.9362	18.6313	10.889	17.9026	0.000231332	3.63577	0.00338855	2.46999	3	0	4.01444	15.3691	3.82845	1.93676	0.000169254
sp|P63328|PP2BA_MOUSE	Ppp3ca	Serine/threonine-protein phosphatase 2B catalytic subunit alpha isoform OS=Mus musculus GN=Ppp3ca PE=1 SV=1	328	7	C	6.11413	7.40225	6.9736	8.38814	7.60515	13.2686	13.3583	11.9835	9.88947	15.0168	0.000232687	3.63323	0.00340136	2.46835	3	0	7.25748	12.5829	1.73379	0.793929	0.000401903
tr|B2RUJ6|B2RUJ6_MOUSE	Rapgef6	Rapgef6 protein OS=Mus musculus GN=Rapgef6 PE=2 SV=1	2194	8	C	4.30127	6.21563	4.52859	8.10708	5.66498	14.9623	13.3038	16.0352	10.1453	16.7358	0.000234435	3.62998	0.0034175	2.46629	3	0	5.61076	14.0214	2.49902	1.32136	0.000250928
sp|Q8BFR2|FSTL5_MOUSE	Fstl5	Follistatin-related protein 5 OS=Mus musculus GN=Fstl5 PE=2 SV=1	1000	9	C	3.33837	5.45533	2.48772	5.19969	4.03806	18.7505	10.9373	22.3399	10.0098	17.4433	0.000234757	3.62938	0.0034175	2.46629	3	0	3.9415	15.1569	3.84548	1.94316	0.00124868
tr|B2RXC2|B2RXC2_MOUSE	Itpkb	Inositol 1,4,5-trisphosphate 3-kinase B OS=Mus musculus GN=Itpkb PE=2 SV=1	184	8	C	15.9973	13.8326	17.0189	8.60366	14.8153	5.77116	5.92866	5.15636	7.26224	5.61372	0.000237955	3.62351	0.00345694	2.46131	1	0	13.6853	5.90713	0.43164	-1.2121	0.000660896
sp|Q8BGU5|CCNY_MOUSE	Ccny	Cyclin-Y OS=Mus musculus GN=Ccny PE=1 SV=1	2085	12	C	5.9895	8.03847	6.60602	9.62182	7.39032	12.3998	12.5147	12.3589	13.0147	12.0659	0.000240161	3.6195	0.00347847	2.45861	2	0	7.42822	12.467	1.67833	0.747025	6.0549e-05
sp|Q52KR3|PRUN2_MOUSE	Prune2	Protein prune homolog 2 OS=Mus musculus GN=Prune2 PE=2 SV=2	96	13	C	11.686	11.4894	12.8288	10.1324	11.59	8.49277	8.18464	8.59673	9.33741	7.66191	0.000240898	3.61817	0.00347847	2.45861		0	11.513	8.43702	0.732825	-0.44846	0.000296486
sp|O89114|DNJB5_MOUSE	Dnajb5	DnaJ homolog subfamily B member 5 OS=Mus musculus GN=Dnajb5 PE=2 SV=1	3674	2	C	3.44348	4.96524	2.90864	7.68504	3.62831	16.7839	13.5763	18.8969	10.4439	17.6683	0.00024124	3.61755	0.00347847	2.45861	3	0	4.25007	15.1365	3.56147	1.83247	0.000253266
sp|O35945|AL1A7_MOUSE	Aldh1a7	Aldehyde dehydrogenase, cytosolic 1 OS=Mus musculus GN=Aldh1a7 PE=2 SV=1	152	24	C	15.8776	18.6585	10.3875	15.8651	9.95939	5.83715	6.84564	5.1317	5.22359	6.21372	0.000241403	3.61726	0.00347847	2.45861	4	0	13.7205	5.8162	0.423906	-1.23818	0.00137038
sp|P62071|RRAS2_MOUSE	Rras2	Ras-related protein R-Ras2 OS=Mus musculus GN=Rras2 PE=1 SV=1	3278	5	C	5.24622	6.50258	5.07823	9.12444	6.17297	14.6334	12.5377	15.1419	10.8707	14.6919	0.000243898	3.61279	0.00350727	2.45503	3	0	6.27869	13.4715	2.14559	1.10137	0.000176896
sp|P54285|CACB3_MOUSE	Cacnb3	Voltage-dependent L-type calcium channel subunit beta-3 OS=Mus musculus GN=Cacnb3 PE=2 SV=1	1566	16	C	4.44414	4.65826	3.94278	8.63061	5.67384	16.0235	13.8149	16.4287	10.5095	15.8738	0.000245191	3.6105	0.00351871	2.45362	3	0	5.25226	14.3415	2.73053	1.44918	0.00018049
tr|Q6P6I8|Q6P6I8_MOUSE	Sirpa	Signal-regulatory protein alpha OS=Mus musculus GN=Sirpa PE=2 SV=1	1958	38	C	6.92904	8.71264	7.15175	8.85451	8.86363	11.1828	11.4202	11.5576	13.0911	12.2368	0.000246346	3.60845	0.00352814	2.45245		0	8.05383	11.8781	1.47484	0.560559	0.000134889
tr|Q3UH93|Q3UH93_MOUSE	Plxnd1	Uncharacterized protein OS=Mus musculus GN=Plxnd1 PE=2 SV=1	731	4	C	3.50302	5.85022	4.18416	8.72197	5.82514	14.7578	13.7493	14.8881	13.5408	14.9795	0.000248967	3.60386	0.00355221	2.4495	3	0	5.34354	14.37	2.68923	1.42719	1.56481e-05
sp|Q80TA9|EPG5_MOUSE	Epg5	Ectopic P granules protein 5 homolog OS=Mus musculus GN=Epg5 PE=2 SV=2	2683	7	C	7.24081	8.23473	7.30183	9.93204	8.24727	12.1583	11.6565	12.1969	11.1251	11.9065	0.000249032	3.60375	0.00355221	2.4495		0	8.13661	11.802	1.45048	0.536532	0.000125001
sp|Q9R0D8|WDR54_MOUSE	Wdr54	WD repeat-containing protein 54 OS=Mus musculus GN=Wdr54 PE=2 SV=1	3171	12	C	6.96271	8.10327	5.0367	5.18613	5.95447	14.0213	10.5292	17.5134	11.7572	14.9356	0.000253019	3.59685	0.00360183	2.44348	2	0	6.14687	13.5337	2.20172	1.13863	0.000544444
sp|Q9JLV1|BAG3_MOUSE	Bag3	BAG family molecular chaperone regulator 3 OS=Mus musculus GN=Bag3 PE=1 SV=2	330	13	C	17.7156	12.1016	23.7066	7.94665	18.066	4.01824	4.42788	3.24358	5.35051	3.4234	0.000254288	3.59467	0.00361181	2.44228	1	0	14.8807	4.02552	0.27052	-1.88619	0.00254085
sp|Q6PR54-2|RIF1_MOUSE	Rif1	Isoform 2 of Telomere-associated protein RIF1 OS=Mus musculus GN=Rif1	2278	6	C	15.3483	10.0198	17.6377	9.97599	15.5821	6.4255	6.06357	6.47986	6.42922	6.03786	0.00025493	3.59358	0.00361181	2.44228	1	0	13.3349	6.28418	0.471259	-1.08541	0.00148968
sp|Q9CZI9-2|AEN_MOUSE	Aen	Isoform 2 of Apoptosis-enhancing nuclease OS=Mus musculus GN=Aen	3091	1	C	14.2938	12.1953	12.5376	10.2978	13.6064	8.18476	6.61637	8.25533	6.02312	7.98962	0.000255252	3.59303	0.00361181	2.44228	1	0	12.5086	7.3543	0.58794	-0.766259	0.00023701
sp|P08551|NFL_MOUSE	Nefl	Neurofilament light polypeptide OS=Mus musculus GN=Nefl PE=1 SV=5	1696	164	C	15.7784	21.7151	15.5278	8.69875	14.792	5.07782	6.0278	3.06668	5.13621	4.17958	0.000255876	3.59197	0.00361342	2.44208	1	0	14.6921	4.5799	0.311725	-1.68165	0.00106508
sp|Q8CIN6-2|CELF3_MOUSE	Celf3	Isoform 2 of CUGBP Elav-like family member 3 OS=Mus musculus GN=Celf3	5977	1	C	5.84555	4.68155	5.45831	3.28457	8.71215	14.3666	15.195	13.5508	15.248	13.6574	0.000259735	3.58547	0.00366061	2.43645	2	0	5.32323	14.3853	2.70237	1.43422	1.66249e-05
sp|O35188|X3CL1_MOUSE	Cx3cl1	Fractalkine OS=Mus musculus GN=Cx3cl1 PE=2 SV=3	5055	5	C	6.33779	5.79296	5.20398	6.5551	5.98162	11.4803	14.2392	11.1	21.7657	11.5433	0.000261403	3.58269	0.00366949	2.43539	2	0	5.95545	13.5448	2.27436	1.18546	0.00411744
sp|O88574|SAP30_MOUSE	Sap30	Histone deacetylase complex subunit SAP30 OS=Mus musculus GN=Sap30 PE=1 SV=1	2082	1	C	19.842	12.4923	20.4751	8.40869	15.4836	3.88275	5.04951	4.04034	6.23022	4.09542	0.00026291	3.58019	0.00368335	2.43376	1	0	14.5885	4.5827	0.314131	-1.67056	0.00170262
sp|Q9ERL9|GCYA3_MOUSE	Gucy1a3	Guanylate cyclase soluble subunit alpha-3 OS=Mus musculus GN=Gucy1a3 PE=2 SV=2	2892	10	C	4.01355	4.6851	4.83506	9.41164	6.083	13.5709	14.0235	15.3443	12.8908	15.1422	0.000264841	3.57702	0.00369588	2.43228	3	0	5.53715	14.1637	2.55794	1.35498	4.99379e-05
sp|O35215|DOPD_MOUSE	Ddt	D-dopachrome decarboxylase OS=Mus musculus GN=Ddt PE=1 SV=3	4262	38	C	16.1929	14.5479	16.3556	9.00742	14.648	5.15349	6.38918	4.75348	7.7738	5.17818	0.000265553	3.57585	0.00369588	2.43228	1	0	13.8431	5.75273	0.415566	-1.26685	0.000440669
sp|Q8BZ94-2|ZMAT4_MOUSE	Zmat4	Isoform 2 of Zinc finger matrin-type protein 4 OS=Mus musculus GN=Zmat4	5425	1	C	6.68725	5.39603	6.22464	4.64609	7.67754	18.3898	13.0016	15.7156	10.878	11.3835	0.000265915	3.57526	0.00369588	2.43228	2	0	6.036	13.6002	2.25318	1.17197	0.000869287
sp|P97823|LYPA1_MOUSE	Lypla1	Acyl-protein thioesterase 1 OS=Mus musculus GN=Lypla1 PE=1 SV=1	1624	6	C	15.1812	12.8003	13.1733	9.83573	10.9337	7.48946	7.93511	7.48606	7.3512	7.81399	0.000266375	3.57451	0.00369588	2.43228	1	0	12.245	7.61198	0.62164	-0.68585	0.000924595
sp|Q7TNF0|DOC2A_MOUSE	Doc2a	Double C2-like domain-containing protein alpha OS=Mus musculus GN=Doc2a PE=2 SV=1	2346	9	C	5.26681	4.97253	5.68261	4.21117	7.3504	10.7748	15.5899	11.3519	21.5097	13.2901	0.00026673	3.57393	0.00369588	2.43228	2	0	5.40353	14.0377	2.59788	1.37734	0.00207034
sp|Q64345|IFIT3_MOUSE	Ifit3	Interferon-induced protein with tetratricopeptide repeats 3 OS=Mus musculus GN=Ifit3 PE=2 SV=1	24	6	C	12.8235	10.2916	13.5011	14.5603	15.1149	6.58105	6.75248	5.96993	9.05128	5.35376	0.000266939	3.57359	0.00369588	2.43228	1	0	13.1428	6.63467	0.504815	-0.986173	0.000258595
sp|Q9D7X1|KCTD4_MOUSE	Kctd4	BTB/POZ domain-containing protein KCTD4 OS=Mus musculus GN=Kctd4 PE=2 SV=1	4239	3	C	3.4331	5.50035	3.11482	7.65159	5.12597	14.8993	13.1328	19.1561	11.5313	16.4546	0.000270484	3.56786	0.00373764	2.4274	3	0	4.70552	14.8047	3.14624	1.65363	0.000190972
sp|Q8BHB9|CLIC6_MOUSE	Clic6	Chloride intracellular channel protein 6 OS=Mus musculus GN=Clic6 PE=2 SV=1	1219	10	C	18.1843	13.0623	20.382	8.37075	14.0188	5.30874	5.85789	4.48242	5.71221	4.62072	0.000274362	3.56168	0.00377808	2.42273	1	0	14.1543	5.16597	0.364976	-1.45413	0.00187235
sp|Q61205|PA1B3_MOUSE	Pafah1b3	Platelet-activating factor acetylhydrolase IB subunit gamma OS=Mus musculus GN=Pafah1b3 PE=1 SV=1	1411	17	C	15.423	13.3099	13.1751	9.29653	13.1294	6.82993	6.66809	7.49176	8.2173	6.45893	0.000274478	3.56149	0.00377808	2.42273	1	0	12.6979	7.10523	0.559559	-0.837639	0.000571456
sp|Q99JW4|LIMS1_MOUSE	Lims1	LIM and senescent cell antigen-like-containing domain protein 1 OS=Mus musculus GN=Lims1 PE=1 SV=3	2621	5	C	9.88585	8.62033	8.29721	8.58478	8.24717	11.2123	10.292	11.2919	11.5107	12.0578	0.000275916	3.55922	0.0037894	2.42143		0	8.70765	11.2581	1.2929	0.370612	0.000274266
sp|O08600|NUCG_MOUSE	Endog	Endonuclease G, mitochondrial OS=Mus musculus GN=Endog PE=2 SV=1	1847	8	C	16.6735	12.5424	14.1769	9.40746	13.9694	5.37937	6.60252	6.8709	7.78357	6.59406	0.000276891	3.55769	0.0037894	2.42143	1	0	13.1259	6.6002	0.50284	-0.99183	0.000673453
sp|P61953|GBG11_MOUSE	Gng11	Guanine nucleotide-binding protein G(I)/G(S)/G(O) subunit gamma-11 OS=Mus musculus GN=Gng11 PE=1 SV=1	4649	4	C	15.0979	10.8689	21.3794	9.2173	18.6723	5.03067	5.47907	4.19719	5.95902	4.09828	0.000277977	3.55599	0.00379669	2.42059	1	0	14.3278	4.9002	0.342006	-1.54791	0.00241788
sp|Q9EP89|LACTB_MOUSE	Lactb	Serine beta-lactamase-like protein LACTB, mitochondrial OS=Mus musculus GN=Lactb PE=1 SV=1	4249	21	C	6.16771	7.89085	5.46542	8.90145	6.59591	13.1905	12.6222	13.5007	10.7337	14.9315	0.000281576	3.5504	0.00383558	2.41617	3	0	6.89797	12.9217	1.87327	0.905557	0.000185219
sp|Q6PGN3-2|DCLK2_MOUSE	Dclk2	Isoform 2 of Serine/threonine-protein kinase DCLK2 OS=Mus musculus GN=Dclk2	2088	20	C	8.09408	9.67807	7.39098	9.17787	7.91183	11.5208	11.1075	12.1659	11.4452	11.5079	0.000281908	3.54989	0.00383558	2.41617		0	8.40883	11.5444	1.37289	0.457221	0.000139083
sp|Q45VK7-2|DYHC2_MOUSE	Dync2h1	Isoform 2 of Cytoplasmic dynein 2 heavy chain 1 OS=Mus musculus GN=Dync2h1	2963	4	C	6.69579	7.48484	7.11998	9.68017	7.61868	11.6034	11.1826	14.1382	12.9527	11.5236	0.000285206	3.54484	0.003873	2.41195	3	0	7.65676	12.2319	1.59753	0.675843	0.000314441
tr|Q5SXC3|Q5SXC3_MOUSE	Vezf1	Uncharacterized protein (Fragment) OS=Mus musculus GN=Vezf1 PE=2 SV=1	5450	1	C	16.0691	10.8062	17.3847	10.2982	17.0032	6.64081	5.14453	5.38666	7.11781	4.14872	0.000288797	3.53941	0.00391426	2.40735	1	0	13.9516	5.58508	0.400318	-1.32078	0.000769555
sp|P97863-2|NFIB_MOUSE	Nfib	Isoform 2 of Nuclear factor 1 B-type OS=Mus musculus GN=Nfib	2848	3	C	10.6036	13.1749	11.5324	19.2468	11.9331	7.40464	6.96588	6.26557	6.5257	6.34734	0.000289792	3.53791	0.00392023	2.40669	4	0	12.9911	6.68855	0.514856	-0.95776	0.0028625
sp|P62301|RS13_MOUSE	Rps13	40S ribosomal protein S13 OS=Mus musculus GN=Rps13 PE=1 SV=2	4663	8	C	5.50875	7.52969	4.47001	8.20098	5.88361	15.3902	13.3517	16.2767	11.3995	11.9888	0.000294921	3.53029	0.00398199	2.3999	2	0	6.17063	13.5519	2.1962	1.13501	0.000226816
sp|P16054|KPCE_MOUSE	Prkce	Protein kinase C epsilon type OS=Mus musculus GN=Prkce PE=1 SV=1	2860	27	C	4.23813	6.45555	4.37884	8.64334	5.36877	14.451	13.6109	15.8955	10.7871	16.1708	0.000295898	3.52886	0.00398757	2.39929	3	0	5.61054	14.0391	2.50227	1.32324	0.000166453
sp|P15209|NTRK2_MOUSE	Ntrk2	BDNF/NT-3 growth factors receptor OS=Mus musculus GN=Ntrk2 PE=1 SV=1	1646	14	C	4.16839	6.21565	4.06499	8.5771	5.30196	14.3943	13.3521	16.5631	10.9823	16.3802	0.000296607	3.52782	0.00398953	2.39908	3	0	5.44576	14.1768	2.60328	1.38033	0.000179189
sp|Q8BQB4|FJX1_MOUSE	Fjx1	Four-jointed box protein 1 OS=Mus musculus GN=Fjx1 PE=1 SV=1	4723	1	C	7.95956	9.04127	5.53251	7.42401	6.89975	11.4213	12.528	12.9293	14.3242	11.94	0.000299094	3.52419	0.00401535	2.39628	2	0	7.27616	12.5907	1.7304	0.791107	0.000125972
sp|Q9WVT6|CAH14_MOUSE	Ca14	Carbonic anhydrase 14 OS=Mus musculus GN=Ca14 PE=1 SV=1	2068	4	C	12.9736	17.7524	10.759	14.8342	9.85365	6.93459	6.66779	6.57484	6.82902	6.82094	0.0003018	3.52028	0.0040373	2.39391	4	0	12.9357	6.76423	0.522911	-0.935362	0.00190906
sp|P20060|HEXB_MOUSE	Hexb	Beta-hexosaminidase subunit beta OS=Mus musculus GN=Hexb PE=2 SV=2	1930	21	C	7.33179	9.93333	6.19152	7.76987	7.14045	11.7421	11.7758	12.8869	12.2748	12.9533	0.00030187	3.52018	0.0040373	2.39391	2	0	7.57964	12.3156	1.62483	0.700288	0.000123201
sp|Q9QX66-2|DPF1_MOUSE	Dpf1	Isoform 2 of Zinc finger protein neuro-d4 OS=Mus musculus GN=Dpf1	4725	1	C	5.38436	7.91401	5.16834	5.16173	7.11457	12.8168	10.6448	14.3828	19.1535	12.259	0.000304531	3.51637	0.0040652	2.39092	2	0	6.04735	13.5735	2.24454	1.16642	0.00115149
sp|P68368|TBA4A_MOUSE	Tuba4a	Tubulin alpha-4A chain OS=Mus musculus GN=Tuba4a PE=1 SV=1	1031	411	C	7.41834	8.01515	5.92492	8.67139	6.6917	14.5562	11.3331	13.2783	10.5181	13.5928	0.00030631	3.51384	0.00407358	2.39002	2	0	7.27956	12.5648	1.72604	0.787469	0.000336019
sp|P48453-2|PP2BB_MOUSE	Ppp3cb	Isoform 1 of Serine/threonine-protein phosphatase 2B catalytic subunit beta isoform OS=Mus musculus GN=Ppp3cb	328	54	C	7.92616	9.57468	6.16088	8.30537	6.89179	11.7942	12.5	12.2778	12.1468	12.4223	0.000307709	3.51186	0.00407873	2.38948	2	0	7.68253	12.2257	1.59136	0.67026	7.55998e-05
sp|Q61772-2|EPHA7_MOUSE	Epha7	Isoform 2 of Ephrin type-A receptor 7 OS=Mus musculus GN=Epha7	3388	1	C	3.18892	5.38135	3.43371	6.44481	4.1041	15.886	12.8403	18.2457	8.91648	21.5586	0.00030807	3.51135	0.00407873	2.38948	3	0	4.35056	14.8222	3.40696	1.76849	0.00126792
sp|Q8VCC9|SPON1_MOUSE	Spon1	Spondin-1 OS=Mus musculus GN=Spon1 PE=2 SV=1	3725	6	C	8.86033	8.84298	7.52652	6.6755	9.04043	11.3424	12.2203	11.3478	12.1905	11.9533	0.000309406	3.50947	0.00407873	2.38948		0	8.13323	11.8043	1.45137	0.537416	9.49357e-05
sp|Q8CGU1|CACO1_MOUSE	Calcoco1	Calcium-binding and coiled-coil domain-containing protein 1 OS=Mus musculus GN=Calcoco1 PE=1 SV=2	251	14	C	7.3201	8.0999	7.44493	6.53162	9.00917	13.018	13.7043	10.2105	13.3949	11.2665	0.00030958	3.50923	0.00407873	2.38948	2	0	7.63682	12.2415	1.60296	0.680739	0.000382341
sp|Q8BVD5|MPP7_MOUSE	Mpp7	MAGUK p55 subfamily member 7 OS=Mus musculus GN=Mpp7 PE=2 SV=2	1131	5	C	15.7784	11.7863	13.1503	9.62704	13.7255	6.98044	7.92122	6.32806	7.97085	6.73182	0.000311824	3.50609	0.00410066	2.38715	1	0	12.6439	7.15676	0.566027	-0.821057	0.000785681
sp|Q9QWH1-2|PHC2_MOUSE	Phc2	Isoform 2 of Polyhomeotic-like protein 2 OS=Mus musculus GN=Phc2	2206	3	C	11.0876	15.6907	11.1774	13.2977	12.0967	7.04015	7.02465	7.04738	9.24105	6.29658	0.000313097	3.50432	0.00410976	2.38618	4	0	12.5618	7.26795	0.578574	-0.789425	0.000645793
sp|Q07797|LG3BP_MOUSE	Lgals3bp	Galectin-3-binding protein OS=Mus musculus GN=Lgals3bp PE=1 SV=1	2401	2	C	5.8767	8.45552	6.36549	8.86713	6.56002	12.0594	11.9342	12.5997	15.4645	11.8173	0.000315578	3.50089	0.00412255	2.38483	3	0	7.12785	12.7077	1.78282	0.834162	0.000292636
sp|Q9Z2W9|GRIA3_MOUSE	Gria3	Glutamate receptor 3 OS=Mus musculus GN=Gria3 PE=1 SV=2	563	16	C	2.36442	2.44306	1.96272	8.32784	2.9888	18.2546	14.4063	21.4369	12.3108	15.5045	0.000315755	3.50065	0.00412255	2.38483	3	0	3.09107	16.083	5.20304	2.37935	0.000200391
sp|Q99LC5|ETFA_MOUSE	Etfa	Electron transfer flavoprotein subunit alpha, mitochondrial OS=Mus musculus GN=Etfa PE=1 SV=2	416	51	C	15.1272	12.1641	13.7408	9.71391	11.9006	7.95024	7.67242	7.56182	6.38096	7.78787	0.000315819	3.50056	0.00412255	2.38483	1	0	12.3926	7.44816	0.601016	-0.734525	0.000730811
sp|Q6ZQA6|IGSF3_MOUSE	Igsf3	Immunoglobulin superfamily member 3 OS=Mus musculus GN=Igsf3 PE=1 SV=2	4167	10	C	3.4631	5.23849	3.40834	5.87107	4.47511	17.433	10.257	22.6506	9.50007	17.7033	0.000319044	3.49615	0.00415362	2.38157	3	0	4.38679	14.6775	3.34583	1.74236	0.00242323
sp|Q8K0D0|CDK17_MOUSE	Cdk17	Cyclin-dependent kinase 17 OS=Mus musculus GN=Cdk17 PE=1 SV=2	299	3	C	3.55723	4.86094	3.66507	8.08702	5.39841	15.4654	14.329	16.5207	9.92188	18.1943	0.000319374	3.4957	0.00415362	2.38157	3	0	4.87971	14.589	2.98974	1.58002	0.000310433
sp|P19246|NFH_MOUSE	Nefh	Neurofilament heavy polypeptide OS=Mus musculus GN=Nefh PE=1 SV=3	1696	97	C	17.4376	16.809	21.0024	7.16898	18.4192	3.89026	4.8585	2.41022	4.91542	3.08845	0.000321841	3.49236	0.00417803	2.37903	1	0	15.2057	3.69801	0.243199	-2.03979	0.000911368
sp|Q80TL1|ADCY2_MOUSE	Adcy2	Adenylate cyclase type 2 OS=Mus musculus GN=Adcy2 PE=2 SV=2	2133	6	C	3.26048	4.19891	2.9172	9.06198	3.99534	14.8904	13.6414	19.165	12.818	16.0513	0.000323193	3.49054	0.00418163	2.37865	3	0	4.2858	15.1608	3.53744	1.8227	0.000145434
sp|Q8R0F8|FAHD1_MOUSE	Fahd1	Fumarylacetoacetate hydrolase domain-containing protein 1 OS=Mus musculus GN=Fahd1 PE=2 SV=1	3953	14	C	13.0902	15.6319	13.2696	10.6608	12.2092	6.62793	7.47599	5.38625	8.91339	6.73467	0.000323301	3.49039	0.00418163	2.37865	1	0	12.8724	6.93328	0.538617	-0.892669	0.00033256
sp|Q3UVC0|KSR2_MOUSE	Ksr2	Kinase suppressor of Ras 2 OS=Mus musculus GN=Ksr2 PE=2 SV=2	1617	5	C	8.81519	8.08652	8.89444	8.48814	9.50922	11.0736	11.2809	10.6306	12.6186	10.6029	0.000325714	3.48716	0.0041975	2.37701		0	8.74609	11.2183	1.28266	0.359138	0.000463512
sp|Q811S7|UBIP1_MOUSE	Ubp1	Upstream-binding protein 1 OS=Mus musculus GN=Ubp1 PE=1 SV=1	5226	4	C	8.70498	8.29952	8.58754	8.40503	9.6783	12.054	11.1878	10.5613	10.3828	12.1388	0.000327252	3.48512	0.00420965	2.37575		0	8.72179	11.2413	1.28888	0.366113	0.000430778
tr|D3YVF0|D3YVF0_MOUSE	Akap5	Uncharacterized protein OS=Mus musculus GN=Akap5 PE=4 SV=2	1768	54	C	3.27305	3.7487	4.18693	2.56999	6.3224	12.3882	20.7843	9.31851	23.9337	13.4742	0.000329249	3.48248	0.00422766	2.3739	2	0	3.8398	15.0564	3.92114	1.97127	0.00277814
sp|Q60629|EPHA5_MOUSE	Epha5	Ephrin type-A receptor 5 OS=Mus musculus GN=Epha5 PE=1 SV=1	3388	3	C	7.07751	9.02892	5.06703	7.5127	6.14942	12.9998	12.4842	14.8917	11.2886	13.5002	0.0003318	3.47912	0.00425269	2.37134	2	0	6.8388	12.9791	1.89786	0.924374	0.000136144
sp|Q6I6G8|HECW2_MOUSE	Hecw2	E3 ubiquitin-protein ligase HECW2 OS=Mus musculus GN=Hecw2 PE=2 SV=1	364	12	C	8.54573	8.53232	8.07642	8.32371	8.69638	11.1607	11.8629	10.6626	13.7754	10.3639	0.00033679	3.47264	0.00430884	2.36564		0	8.43215	11.5047	1.36438	0.448249	0.000966021
tr|Q91XH5|Q91XH5_MOUSE	Spr	Sepiapterin reductase OS=Mus musculus GN=Spr PE=2 SV=1	1480	43	C	14.1378	15.1365	11.4445	11.0226	10.3472	7.88263	8.07364	7.45174	6.6837	7.81977	0.000338316	3.47068	0.00432055	2.36446	4	0	12.2807	7.56557	0.616055	-0.698868	0.0010596
sp|Q3TC33|CC127_MOUSE	Ccdc127	Coiled-coil domain-containing protein 127 OS=Mus musculus GN=Ccdc127 PE=2 SV=2	4146	3	C	4.12591	4.62165	4.70494	9.35092	6.35373	13.6898	13.7243	14.7523	16.4642	12.2122	0.00033945	3.46922	0.00432723	2.36379	3	0	5.56353	14.0999	2.53434	1.34161	0.000109821
sp|Q01063-2|PDE4D_MOUSE	Pde4d	Isoform 9 of cAMP-specific 3',5'-cyclic phosphodiesterase 4D OS=Mus musculus GN=Pde4d	3309	6	C	7.65	8.38131	8.16615	9.79484	8.12224	12.2932	11.0356	11.8344	10.3529	12.3693	0.000340127	3.46836	0.00432805	2.36371		0	8.3933	11.5506	1.37616	0.460652	0.000345176
tr|B8QI36|B8QI36_MOUSE	Ppfia4	Liprin-alpha 4 OS=Mus musculus GN=Ppfia4 PE=2 SV=1	792	17	C	13.3663	10.7613	16.3296	10.3437	16.1303	6.69138	7.26575	5.39617	7.76581	5.9497	0.000344698	3.46256	0.00437787	2.35874	1	0	13.1412	6.55711	0.498975	-1.00296	0.000993802
sp|Q9D0S9|HINT2_MOUSE	Hint2	Histidine triad nucleotide-binding protein 2, mitochondrial OS=Mus musculus GN=Hint2 PE=2 SV=1	318	12	C	16.056	12.8323	12.9641	9.17243	12.6939	7.32107	7.23921	7.50426	6.66762	7.54911	0.000345748	3.46124	0.00437787	2.35874	1	0	12.5474	7.24917	0.577744	-0.791498	0.00107929
sp|Q9CSU0-2|RPR1B_MOUSE	Rprd1b	Isoform 2 of Regulation of nuclear pre-mRNA domain-containing protein 1B OS=Mus musculus GN=Rprd1b	1729	8	C	15.646	11.4733	14.9207	9.16071	14.7967	6.61323	6.76353	6.66503	7.78744	6.1734	0.00034651	3.46028	0.00437787	2.35874	1	0	12.9418	6.7805	0.523922	-0.932576	0.000999018
sp|Q3U5C7|PRIC1_MOUSE	Prickle1	Prickle-like protein 1 OS=Mus musculus GN=Prickle1 PE=1 SV=1	4422	1	C	5.80163	8.50836	4.50183	8.08633	6.19974	14.2807	13.0061	13.2868	11.73	14.5984	0.000346517	3.46028	0.00437787	2.35874	2	0	6.44736	13.3409	2.0692	1.04907	6.87307e-05
sp|P58404-2|STRN4_MOUSE	Strn4	Isoform 2 of Striatin-4 OS=Mus musculus GN=Strn4	534	18	C	7.8034	8.65533	7.24442	5.99449	7.9085	11.4773	12.4696	11.329	15.5293	11.5887	0.000347689	3.45881	0.00438485	2.35805	2	0	7.46592	12.3884	1.65932	0.730594	0.000584903
sp|Q0VEJ0|CEP76_MOUSE	Cep76	Centrosomal protein of 76 kDa OS=Mus musculus GN=Cep76 PE=2 SV=1	2494	11	C	10.4066	18.1171	10.3666	35.8162	10.4196	4.63936	2.62222	2.29147	3.05063	2.27014	0.000350037	3.45589	0.0044066	2.3559	4	0	14.8797	2.86508	0.19255	-2.37669	0.021852
sp|O88696|CLPP_MOUSE	Clpp	Putative ATP-dependent Clp protease proteolytic subunit, mitochondrial OS=Mus musculus GN=Clpp PE=2 SV=1	2582	26	C	14.7029	12.55	14.1755	9.0664	14.0836	6.56068	7.3352	6.3319	8.17662	7.01717	0.000351201	3.45444	0.0044134	2.35523	1	0	12.7276	7.05547	0.554344	-0.851146	0.000634834
sp|P17047-2|LAMP2_MOUSE	Lamp2	Isoform LAMP-2B of Lysosome-associated membrane glycoprotein 2 OS=Mus musculus GN=Lamp2	995	6	C	11.5396	12.9868	10.2424	11.887	10.7354	8.68512	8.07884	8.97565	7.84329	9.026	0.000352898	3.45235	0.00442089	2.35449		0	11.4392	8.50818	0.743772	-0.427068	0.000539079
sp|Q9D6F4|GBRA4_MOUSE	Gabra4	Gamma-aminobutyric acid receptor subunit alpha-4 OS=Mus musculus GN=Gabra4 PE=2 SV=1	1896	1	C	0.595877	0.873241	0.921981	5.16827	2.5453	18.2308	17.3241	22.3212	10.6384	21.3809	0.000353046	3.45217	0.00442089	2.35449	3	0	1.4455	17.4187	12.0502	3.59099	9.67924e-05
sp|Q9Z0M3|CAD20_MOUSE	Cdh20	Cadherin-20 OS=Mus musculus GN=Cdh20 PE=2 SV=1	5198	3	C	12.7565	11.2148	13.7723	11.2062	12.2055	7.89712	7.82021	6.50141	9.64315	6.98272	0.000353797	3.45125	0.00442246	2.35434	1	0	12.1929	7.69817	0.631363	-0.663459	0.00027079
sp|P29391|FRIL1_MOUSE	Ftl1	Ferritin light chain 1 OS=Mus musculus GN=Ftl1 PE=1 SV=2	1576	21	C	12.565	10.5579	13.5629	10.1058	12.3872	9.05233	7.83411	8.03245	7.79827	8.10396	0.000354669	3.45018	0.00442555	2.35403		0	11.7632	8.1519	0.692997	-0.529079	0.000704215
sp|O89084-3|PDE4A_MOUSE	Pde4a	Isoform 3 of cAMP-specific 3',5'-cyclic phosphodiesterase 4A OS=Mus musculus GN=Pde4a	3309	17	C	4.92458	6.05425	3.85184	8.73787	5.381	14.9175	11.8804	16.8505	11.3691	16.0329	0.000361731	3.44161	0.0044988	2.3469	3	0	5.57793	14.0338	2.51595	1.3311	0.000279834
sp|Q9JKV5|SCAM4_MOUSE	Scamp4	Secretory carrier-associated membrane protein 4 OS=Mus musculus GN=Scamp4 PE=2 SV=1	2106	1	C	8.05673	8.49049	8.5237	9.69818	8.80034	11.2694	10.9588	11.6285	12.3487	10.2251	0.000361812	3.44152	0.0044988	2.3469		0	8.69725	11.2641	1.29513	0.373097	0.000418982
sp|Q8BQS4|F102B_MOUSE	Fam102b	Protein FAM102B OS=Mus musculus GN=Fam102b PE=1 SV=2	6043	1	C	5.58501	9.86589	5.1136	6.89164	6.04637	13.9072	13.6904	12.5707	14.5244	11.8048	0.000365878	3.43666	0.00453733	2.3432	2	0	6.5154	13.2628	2.03561	1.02546	0.000142944
sp|Q9DB16|CB39L_MOUSE	Cab39l	Calcium-binding protein 39-like OS=Mus musculus GN=Cab39l PE=1 SV=3	3379	3	C	13.1344	11.5691	15.8802	9.89814	13.1592	6.36847	7.16241	7.34939	8.68488	6.79387	0.000367332	3.43494	0.00453733	2.3432	1	0	12.5739	7.23178	0.575143	-0.798008	0.000905091
sp|Q9CRB6|TPPP3_MOUSE	Tppp3	Tubulin polymerization-promoting protein family member 3 OS=Mus musculus GN=Tppp3 PE=1 SV=1	1533	22	C	20.3229	12.5291	23.6928	7.34995	16.4145	3.7617	5.08769	2.94845	4.56768	3.32519	0.000367475	3.43477	0.00453733	2.3432	1	0	14.8733	3.86013	0.259535	-1.946	0.00306636
tr|E9PUU7|E9PUU7_MOUSE	Flrt2	Uncharacterized protein OS=Mus musculus GN=Flrt2 PE=4 SV=1	5384	2	C	8.59144	6.28846	5.17171	8.03503	6.08862	12.9165	13.2128	14.8423	10.3684	14.4847	0.000368315	3.43378	0.00453967	2.34298	3	0	6.71661	13.0633	1.94492	0.959713	0.000248677
sp|Q9WVJ5|CRBB1_MOUSE	Crybb1	Beta-crystallin B1 OS=Mus musculus GN=Crybb1 PE=2 SV=3	4822	2	C	7.78661	9.85388	6.94078	7.12804	6.31459	12.1508	11.8425	12.7161	14.0549	11.2119	0.000368948	3.43303	0.00453967	2.34298	2	0	7.51512	12.359	1.64455	0.717689	0.000267387
sp|Q9R0N4|SYT10_MOUSE	Syt10	Synaptotagmin-10 OS=Mus musculus GN=Syt10 PE=2 SV=1	592	2	C	7.30192	8.69008	7.90268	9.45639	8.58277	12.8199	10.9907	12.2607	10.7141	11.2807	0.000370979	3.43065	0.00455673	2.34135		0	8.35445	11.5863	1.38684	0.471799	0.000339392
sp|Q9ERD7|TBB3_MOUSE	Tubb3	Tubulin beta-3 chain OS=Mus musculus GN=Tubb3 PE=1 SV=1	1346	114	C	9.15158	8.58921	8.24114	6.82042	8.86477	11.6355	11.5701	12.0395	10.6485	12.4393	0.000373061	3.42822	0.00457437	2.33967		0	8.29054	11.651	1.40534	0.490914	0.000169019
sp|Q8BLQ9-2|CADM2_MOUSE	Cadm2	Isoform 2 of Cell adhesion molecule 2 OS=Mus musculus GN=Cadm2	2930	33	C	7.78987	7.35678	7.61138	5.20621	8.97844	11.8996	12.5923	12.0599	13.6321	12.8734	0.000374574	3.42646	0.00458497	2.33866	2	0	7.2758	12.5964	1.73128	0.791837	6.25308e-05
tr|F6T7F3|F6T7F3_MOUSE	Nptxr	Uncharacterized protein (Fragment) OS=Mus musculus GN=Nptxr PE=4 SV=1	797	15	C	5.98896	6.74181	6.33948	4.38722	7.32453	12.7011	15.6003	10.3292	18.7337	11.8537	0.000376231	3.42454	0.00458588	2.33858	2	0	6.06778	13.5364	2.23087	1.1576	0.00121568
sp|Q91YR9|PTGR1_MOUSE	Ptgr1	Prostaglandin reductase 1 OS=Mus musculus GN=Ptgr1 PE=2 SV=2	4836	2	C	17.8311	15.634	10.7462	13.427	9.94218	7.16325	6.12145	7.16659	5.40784	6.56029	0.000376814	3.42387	0.00458588	2.33858	4	0	13.1945	6.44829	0.488711	-1.03295	0.00164896
sp|Q5SSM3|RHG44_MOUSE	Arhgap44	Rho GTPase-activating protein 44 OS=Mus musculus GN=Arhgap44 PE=2 SV=1	508	16	C	7.26856	8.7562	6.40987	9.44308	7.64429	12.0404	12.4006	11.8605	11.0659	13.1106	0.000376902	3.42377	0.00458588	2.33858	3	0	7.83092	12.077	1.54222	0.625009	0.000167605
sp|P59108|CPNE2_MOUSE	Cpne2	Copine-2 OS=Mus musculus GN=Cpne2 PE=2 SV=1	2086	4	C	4.49629	8.36087	3.1678	6.65256	4.76501	14.5101	12.7149	17.0147	14.8009	13.517	0.000377242	3.42338	0.00458588	2.33858	2	0	5.19258	14.4409	2.78107	1.47564	5.45204e-05
sp|Q9CZ83-2|RM55_MOUSE	Mrpl55	Isoform 2 of 39S ribosomal protein L55, mitochondrial OS=Mus musculus GN=Mrpl55	3600	4	C	11.9249	12.2651	10.1337	11.5103	10.5055	9.35537	8.95477	8.24919	8.37325	8.72788	0.000378133	3.42236	0.00458884	2.3383		0	11.2378	8.723	0.776223	-0.365457	0.000531464
sp|Q9QXW9|LAT2_MOUSE	Slc7a8	Large neutral amino acids transporter small subunit 2 OS=Mus musculus GN=Slc7a8 PE=1 SV=1	3691	5	C	1.65563	2.95905	2.11585	8.06364	3.62786	16.1623	15.6854	19.5076	12.8965	17.3262	0.000382203	3.41771	0.00463029	2.33439	3	0	3.13586	16.1687	5.15607	2.36627	4.28725e-05
sp|Q9WV54|ASAH1_MOUSE	Asah1	Acid ceramidase OS=Mus musculus GN=Asah1 PE=1 SV=1	4059	22	C	11.5817	11.8835	10.3736	10.8575	10.2148	8.94274	9.19231	8.73065	8.75369	9.46954	0.000383515	3.41622	0.00463038	2.33438		0	10.9628	9.01348	0.822188	-0.28246	0.000564707
sp|Q8BZN6-2|DOC10_MOUSE	Dock10	Isoform 2 of Dedicator of cytokinesis protein 10 OS=Mus musculus GN=Dock10	4482	3	C	4.55432	5.55447	5.16324	9.02201	6.05358	14.0131	13.6561	17.2314	10.1322	14.6196	0.000383519	3.41621	0.00463038	2.33438	3	0	5.8974	13.733	2.32865	1.21949	0.000452058
sp|Q6ZQB6-3|VIP2_MOUSE	Ppip5k2	Isoform 3 of Inositol hexakisphosphate and diphosphoinositol-pentakisphosphate kinase 2 OS=Mus musculus GN=Ppip5k2	1463	5	C	14.366	11.9583	16.0345	9.78638	12.6425	6.48853	6.91967	6.74657	8.80625	6.25138	0.000387603	3.41161	0.004667	2.33096	1	0	12.7792	6.98902	0.546907	-0.870634	0.000913423
sp|Q8VHC3|SELM_MOUSE	Selm	Selenoprotein M OS=Mus musculus GN=Selm PE=1 SV=3	1037	18	C	16.8895	12.0709	20.2138	8.99229	18.3327	4.33883	4.73706	3.76042	7.3263	3.33823	0.000387872	3.41131	0.004667	2.33096	1	0	14.6697	4.52172	0.308236	-1.69789	0.0012851
sp|P31938|MP2K1_MOUSE	Map2k1	Dual specificity mitogen-activated protein kinase kinase 1 OS=Mus musculus GN=Map2k1 PE=1 SV=2	3823	36	C	7.13661	7.53683	5.08817	7.06638	6.11945	13.6569	12.2983	15.8998	9.38295	15.8145	0.00039567	3.40267	0.00475275	2.32306	3	0	6.52575	13.1703	2.01821	1.01308	0.000747346
sp|Q2WF71|LRFN1_MOUSE	Lrfn1	Leucine-rich repeat and fibronectin type III domain-containing protein 1 OS=Mus musculus GN=Lrfn1 PE=1 SV=1	4127	3	C	5.65634	6.73342	6.24764	9.55877	7.10647	13.0352	12.0735	13.9391	10.6951	14.9544	0.000399249	3.39876	0.00478761	2.31988	3	0	6.94558	12.8537	1.85063	0.888015	0.00036059
sp|P08101-2|FCGR2_MOUSE	Fcgr2	Isoform IIB2 of Low affinity immunoglobulin gamma Fc region receptor II OS=Mus musculus GN=Fcgr2	5082	4	C	6.97574	8.96143	5.87725	8.93004	7.79298	12.384	11.432	12.9447	12.1854	12.5166	0.000400866	3.397	0.00479886	2.31886	2	0	7.61272	12.2823	1.61339	0.690099	9.58942e-05
sp|Q6PFD5|DLGP3_MOUSE	Dlgap3	Disks large-associated protein 3 OS=Mus musculus GN=Dlgap3 PE=1 SV=1	1130	11	C	6.00463	5.07174	5.03131	4.32255	6.62714	14.2198	16.1697	9.65692	22.0899	10.8062	0.000401941	3.39584	0.00480361	2.31843	2	0	5.35153	13.9592	2.60845	1.38319	0.0034972
sp|Q8BKC5|IPO5_MOUSE	Ipo5	Importin-5 OS=Mus musculus GN=Ipo5 PE=1 SV=3	2268	41	C	6.89123	6.97189	5.88812	10.0217	7.47664	11.9887	11.788	13.8009	12.1219	13.051	0.000403016	3.39468	0.00480833	2.31801	3	0	7.33254	12.5276	1.70849	0.772722	0.000197466
sp|Q80Y24|PRIC2_MOUSE	Prickle2	Prickle-like protein 2 OS=Mus musculus GN=Prickle2 PE=1 SV=3	4762	6	C	5.83495	7.46934	5.14796	4.26008	6.16097	13.4204	13.7522	11.9783	21.5119	10.464	0.00040829	3.38903	0.00485488	2.31382	2	0	5.6755	13.7842	2.42872	1.2802	0.00277869
sp|O88703|HCN2_MOUSE	Hcn2	Potassium/sodium hyperpolarization-activated cyclic nucleotide-gated channel 2 OS=Mus musculus GN=Hcn2 PE=1 SV=1	1596	9	C	10.5772	15.3903	10.6047	14.1334	11.0332	7.3652	7.52016	7.59223	7.93571	7.84802	0.000409244	3.38802	0.00485805	2.31354	4	0	12.1903	7.64936	0.627498	-0.672317	0.00168781
sp|Q8C5W0-4|CLMN_MOUSE	Clmn	Isoform 4 of Calmin OS=Mus musculus GN=Clmn	1007	15	C	13.4644	11.0636	17.1478	10.0441	16.8151	6.03336	6.99255	5.10698	7.81499	5.51719	0.000412259	3.38483	0.00488565	2.31108	1	0	13.3962	6.21729	0.46411	-1.10746	0.00128098
sp|P54310|LIPS_MOUSE	Lipe	Hormone-sensitive lipase OS=Mus musculus GN=Lipe PE=1 SV=2	151	6	C	10.2637	11.886	10.5173	12.2919	10.852	8.54855	9.04995	8.5127	9.42671	8.65128	0.000419391	3.37738	0.00496185	2.30436		0	11.1346	8.83099	0.793112	-0.334403	0.000663026
sp|Q91ZT5-2|FGD4_MOUSE	Fgd4	Isoform 2 of FYVE, RhoGEF and PH domain-containing protein 4 OS=Mus musculus GN=Fgd4	4356	4	C	7.88657	8.02796	9.04959	7.80521	9.58957	11.3685	11.8146	10.825	12.9207	10.7123	0.000421174	3.37554	0.0049713	2.30353		0	8.44231	11.5012	1.36233	0.446077	0.000460446
sp|Q8VDN4|CCD92_MOUSE	Ccdc92	Coiled-coil domain-containing protein 92 OS=Mus musculus GN=Ccdc92 PE=1 SV=1	2249	11	C	18.1598	12.9679	17.0408	8.11972	15.2815	5.35921	5.77096	5.09256	6.96715	5.24042	0.000421594	3.37511	0.0049713	2.30353	1	0	13.7859	5.64861	0.409737	-1.28723	0.00142281
sp|P28661-2|SEPT4_MOUSE	42617	Isoform 2 of Septin-4 OS=Mus musculus GN=Sept4	516	69	C	14.9145	15.729	10.7024	10.303	11.6006	7.10072	7.43305	7.21854	6.83453	8.1636	0.000423431	3.37322	0.00498465	2.30237	1	0	12.458	7.33672	0.588918	-0.763861	0.00165323
sp|Q80TS3-3|LPHN3_MOUSE	Lphn3	Isoform 3 of Latrophilin-3 OS=Mus musculus GN=Lphn3	684	29	C	9.10004	8.43436	8.8491	7.32644	9.61975	11.1176	11.3292	11.1629	11.273	11.7877	0.000425026	3.37158	0.0049937	2.30158		0	8.62999	11.3316	1.31305	0.392921	0.000168806
sp|Q6AXF6|SIDT1_MOUSE	Sidt1	SID1 transmembrane family member 1 OS=Mus musculus GN=Sidt1 PE=2 SV=1	213	2	C	4.37851	7.64396	3.53839	7.7984	5.00929	14.3092	12.899	16.7443	11.8871	15.7918	0.000425612	3.37099	0.0049937	2.30158	2	0	5.40812	14.2138	2.62823	1.39409	0.000119181
sp|Q61704|ITIH3_MOUSE	Itih3	Inter-alpha-trypsin inhibitor heavy chain H3 OS=Mus musculus GN=Itih3 PE=1 SV=3	4022	21	C	14.6818	12.5836	13.7164	9.54915	15.0817	6.07316	7.43471	6.36694	8.74716	5.76535	0.000428162	3.36839	0.00501531	2.2997	1	0	12.9553	6.79611	0.524581	-0.930762	0.000562752
sp|Q8R1U1|COG4_MOUSE	Cog4	Conserved oligomeric Golgi complex subunit 4 OS=Mus musculus GN=Cog4 PE=2 SV=1	519	5	C	13.16	9.25083	12.6941	12.1421	12.0901	8.11836	8.63819	8.01924	7.78804	8.09904	0.000433685	3.36283	0.00506643	2.2953		0	11.7802	8.12788	0.689961	-0.535413	0.000678489
sp|P38060|HMGCL_MOUSE	Hmgcl	Hydroxymethylglutaryl-CoA lyase, mitochondrial OS=Mus musculus GN=Hmgcl PE=1 SV=2	2964	10	C	15.0667	12.9612	11.7881	9.82941	11.3907	7.46388	7.73864	7.64177	8.71715	7.40244	0.000433958	3.36255	0.00506643	2.2953	1	0	12.0847	7.77883	0.643691	-0.635559	0.0012281
sp|B0V2N1-2|PTPRS_MOUSE	Ptprs	Isoform 2 of Receptor-type tyrosine-protein phosphatase S OS=Mus musculus GN=Ptprs	244	32	C	3.65139	5.97388	3.47771	8.3678	4.77552	15.0114	13.4847	17.3396	10.5679	17.3501	0.000440218	3.35633	0.00513104	2.28979	3	0	4.96968	14.5117	2.92005	1.54599	0.000294889
sp|Q5SSL4|ABR_MOUSE	Abr	Active breakpoint cluster region-related protein OS=Mus musculus GN=Abr PE=2 SV=1	45	24	C	4.55071	5.879	5.03899	9.14804	5.77546	14.2981	12.8143	16.5028	10.1682	15.8243	0.000442239	3.35434	0.00514612	2.28852	3	0	5.8956	13.7221	2.32751	1.21879	0.000488307
sp|Q8C0M9|ASGL1_MOUSE	Asrgl1	L-asparaginase OS=Mus musculus GN=Asrgl1 PE=1 SV=1	394	56	C	15.6316	11.7538	13.8829	9.74783	13.4828	6.78318	6.95922	6.39283	9.04816	6.31764	0.000449855	3.34693	0.00522615	2.28182	1	0	12.7371	7.03656	0.552447	-0.856093	0.00084004
sp|O70333|CRIPT_MOUSE	Cript	Cysteine-rich PDZ-binding protein OS=Mus musculus GN=Cript PE=1 SV=1	6060	1	C	17.6009	10.476	17.6203	9.59825	16.3376	5.02219	4.73886	6.51177	7.26148	4.83255	0.000452352	3.34452	0.00524654	2.28013	1	0	13.8492	5.5859	0.403338	-1.30994	0.00155762
sp|Q91X97|NCALD_MOUSE	Ncald	Neurocalcin-delta OS=Mus musculus GN=Ncald PE=1 SV=4	814	26	C	4.33658	3.07519	5.51928	4.31665	7.28755	14.1095	15.5581	11.0716	23.3959	11.3297	0.000454407	3.34255	0.00526175	2.27887	2	0	4.70897	14.5147	3.08235	1.62403	0.00250213
sp|Q8BKC8-2|PI4KB_MOUSE	Pi4kb	Isoform 2 of Phosphatidylinositol 4-kinase beta OS=Mus musculus GN=Pi4kb	5228	5	C	11.4558	11.5721	10.762	10.4253	10.9606	8.33013	9.37152	8.65654	9.86479	8.60125	0.000460355	3.33691	0.00532191	2.27393		0	11.0268	8.94728	0.81141	-0.301497	0.000391889
tr|D1FNM8|D1FNM8_MOUSE	Atp2b4	Plasma membrane Ca++ transporting ATPase 4 variant x/e OS=Mus musculus GN=Atp2b4 PE=2 SV=1	655	38	C	3.87062	5.86138	4.0264	8.88202	5.09598	15.0351	12.8595	16.8961	10.6495	16.8235	0.000462797	3.33461	0.00534142	2.27234	3	0	5.28795	14.2388	2.69268	1.42904	0.000359481
sp|P62737|ACTA_MOUSE	Acta2	Actin, aortic smooth muscle OS=Mus musculus GN=Acta2 PE=1 SV=1	1087	109	C	7.61249	8.60148	7.39761	8.35684	8.66699	12.8702	11.9692	11.3827	9.67781	13.4647	0.00046382	3.33365	0.00534451	2.27209		0	8.10999	11.7971	1.45463	0.540656	0.000721981
tr|B1ASU0|B1ASU0_MOUSE	Il1rapl1	Interleukin 1 receptor accessory protein-like 1 OS=Mus musculus GN=Il1rapl1 PE=4 SV=1	3012	7	C	3.92948	6.17044	3.4761	8.1803	4.76262	15.5416	12.9022	18.0242	10.2596	16.7534	0.000472231	3.32585	0.00543258	2.26499	3	0	5.04977	14.4095	2.8535	1.51273	0.000431854
sp|Q8BPM2|M4K5_MOUSE	Map4k5	Mitogen-activated protein kinase kinase kinase kinase 5 OS=Mus musculus GN=Map4k5 PE=2 SV=2	5931	5	C	6.3749	8.71653	7.20405	9.27145	8.38508	11.9393	10.8748	12.8306	12.2125	12.1907	0.00048323	3.31585	0.0055466	2.25597	3	0	7.91789	11.9921	1.51456	0.598898	0.000183613
sp|Q6ZPS2|CRNS1_MOUSE	Carns1	Carnosine synthase 1 OS=Mus musculus GN=Carns1 PE=1 SV=2	1426	16	C	3.20623	5.76735	2.6654	4.80126	3.31872	15.176	10.2058	26.7174	9.25495	18.8869	0.00048371	3.31541	0.0055466	2.25597	3	0	3.79325	14.8548	3.91611	1.96942	0.00573048
tr|F6SCV1|F6SCV1_MOUSE	Ppp2r5c	Uncharacterized protein (Fragment) OS=Mus musculus GN=Ppp2r5c PE=4 SV=1	271	13	C	5.76873	7.66099	5.7799	9.72917	7.35529	11.7637	13.8296	13.0295	11.8836	13.1995	0.000484918	3.31433	0.00555145	2.25559	2	0	7.11856	12.7162	1.78634	0.83701	0.000171508
sp|Q9CYN9|RENR_MOUSE	Atp6ap2	Renin receptor OS=Mus musculus GN=Atp6ap2 PE=2 SV=2	1928	7	C	6.20618	6.04554	5.6332	9.88451	6.50084	13.8661	12.6719	15.1957	10.4172	13.5787	0.000490386	3.30946	0.00559673	2.25207	3	0	6.70792	13.0444	1.94463	0.959497	0.000459386
sp|P97411|ICA69_MOUSE	Ica1	Islet cell autoantigen 1 OS=Mus musculus GN=Ica1 PE=2 SV=3	1385	8	C	7.04691	9.414	7.0817	9.20011	8.26592	12.7564	11.523	11.6391	11.8939	11.1789	0.000490455	3.3094	0.00559673	2.25207		0	8.13952	11.7866	1.44807	0.534127	0.000227065
sp|O70475|UGDH_MOUSE	Ugdh	UDP-glucose 6-dehydrogenase OS=Mus musculus GN=Ugdh PE=1 SV=1	4027	3	C	8.64971	8.09777	9.09245	6.62695	8.75132	12.2943	10.633	12.6295	11.3762	11.8488	0.000496977	3.30366	0.00565405	2.24764		0	8.19383	11.735	1.43218	0.518209	0.00023624
tr|A2AEV7|A2AEV7_MOUSE	Ccdc120	Coiled-coil domain containing 120 OS=Mus musculus GN=Ccdc120 PE=2 SV=1	2031	5	C	14.0419	9.80622	14.8611	10.9184	14.8773	7.07238	7.41711	6.30023	8.54864	6.15669	0.000497077	3.30358	0.00565405	2.24764	1	0	12.7155	7.04823	0.554304	-0.851251	0.000976077
sp|Q9JK92|HSPB8_MOUSE	Hspb8	Heat shock protein beta-8 OS=Mus musculus GN=Hspb8 PE=1 SV=1	4295	5	C	16.729	14.8544	20.7558	8.15841	15.7109	4.37804	5.00946	3.76717	7.30098	3.33585	0.000502936	3.29849	0.00571152	2.24325	1	0	14.59	4.57862	0.31382	-1.67199	0.00124664
sp|P97333|NRP1_MOUSE	Nrp1	Neuropilin-1 OS=Mus musculus GN=Nrp1 PE=1 SV=2	4799	2	C	3.9739	5.87756	3.81175	8.46651	5.08452	14.8841	11.5251	18.9426	10.9001	16.534	0.000506511	3.29541	0.00573044	2.24181	3	0	5.20833	14.2404	2.73416	1.4511	0.000766258
sp|Q8CGF7-2|TCRG1_MOUSE	Tcerg1	Isoform 2 of Transcription elongation regulator 1 OS=Mus musculus GN=Tcerg1	1410	19	C	11.4791	10.6471	11.9168	10.1401	11.7862	8.7678	8.21545	8.83546	9.76009	8.45195	0.000506729	3.29522	0.00573044	2.24181		0	11.1723	8.79088	0.786845	-0.345848	0.000564696
sp|Q8R1B5|CPLX3_MOUSE	Cplx3	Complexin-3 OS=Mus musculus GN=Cplx3 PE=1 SV=1	2107	8	C	6.40535	6.0353	6.17157	4.30264	7.8164	12.3274	15.3116	10.1847	19.0471	12.398	0.000507043	3.29496	0.00573044	2.24181	2	0	6.03776	13.5333	2.24145	1.16443	0.00149747
tr|D3Z1I2|D3Z1I2_MOUSE	Git2	Uncharacterized protein OS=Mus musculus GN=Git2 PE=4 SV=1	1488	3	C	14.3304	14.4127	9.8436	17.1256	10.7942	7.29029	6.18202	7.81148	5.43076	6.77885	0.000509326	3.293	0.00573044	2.24181	4	0	13.0316	6.64546	0.509948	-0.971577	0.00144373
sp|P35505|FAAA_MOUSE	Fah	Fumarylacetoacetase OS=Mus musculus GN=Fah PE=1 SV=2	1021	25	C	16.587	14.7078	13.1476	9.14305	11.9046	6.60349	7.5592	6.07899	7.76313	6.50523	0.000509616	3.29276	0.00573044	2.24181	1	0	12.8408	6.87189	0.535159	-0.901962	0.00143231
sp|Q05909|PTPRG_MOUSE	Ptprg	Receptor-type tyrosine-protein phosphatase gamma OS=Mus musculus GN=Ptprg PE=1 SV=1	1873	3	C	8.52881	7.71981	7.77824	9.97799	8.1179	11.8846	10.9041	11.4273	12.8937	10.7676	0.000509724	3.29267	0.00573044	2.24181		0	8.38634	11.5506	1.37731	0.461849	0.000526006
tr|Q8CC70|Q8CC70_MOUSE	9230110C19Rik	RIKEN cDNA 9230110C19, isoform CRA_a OS=Mus musculus GN=9230110C19Rik PE=2 SV=1	3762	1	C	4.41939	7.00727	4.77725	6.7718	6.37502	16.2051	11.7531	19.5125	9.66879	13.5098	0.000510272	3.2922	0.00573044	2.24181	3	0	5.76839	13.716	2.37779	1.24962	0.00178765
sp|Q9D1G5|LRC57_MOUSE	Lrrc57	Leucine-rich repeat-containing protein 57 OS=Mus musculus GN=Lrrc57 PE=2 SV=1	3831	12	C	6.16052	6.23177	5.34872	9.5631	6.24539	13.7699	12.7846	15.4732	9.98119	14.4415	0.000512453	3.29035	0.00574581	2.24065	3	0	6.57245	13.1461	2.00019	1.00014	0.000550562
sp|Q9DCS3|MECR_MOUSE	Mecr	Trans-2-enoyl-CoA reductase, mitochondrial OS=Mus musculus GN=Mecr PE=2 SV=2	1821	16	C	13.8027	12.2777	11.5784	9.47941	11.7054	8.34786	8.42384	8.28974	7.74348	8.35151	0.000516934	3.28656	0.00578093	2.238		0	11.6837	8.22745	0.704184	-0.505976	0.00104399
sp|Q9WVK4|EHD1_MOUSE	Ehd1	EH domain-containing protein 1 OS=Mus musculus GN=Ehd1 PE=1 SV=1	630	29	C	12.1639	9.59792	14.5152	11.9231	17.3444	6.56386	7.31833	5.87455	8.0027	6.69607	0.00051722	3.28632	0.00578093	2.238	1	0	12.8506	6.85363	0.53333	-0.906899	0.00184312
sp|Q8BVQ5|PPME1_MOUSE	Ppme1	Protein phosphatase methylesterase 1 OS=Mus musculus GN=Ppme1 PE=1 SV=5	2919	24	C	7.25957	8.55258	6.50304	9.50788	7.55355	12.2373	12.1182	12.7423	10.3229	13.2028	0.000522643	3.28179	0.00583233	2.23416	3	0	7.80678	12.0828	1.54773	0.630157	0.000352318
tr|E9PW93|E9PW93_MOUSE	Nrxn3	Uncharacterized protein OS=Mus musculus GN=Nrxn3 PE=4 SV=1	1406	18	C	6.5188	7.48687	5.73498	8.80639	6.85984	13.1207	11.283	16.1906	10.201	13.7978	0.000530005	3.27572	0.00590518	2.22877	3	0	7.00846	12.7532	1.81969	0.863692	0.00100996
sp|Q0VAV2|EXPH5_MOUSE	Exph5	Exophilin-5 OS=Mus musculus GN=Exph5 PE=1 SV=1	3767	3	C	19.0847	11.1564	19.9184	8.55786	18.7919	4.28835	4.71274	3.2238	6.90037	3.3654	0.000531175	3.27476	0.00590891	2.22849	1	0	14.6811	4.32482	0.294583	-1.76325	0.00197481
tr|Q8C393|Q8C393_MOUSE	Zim1	Uncharacterized protein OS=Mus musculus GN=Zim1 PE=2 SV=1	5287	2	C	1.57638	3.73255	1.10914	1.39836	1.93066	25.4115	10.2407	18.904	5.18633	30.5103	0.000534626	3.27195	0.00593796	2.22636	2	0	1.77499	15.0745	8.49275	3.08623	0.00896798
sp|Q9ERZ3|ACM3_MOUSE	Chrm3	Muscarinic acetylcholine receptor M3 OS=Mus musculus GN=Chrm3 PE=2 SV=1	1428	1	C	8.47097	9.3109	6.2518	6.27946	7.72467	11.3394	11.4545	13.204	13.95	12.0143	0.000536714	3.27026	0.0059518	2.22535	2	0	7.51184	12.3512	1.64423	0.717412	0.000303349
sp|Q3U1C6-2|TATD3_MOUSE	Tatdn3	Isoform 2 of Putative deoxyribonuclease TATDN3 OS=Mus musculus GN=Tatdn3	3100	1	C	14.4527	11.0581	13.9507	9.26181	14.5166	6.87007	7.59005	6.80104	7.38948	8.10947	0.000538375	3.26891	0.00596088	2.22469	1	0	12.4554	7.33631	0.589007	-0.763644	0.00123281
sp|Q9WU63|HEBP2_MOUSE	Hebp2	Heme-binding protein 2 OS=Mus musculus GN=Hebp2 PE=2 SV=1	817	10	C	19.4729	12.2809	26.2264	6.65425	17.3523	3.36443	3.78291	2.97327	5.17339	2.71924	0.000541052	3.26676	0.00598117	2.22321	1	0	14.8584	3.50945	0.236193	-2.08196	0.00498057
sp|Q8R3Q2|PP6R2_MOUSE	Ppp6r2	Serine/threonine-protein phosphatase 6 regulatory subunit 2 OS=Mus musculus GN=Ppp6r2 PE=1 SV=1	506	23	C	7.50758	7.45914	8.62116	9.84044	9.08271	11.4969	11.6033	11.1136	11.9684	11.3067	0.000545399	3.26329	0.00601981	2.22042		0	8.45273	11.4942	1.35982	0.443414	0.000253316
sp|P04370-2|MBP_MOUSE	Mbp	Isoform 2 of Myelin basic protein OS=Mus musculus GN=Mbp	2946	63	C	13.8339	19.4927	12.6407	10.6802	11.4211	6.00195	7.02059	5.2211	8.24644	5.44122	0.000548381	3.26092	0.00603389	2.2194	1	0	13.2977	6.2933	0.473264	-1.07928	0.00244802
sp|Q8VE37|RCC1_MOUSE	Rcc1	Regulator of chromosome condensation OS=Mus musculus GN=Rcc1 PE=1 SV=1	3367	13	C	15.3807	11.6422	11.6755	10.4944	11.4681	8.57627	7.51075	8.28874	6.77499	8.18842	0.000549905	3.25971	0.00604127	2.21887	1	0	12.0267	7.84	0.651882	-0.617318	0.0014753
sp|O35857|TIM44_MOUSE	Timm44	Mitochondrial import inner membrane translocase subunit TIM44 OS=Mus musculus GN=Timm44 PE=2 SV=2	1389	34	C	12.0338	11.3707	10.6551	10.1751	10.5048	8.78384	9.09504	8.91068	9.6071	8.86391	0.000553689	3.25673	0.00607341	2.21657		0	10.9279	9.04739	0.827921	-0.272436	0.000838395
sp|P23819-4|GRIA2_MOUSE	Gria2	Isoform 4 of Glutamate receptor 2 OS=Mus musculus GN=Gria2	563	36	C	1.83482	2.28068	1.98026	8.48694	3.27408	18.279	14.6359	21.2083	10.6253	17.3948	0.000555013	3.2557	0.00607851	2.2162	3	0	2.96786	16.0003	5.39118	2.4306	0.00036915
sp|Q810B9|SLIK3_MOUSE	Slitrk3	SLIT and NTRK-like protein 3 OS=Mus musculus GN=Slitrk3 PE=2 SV=2	5101	2	C	4.60551	7.78252	4.11008	8.1633	5.18978	13.6918	13.2287	17.1564	10.7602	15.3117	0.000556232	3.25474	0.00608244	2.21592	2	0	5.74186	13.8628	2.41433	1.27162	0.000348078
sp|Q99LY9|NDUS5_MOUSE	Ndufs5	NADH dehydrogenase [ubiquinone] iron-sulfur protein 5 OS=Mus musculus GN=Ndufs5 PE=1 SV=3	4837	5	C	3.80926	2.89954	4.72129	8.71026	5.19885	18.9463	13.4022	16.6183	14.8297	10.8642	0.000572767	3.24202	0.00625359	2.20387	3	0	4.72752	14.6718	3.10349	1.63389	0.000398154
sp|Q00422|GABPA_MOUSE	Gabpa	GA-binding protein alpha chain OS=Mus musculus GN=Gabpa PE=1 SV=2	3664	6	C	11.1911	10.5529	11.5695	10.3512	11.8294	8.39132	9.08133	8.98326	9.80546	8.24457	0.000577668	3.23832	0.0062877	2.20151		0	11.0842	8.88403	0.801507	-0.319213	0.000559668
sp|Q68ED2|GRM7_MOUSE	Grm7	Metabotropic glutamate receptor 7 OS=Mus musculus GN=Grm7 PE=1 SV=1	2365	6	C	3.87015	4.36177	4.80479	10.054	5.39784	15.1282	14.4255	16.4268	11.358	14.1729	0.000581993	3.23508	0.00632504	2.19894	3	0	5.35457	14.1986	2.65168	1.40691	0.000267795
sp|P97326|CADH6_MOUSE	Cdh6	Cadherin-6 OS=Mus musculus GN=Cdh6 PE=1 SV=2	632	8	C	7.10893	7.81107	6.64448	5.24749	8.25265	12.1646	13.642	11.2054	16.9503	10.9731	0.000584905	3.23291	0.00634694	2.19744	2	0	6.92954	12.8169	1.8496	0.887213	0.00116281
sp|P83093|STIM2_MOUSE	Stim2	Stromal interaction molecule 2 OS=Mus musculus GN=Stim2 PE=1 SV=2	1758	6	C	9.07352	8.34022	8.39506	9.37397	8.83972	10.8157	12.1367	10.6667	12.2312	10.1272	0.000591106	3.22833	0.0064044	2.19352		0	8.79565	11.1642	1.26929	0.344022	0.000870357
tr|Q8K1X4|Q8K1X4_MOUSE	Nckap1l	NCK associated protein 1 like OS=Mus musculus GN=Nckap1l PE=2 SV=1	1465	1	C	5.14943	6.96139	5.31163	9.26216	5.69256	13.8899	12.1926	16.5148	10.2333	14.7922	0.000596822	3.22416	0.00645644	2.19001	3	0	6.31452	13.3458	2.1135	1.07964	0.000704716
sp|Q64455|PTPRJ_MOUSE	Ptprj	Receptor-type tyrosine-protein phosphatase eta OS=Mus musculus GN=Ptprj PE=1 SV=2	2578	11	C	6.4787	7.33477	5.29876	9.91343	6.53394	14.011	11.8251	14.1435	11.3202	13.1407	0.000600665	3.22137	0.00648075	2.18837	3	0	6.95808	12.8369	1.84489	0.883537	0.000316099
sp|Q6PFX8|RIMKA_MOUSE	Rimkla	N-acetylaspartyl-glutamate synthetase A OS=Mus musculus GN=Rimkla PE=1 SV=1	4506	2	C	12.0166	17.2541	10.6567	13.3085	11.697	7.10241	6.60253	7.61296	5.35008	8.39925	0.000601038	3.2211	0.00648075	2.18837	4	0	12.8027	6.93512	0.541694	-0.88445	0.00143756
sp|Q3TES0|IQEC3_MOUSE	Iqsec3	IQ motif and SEC7 domain-containing protein 3 OS=Mus musculus GN=Iqsec3 PE=1 SV=1	481	10	C	6.41399	7.80308	6.16583	9.71936	6.95423	13.1654	11.1505	14.4632	10.8784	13.286	0.000601816	3.22054	0.00648075	2.18837	3	0	7.30894	12.5138	1.71213	0.775789	0.000556977
sp|A2A6T1|CDR2L_MOUSE	Cdr2l	Cerebellar degeneration-related protein 2-like OS=Mus musculus GN=Cdr2l PE=2 SV=1	3139	9	C	15.8352	11.8679	19.0833	8.37228	15.6004	5.79234	6.61888	4.87084	6.69465	5.26425	0.000603026	3.21966	0.00648094	2.18836	1	0	13.6184	5.80312	0.426123	-1.23066	0.00221669
sp|P48455|PP2BC_MOUSE	Ppp3cc	Serine/threonine-protein phosphatase 2B catalytic subunit gamma isoform OS=Mus musculus GN=Ppp3cc PE=2 SV=1	328	7	C	5.26135	7.62812	4.99478	9.08209	6.09333	13.7853	11.6747	16.1247	11.0404	14.3151	0.000607183	3.21668	0.00650881	2.1865	3	0	6.4419	13.2613	2.0586	1.04166	0.000483021
sp|Q3TPX4|EXOC5_MOUSE	Exoc5	Exocyst complex component 5 OS=Mus musculus GN=Exoc5 PE=1 SV=2	4117	14	C	5.48448	7.11734	5.12602	10.2971	6.39805	12.6947	12.6157	13.8031	13.082	13.3814	0.000609449	3.21506	0.00651378	2.18617	3	0	6.66806	13.108	1.96579	0.975112	0.000173857
sp|Q6GQS1|SCMC3_MOUSE	Slc25a23	Calcium-binding mitochondrial carrier protein SCaMC-3 OS=Mus musculus GN=Slc25a23 PE=2 SV=1	1597	11	C	5.5168	6.52085	5.5	10.536	6.44301	13.1044	12.4955	14.2593	13.5937	12.0304	0.000609487	3.21504	0.00651378	2.18617	3	0	6.69304	13.0731	1.95323	0.965863	0.000286028
sp|Q80VP9|ASPH2_MOUSE	Asphd2	Aspartate beta-hydroxylase domain-containing protein 2 OS=Mus musculus GN=Asphd2 PE=2 SV=1	1009	4	C	5.99048	7.76555	4.98516	9.71126	6.85482	12.9098	13.3406	13.0955	11.81	13.5369	0.000612215	3.2131	0.00653307	2.18488	3	0	6.88204	12.924	1.87793	0.909146	0.000134556
sp|P56389|CDD_MOUSE	Cda	Cytidine deaminase OS=Mus musculus GN=Cda PE=1 SV=2	3649	8	C	20.4763	13.7972	25.5899	6.01438	18.3263	2.66346	4.19551	1.9282	4.45371	2.55504	0.000616274	3.21023	0.00656647	2.18267	1	0	15.1452	3.00539	0.198438	-2.33324	0.00346456
tr|Q91UZ1|Q91UZ1_MOUSE	Plcb4	Phospholipase C beta 4 OS=Mus musculus GN=Plcb4 PE=2 SV=1	1846	36	C	10.6977	16.315	9.64759	22.706	12.1653	6.58271	5.27524	5.83627	5.39331	5.38084	0.000619826	3.20773	0.0065939	2.18086	4	0	13.5992	5.67411	0.41724	-1.26105	0.00707853
sp|P24270|CATA_MOUSE	Cat	Catalase OS=Mus musculus GN=Cat PE=1 SV=4	2231	19	C	11.2888	14.6583	11.0347	12.591	10.078	8.33917	7.60287	8.66372	7.42587	8.3177	0.000621525	3.20654	0.0065939	2.18086		0	11.83	8.05584	0.680967	-0.554344	0.00159426
sp|Q3U0B3|DHR11_MOUSE	Dhrs11	Dehydrogenase/reductase SDR family member 11 OS=Mus musculus GN=Dhrs11 PE=2 SV=1	5210	4	C	13.3585	13.4127	13.446	9.79921	10.9608	7.07825	7.91828	8.1468	8.99431	6.88504	0.000625164	3.20401	0.00662131	2.17906	1	0	12.0943	7.76754	0.642249	-0.638795	0.000882821
sp|Q99MB7|RN141_MOUSE	Rnf141	RING finger protein 141 OS=Mus musculus GN=Rnf141 PE=2 SV=2	596	1	C	7.15423	8.2685	6.6293	7.37808	8.03147	12.156	11.8887	11.2125	16.8926	10.3885	0.000631531	3.19961	0.00667744	2.17539	2	0	7.4686	12.3247	1.6502	0.72264	0.0027461
sp|Q9D8X1|CUTC_MOUSE	Cutc	Copper homeostasis protein cutC homolog OS=Mus musculus GN=Cutc PE=2 SV=1	4611	7	C	12.4407	12.7122	9.4247	12.3947	11.6487	8.41937	7.87257	8.58907	7.51484	8.98322	0.000632351	3.19904	0.00667744	2.17539		0	11.6565	8.25922	0.708548	-0.497062	0.000763782
sp|Q8R5M8-4|CADM1_MOUSE	Cadm1	Isoform 4 of Cell adhesion molecule 1 OS=Mus musculus GN=Cadm1	1253	33	C	6.53837	6.54016	7.22931	5.91849	8.92079	11.6938	12.8708	10.7914	17.7875	11.7093	0.000633597	3.19819	0.00668063	2.17518	2	0	6.95911	12.7602	1.83359	0.874674	0.00229607
sp|O08688|CAN5_MOUSE	Capn5	Calpain-5 OS=Mus musculus GN=Capn5 PE=2 SV=1	2519	8	C	3.12198	4.52419	2.85714	9.78635	4.26401	15.3109	14.3104	17.1395	12.1491	16.5364	0.000639421	3.19421	0.00672221	2.17249	3	0	4.41843	14.9805	3.39046	1.76148	0.000166785
sp|Q9CPP6|NDUA5_MOUSE	Ndufa5	NADH dehydrogenase [ubiquinone] 1 alpha subcomplex subunit 5 OS=Mus musculus GN=Ndufa5 PE=1 SV=3	5192	10	C	5.51729	3.73067	6.05837	8.99922	5.70031	17.0755	14.1785	15.6233	12.0926	11.0243	0.000639442	3.1942	0.00672221	2.17249	3	0	5.77025	13.8207	2.39516	1.26012	0.000443702
sp|Q8R1F5|HYI_MOUSE	Hyi	Putative hydroxypyruvate isomerase OS=Mus musculus GN=Hyi PE=1 SV=2	136	9	C	15.1372	13.1564	12.8641	8.98352	13.4472	7.11126	7.08585	6.92383	8.78343	6.50713	0.000643236	3.19163	0.00675011	2.17069	1	0	12.5351	7.24349	0.577856	-0.791218	0.00104728
sp|Q8BG39|SV2B_MOUSE	Sv2b	Synaptic vesicle glycoprotein 2B OS=Mus musculus GN=Sv2b PE=1 SV=1	555	34	C	3.13106	3.97952	3.6269	10.1091	4.58784	15.3007	13.899	17.301	11.9202	16.1448	0.000644003	3.19111	0.00675011	2.17069	3	0	4.61611	14.7916	3.20436	1.68003	0.00025549
tr|E9QPE7|E9QPE7_MOUSE	Myh11	Uncharacterized protein OS=Mus musculus GN=Myh11 PE=4 SV=1	53	11	C	5.67463	6.73404	5.47375	9.36548	7.90302	11.8531	14.825	11.2343	14.6972	12.2395	0.000648421	3.18814	0.00678636	2.16836	3	0	6.88596	12.8847	1.87116	0.90393	0.000458805
sp|Q0PHV7|DACT3_MOUSE	Dact3	Dapper homolog 3 OS=Mus musculus GN=Dact3 PE=2 SV=1	1160	1	C	7.49243	5.77208	6.43644	4.27494	6.88095	11.4574	11.9832	13.7315	20.6112	11.3599	0.000660152	3.18036	0.00689677	2.16135	2	0	6.06228	13.4577	2.21991	1.1505	0.00309205
sp|P62281|RS11_MOUSE	Rps11	40S ribosomal protein S11 OS=Mus musculus GN=Rps11 PE=2 SV=3	2673	10	C	4.79246	6.4245	5.06244	9.20183	6.58233	15.8745	12.8997	16.1504	10.3111	12.7008	0.000661331	3.17958	0.00689677	2.16135	3	0	6.23738	13.4066	2.1494	1.10393	0.000690848
sp|O35926|CD5R2_MOUSE	Cdk5r2	Cyclin-dependent kinase 5 activator 2 OS=Mus musculus GN=Cdk5r2 PE=3 SV=2	3914	1	C	4.70328	8.24633	4.61553	7.5527	7.59075	10.9396	13.097	13.7044	15.1987	14.3517	0.000661895	3.17921	0.00689677	2.16135	2	0	6.34241	13.3767	2.10909	1.07662	0.000183443
sp|Q9WUT3|KS6A2_MOUSE	Rps6ka2	Ribosomal protein S6 kinase alpha-2 OS=Mus musculus GN=Rps6ka2 PE=2 SV=1	274	7	C	5.03674	8.74281	4.70673	8.24494	5.5688	13.4217	13.9889	14.6491	10.6228	15.0175	0.000665591	3.17679	0.00691842	2.15999	2	0	6.24732	13.4415	2.15156	1.10538	0.000271346
sp|P84075|HPCA_MOUSE	Hpca	Neuron-specific calcium-binding protein hippocalcin OS=Mus musculus GN=Hpca PE=1 SV=2	814	17	C	3.97702	2.84294	4.71569	3.68326	6.86381	12.6062	19.8562	9.4827	24.6054	11.3668	0.000665928	3.17657	0.00691842	2.15999	2	0	4.22604	14.6021	3.45527	1.7888	0.00524375
sp|Q9DCT2|NDUS3_MOUSE	Ndufs3	NADH dehydrogenase [ubiquinone] iron-sulfur protein 3, mitochondrial OS=Mus musculus GN=Ndufs3 PE=1 SV=2	2910	24	C	6.43886	5.42655	6.4855	9.88543	6.985	15.1685	12.6625	14.2242	11.8748	10.8487	0.000668046	3.17519	0.00693024	2.15925	3	0	6.90061	12.8617	1.86385	0.898286	0.000612095
sp|Q9Z351-12|KCNQ2_MOUSE	Kcnq2	Isoform 12 of Potassium voltage-gated channel subfamily KQT member 2 OS=Mus musculus GN=Kcnq2	2246	7	C	6.89587	5.87996	8.25231	7.56711	8.40566	11.1289	13.1641	10.5635	16.0776	12.065	0.000679355	3.1679	0.00703724	2.1526	2	0	7.33851	12.4589	1.69774	0.763618	0.0013328
sp|Q6NXJ0|WWC2_MOUSE	Wwc2	Protein WWC2 OS=Mus musculus GN=Wwc2 PE=2 SV=1	5242	3	C	8.55878	10.1002	8.79847	8.57326	9.20791	10.8804	11.3552	10.7368	11.4286	10.3604	0.000682496	3.1659	0.00705944	2.15123		0	9.03007	10.945	1.21206	0.277466	0.000615479
sp|Q80YF9|RHG33_MOUSE	Arhgap33	Rho GTPase-activating protein 33 OS=Mus musculus GN=Arhgap33 PE=1 SV=1	3317	4	C	5.36824	5.9908	5.67266	4.24216	6.68611	11.8777	14.9195	10.4735	23.8703	10.8989	0.000684156	3.16484	0.00706628	2.15081	2	0	5.53061	13.7014	2.47737	1.30881	0.00813397
sp|Q3U0D9-2|HACE1_MOUSE	Hace1	Isoform 2 of E3 ubiquitin-protein ligase HACE1 OS=Mus musculus GN=Hace1	3341	3	C	3.00861	5.73587	3.11418	9.18988	4.35804	15.0052	14.1776	17.6418	12.0682	15.7006	0.000686498	3.16336	0.00708013	2.14996	3	0	4.64068	14.8043	3.19012	1.67361	0.00014775
sp|Q7TPR4|ACTN1_MOUSE	Actn1	Alpha-actinin-1 OS=Mus musculus GN=Actn1 PE=1 SV=1	482	41	C	3.6489	6.63045	3.34536	6.42445	4.85424	21.1079	12.989	17.6292	8.69658	14.6739	0.000692067	3.15985	0.00712719	2.14708	3	0	4.79094	14.389	3.00337	1.58658	0.00187532
sp|Q69ZF7|CNNM4_MOUSE	Cnnm4	Metal transporter CNNM4 OS=Mus musculus GN=Cnnm4 PE=1 SV=2	5057	2	C	5.24752	6.50153	6.19331	9.84972	5.87495	13.0289	10.9359	16.9022	12.0257	13.4403	0.000695105	3.15795	0.00714039	2.14628	3	0	6.56847	13.1234	1.99793	0.998508	0.000971249
sp|P15379-10|CD44_MOUSE	Cd44	Isoform 8 of CD44 antigen OS=Mus musculus GN=Cd44	5884	3	C	10.9227	15.8839	11.9336	15.8192	11.1302	6.59052	7.04074	5.53809	9.23648	5.90456	0.000695961	3.15741	0.00714039	2.14628	4	0	12.9524	6.75023	0.521158	-0.940208	0.00127693
tr|A2A654|A2A654_MOUSE	Bptf	Bromodomain PHD finger transcription factor OS=Mus musculus GN=Bptf PE=4 SV=1	3053	4	C	11.5362	12.2088	10.7578	9.96595	11.0804	8.78286	9.0438	8.55858	9.64207	8.4236	0.000696377	3.15716	0.00714039	2.14628		0	11.0843	8.87997	0.801133	-0.319886	0.000901121
tr|E9PZ19|E9PZ19_MOUSE	Igsf9b	Uncharacterized protein OS=Mus musculus GN=Igsf9b PE=4 SV=1	677	4	C	4.8929	5.05541	4.33928	9.59793	6.87916	16.6519	12.9524	15.4509	12.4861	11.6941	0.000699444	3.15525	0.00716146	2.145	3	0	5.88967	13.7225	2.32992	1.22028	0.000444712
tr|E9QN59|E9QN59_MOUSE	Mapk10	Uncharacterized protein OS=Mus musculus GN=Mapk10 PE=4 SV=1	1574	7	C	6.93135	8.27432	7.00653	9.26246	7.86448	12.2895	12.2383	12.0608	9.78846	14.2839	0.000701873	3.15374	0.00717594	2.14412	3	0	7.8215	12.0459	1.5401	0.623023	0.000911155
sp|Q9CZP7-2|CD37L_MOUSE	Cdc37l1	Isoform 2 of Hsp90 co-chaperone Cdc37-like 1 OS=Mus musculus GN=Cdc37l1	1430	5	C	12.8414	12.3809	15.0987	8.7789	13.3939	7.74696	7.65207	7.02011	7.84076	7.24638	0.000712294	3.14734	0.00727197	2.13835	1	0	12.3064	7.49457	0.608999	-0.715489	0.00142262
sp|P70207|PLXA2_MOUSE	Plxna2	Plexin-A2 OS=Mus musculus GN=Plxna2 PE=1 SV=2	1072	11	C	4.80502	8.4364	4.32151	7.95501	5.32701	13.7336	13.0856	15.7338	10.4205	16.1816	0.000713467	3.14663	0.00727346	2.13826	2	0	5.9446	13.6667	2.29902	1.20102	0.000434737
sp|Q9Z1G4-2|VPP1_MOUSE	Atp6v0a1	Isoform A1-I of V-type proton ATPase 116 kDa subunit a isoform 1 OS=Mus musculus GN=Atp6v0a1	1421	44	C	2.81504	2.78179	2.80985	9.18705	3.89502	17.2236	14.3632	21.4072	10.0221	15.4951	0.000715066	3.14565	0.00727926	2.13791	3	0	3.79521	15.2411	4.01589	2.00572	0.000921946
sp|P46414|CDN1B_MOUSE	Cdkn1b	Cyclin-dependent kinase inhibitor 1B OS=Mus musculus GN=Cdkn1b PE=1 SV=1	5683	9	C	15.0608	11.6575	19.7594	8.56804	19.1652	4.65655	5.15366	4.20349	7.73067	4.04459	0.000724051	3.14023	0.00736015	2.13311	1	0	14.162	5.00929	0.353714	-1.49935	0.00261549
sp|Q148V7|K1468_MOUSE	Kiaa1468	LisH domain and HEAT repeat-containing protein KIAA1468 OS=Mus musculus GN=Kiaa1468 PE=1 SV=1	765	24	C	7.96433	6.99256	8.17904	9.70697	9.42791	11.357	11.3894	11.6475	11.7142	11.6211	0.000725187	3.13955	0.00736111	2.13306		0	8.39455	11.5449	1.37529	0.459735	0.000277613
sp|P63101|1433Z_MOUSE	Ywhaz	14-3-3 protein zeta/delta OS=Mus musculus GN=Ywhaz PE=1 SV=1	143	93	C	8.3119	8.83371	8.71821	7.07204	8.92698	12.0465	11.8039	10.9565	10.1428	13.1874	0.000726263	3.13891	0.00736147	2.13304		0	8.34265	11.5818	1.38826	0.473279	0.000755302
sp|Q9Z0V8|TI17A_MOUSE	Timm17a	Mitochondrial import inner membrane translocase subunit Tim17-A OS=Mus musculus GN=Timm17a PE=2 SV=1	4767	1	C	8.03027	4.92267	5.9996	8.33319	7.1125	11.2124	10.4222	14.7274	14.5504	14.6894	0.000737816	3.13205	0.00744458	2.12816	3	0	6.75425	12.9758	1.92112	0.94195	0.00059979
tr|Q99K73|Q99K73_MOUSE	Nrf1	Nrf1 protein OS=Mus musculus GN=Nrf1 PE=2 SV=1	960	3	C	14.5579	11.6212	13.2669	9.14884	15.0144	7.4963	7.56979	6.65149	8.38358	6.2896	0.000738209	3.13182	0.00744458	2.12816	1	0	12.5256	7.2407	0.578072	-0.790679	0.00133984
sp|Q9DCW4|ETFB_MOUSE	Etfb	Electron transfer flavoprotein subunit beta OS=Mus musculus GN=Etfb PE=1 SV=3	1069	39	C	17.0598	11.7284	15.2585	8.70916	13.1435	6.71915	7.38621	6.41958	7.21282	6.36283	0.000738529	3.13163	0.00744458	2.12816	1	0	12.8435	6.80769	0.53005	-0.915798	0.00237474
sp|P21619|LMNB2_MOUSE	Lmnb2	Lamin-B2 OS=Mus musculus GN=Lmnb2 PE=1 SV=2	454	57	C	13.9043	10.7605	16.9039	9.88621	17.6495	6.36748	6.68409	4.94714	8.03953	4.8574	0.000738671	3.13155	0.00744458	2.12816	1	0	13.4569	6.06736	0.450872	-1.14921	0.00183677
sp|Q3UTH8-2|ARHG9_MOUSE	Arhgef9	Isoform 2 of Rho guanine nucleotide exchange factor 9 OS=Mus musculus GN=Arhgef9	1932	3	C	6.27489	8.62841	5.2148	8.86903	7.01458	11.0593	12.0879	13.331	14.9545	12.5656	0.000739904	3.13082	0.0074464	2.12805	2	0	7.06204	12.7344	1.80322	0.850576	0.000372512
sp|Q91ZE0|TMLH_MOUSE	Tmlhe	Trimethyllysine dioxygenase, mitochondrial OS=Mus musculus GN=Tmlhe PE=2 SV=2	6069	1	C	12.343	16.0039	10.9179	13.1805	10.8699	7.45882	7.07326	8.69942	7.88908	5.56416	0.000743223	3.12888	0.00746441	2.127	1	0	12.5311	7.25841	0.579232	-0.787787	0.00112483
sp|P63089|PTN_MOUSE	Ptn	Pleiotrophin OS=Mus musculus GN=Ptn PE=2 SV=1	5184	2	C	5.10461	3.87387	6.83995	4.15978	9.0463	17.1455	12.7381	13.1774	16.5127	11.4017	0.000743804	3.12854	0.00746441	2.127	2	0	5.5124	14.0209	2.54351	1.34682	0.000461587
sp|Q8K4Z3|AIBP_MOUSE	Apoa1bp	Apolipoprotein A-I-binding protein OS=Mus musculus GN=Apoa1bp PE=1 SV=1	2605	26	C	16.5596	12.7382	12.6448	9.04516	12.5301	7.11189	7.95045	6.68544	7.85008	6.88432	0.000749134	3.12544	0.00750726	2.12452	1	0	12.4764	7.27861	0.583392	-0.777463	0.00215442
sp|Q8R138|TM119_MOUSE	Tmem119	Transmembrane protein 119 OS=Mus musculus GN=Tmem119 PE=2 SV=1	2282	1	C	1.75258	4.6773	2.76568	7.76079	4.34717	16.0957	14.4902	17.3697	11.2932	19.4477	0.000765623	3.11598	0.00765083	2.11629	3	0	3.77327	15.4829	4.10331	2.03679	0.000153789
sp|Q9CQ65|MTAP_MOUSE	Mtap	S-methyl-5'-thioadenosine phosphorylase OS=Mus musculus GN=Mtap PE=2 SV=1	859	15	C	13.7147	14.2688	11.0537	9.9854	10.6719	7.91214	8.05222	7.75705	8.02556	8.55844	0.000770697	3.11312	0.00769067	2.11404		0	11.8178	8.05666	0.681738	-0.552711	0.00212384
sp|Q93092|TALDO_MOUSE	Taldo1	Transaldolase OS=Mus musculus GN=Taldo1 PE=1 SV=2	353	45	C	14.5605	13.393	10.5864	12.5561	10.4007	8.14614	7.798	7.94029	6.07173	8.54717	0.000772836	3.11191	0.00770115	2.11344	4	0	12.1939	7.64859	0.627245	-0.672899	0.000982592
sp|Q6PHS9-2|CA2D2_MOUSE	Cacna2d2	Isoform 2 of Voltage-dependent calcium channel subunit alpha-2/delta-2 OS=Mus musculus GN=Cacna2d2	499	4	C	11.8405	10.1838	11.9461	18.9712	12.0173	7.58703	7.54626	5.99849	7.16651	6.74281	0.000781203	3.10724	0.00776324	2.10996	4	0	12.6847	6.98231	0.550449	-0.861319	0.00499877
tr|Q571B7|Q571B7_MOUSE	Csmd2	MKIAA1884 protein (Fragment) OS=Mus musculus GN=Csmd2 PE=2 SV=1	4939	4	C	4.34654	8.03274	3.51474	7.95705	4.3318	14.3763	12.9724	16.8265	11.1678	16.4742	0.000781261	3.1072	0.00776324	2.10996	2	0	5.31208	14.1999	2.67314	1.41854	0.000307163
sp|P51863|VA0D1_MOUSE	Atp6v0d1	V-type proton ATPase subunit d 1 OS=Mus musculus GN=Atp6v0d1 PE=1 SV=2	525	23	C	2.02962	2.33188	1.92949	9.20767	3.23621	17.7035	15.4374	20.1698	10.0228	17.9317	0.000794723	3.09978	0.00787488	2.10376	3	0	3.06867	15.8194	5.15512	2.36601	0.000482884
sp|P09671|SODM_MOUSE	Sod2	Superoxide dismutase [Mn], mitochondrial OS=Mus musculus GN=Sod2 PE=1 SV=3	1415	62	C	15.2704	12.9818	12.8208	9.00191	12.125	7.26693	7.87304	6.99496	8.4648	7.20021	0.000800497	3.09664	0.007921	2.10122	1	0	12.2638	7.54133	0.614929	-0.701509	0.00159842
sp|Q499E0|FAM5C_MOUSE	Fam5c	Protein FAM5C OS=Mus musculus GN=Fam5c PE=2 SV=2	5352	1	C	2.90855	6.0381	3.37399	9.24241	4.60256	14.2682	15.084	17.0399	12.1332	15.309	0.000803231	3.09516	0.00793696	2.10035	3	0	4.78962	14.6776	3.06446	1.61563	0.000130809
sp|P52293|IMA2_MOUSE	Kpna2	Importin subunit alpha-2 OS=Mus musculus GN=Kpna2 PE=1 SV=2	4494	1	C	7.92095	8.9106	7.02388	9.86761	8.63089	11.0926	11.879	12.1961	11.1321	11.3463	0.000810613	3.09119	0.00799872	2.09698		0	8.416	11.5211	1.36895	0.453069	0.000394104
sp|Q8BNY6|NCS1_MOUSE	Ncs1	Neuronal calcium sensor 1 OS=Mus musculus GN=Ncs1 PE=2 SV=3	2792	8	C	4.18481	3.61734	5.7026	7.19283	8.66347	15.4224	17.4907	12.1361	12.7293	12.8605	0.000815332	3.08867	0.00802292	2.09567	3	0	5.57373	13.9901	2.51	1.32769	0.000327572
sp|Q8R191|SNG3_MOUSE	Syngr3	Synaptogyrin-3 OS=Mus musculus GN=Syngr3 PE=1 SV=1	1050	8	C	4.83372	6.37323	5.47415	10.6786	5.6954	12.8446	12.6297	15.514	12.621	13.3356	0.000817108	3.08772	0.00802922	2.09533	3	0	6.34161	13.3472	2.1047	1.07361	0.0004332
sp|P50096|IMDH1_MOUSE	Impdh1	Inosine-5'-monophosphate dehydrogenase 1 OS=Mus musculus GN=Impdh1 PE=2 SV=2	1875	9	C	4.92093	4.89614	3.81347	4.56233	4.63023	15.3489	10.2792	22.9313	7.46376	21.1537	0.000821363	3.08547	0.00805983	2.09367	3	0	4.54571	14.1697	3.11716	1.64023	0.00673111
sp|Q9CQT2|RBM7_MOUSE	Rbm7	RNA-binding protein 7 OS=Mus musculus GN=Rbm7 PE=1 SV=1	5745	1	C	13.3958	10.5436	13.0795	11.6553	11.1336	7.32844	8.02028	10.0859	7.62535	7.13225	0.000826329	3.08285	0.00809734	2.09166		0	11.9108	7.97408	0.669482	-0.578883	0.000917664
sp|P56391|CX6B1_MOUSE	Cox6b1	Cytochrome c oxidase subunit 6B1 OS=Mus musculus GN=Cox6b1 PE=1 SV=2	4885	8	C	4.00779	3.06957	4.57829	8.83174	5.168	20.1316	14.9839	16.7684	12.3946	10.0661	0.000832617	3.07955	0.00814767	2.08897	3	0	4.80851	14.455	3.00612	1.5879	0.00124262
tr|F6ZM12|F6ZM12_MOUSE	Dbi	Uncharacterized protein (Fragment) OS=Mus musculus GN=Dbi PE=4 SV=1	108	71	C	15.8786	11.4601	19.9081	8.67239	15.1912	5.46593	6.13741	4.59188	7.67953	5.01483	0.000834657	3.07849	0.00815636	2.0885	1	0	13.6695	5.6839	0.415809	-1.26601	0.00293623
sp|P52795|EFNB1_MOUSE	Efnb1	Ephrin-B1 OS=Mus musculus GN=Efnb1 PE=1 SV=1	26	1	C	6.39649	7.3664	6.1396	8.80518	6.1208	13.4054	11.9019	15.4808	9.13646	15.247	0.000841771	3.07481	0.00821452	2.08542	3	0	6.89567	12.8035	1.85675	0.89278	0.00146067
sp|Q9Z0E0|NCDN_MOUSE	Ncdn	Neurochondrin OS=Mus musculus GN=Ncdn PE=1 SV=1	1068	52	C	4.62498	6.51867	4.08626	10.1323	5.71216	13.2735	13.2785	15.6609	12.2184	14.4943	0.000847089	3.07207	0.00822954	2.08462	3	0	5.89686	13.7351	2.32923	1.21985	0.000257298
sp|P46660|AINX_MOUSE	Ina	Alpha-internexin OS=Mus musculus GN=Ina PE=1 SV=2	1696	74	C	15.2804	16.6046	15.2109	8.67155	15.9049	5.58972	7.30852	3.5906	7.2289	4.6099	0.000851273	3.06993	0.00822954	2.08462	1	0	13.9711	5.46802	0.391382	-1.35335	0.000661341
sp|Q8CGC6|RBM28_MOUSE	Rbm28	RNA-binding protein 28 OS=Mus musculus GN=Rbm28 PE=1 SV=4	5686	2	C	15.4623	10.5154	14.3374	9.72075	12.4129	8.10569	8.08014	6.75219	6.98172	7.63146	0.000851394	3.06987	0.00822954	2.08462	1	0	12.2978	7.48936	0.608998	-0.71549	0.00222269
sp|Q60932-2|VDAC1_MOUSE	Vdac1	Isoform Mt-VDAC1 of Voltage-dependent anion-selective channel protein 1 OS=Mus musculus GN=Vdac1	66	60	C	4.74494	3.03924	3.87573	7.09837	4.68863	20.8417	11.3515	23.0847	9.75739	11.5178	0.000851593	3.06977	0.00822954	2.08462	3	0	4.50724	14.3748	3.18928	1.67323	0.00568813
sp|P62702|RS4X_MOUSE	Rps4x	40S ribosomal protein S4, X isoform OS=Mus musculus GN=Rps4x PE=2 SV=2	4234	12	C	4.39537	5.85876	4.78666	8.57093	6.87419	17.861	13.5978	15.7564	9.55422	12.7447	0.000851718	3.0697	0.00822954	2.08462	3	0	5.91857	13.6041	2.29855	1.20073	0.00120026
sp|Q9QZB0|RGS17_MOUSE	Rgs17	Regulator of G-protein signaling 17 OS=Mus musculus GN=Rgs17 PE=1 SV=1	4361	3	C	6.25454	4.82642	6.31132	9.36798	7.8933	13.0295	13.0009	12.6184	15.6971	11.0005	0.000851953	3.06958	0.00822954	2.08462	3	0	6.75724	12.9846	1.92158	0.942293	0.000476242
tr|Q9CX86|Q9CX86_MOUSE	Hnrnpa0	Uncharacterized protein OS=Mus musculus GN=Hnrnpa0 PE=2 SV=1	2629	16	C	13.3892	9.81373	12.3754	11.2917	12.6729	8.87925	7.09895	9.06143	8.21505	7.20236	0.000852615	3.06925	0.00822954	2.08462		0	11.8401	8.04953	0.679851	-0.556709	0.000906909
tr|F6W8I0|F6W8I0_MOUSE	Yjefn3	Uncharacterized protein (Fragment) OS=Mus musculus GN=Yjefn3 PE=4 SV=1	989	1	C	5.56817	7.08737	8.38141	3.70293	6.32813	14.4531	13.6066	12.3075	17.5534	11.0113	0.000858409	3.06631	0.00826158	2.08294	2	0	5.99608	13.615	2.27064	1.1831	0.000518403
sp|P35922-2|FMR1_MOUSE	Fmr1	Isoform ISO2 of Fragile X mental retardation protein 1 homolog OS=Mus musculus GN=Fmr1	1220	5	C	7.75607	8.52772	7.22369	9.87691	8.30148	12.5915	11.9907	12.3371	11.2696	10.1253	0.000858985	3.06601	0.00826158	2.08294		0	8.29091	11.6276	1.40245	0.487952	0.000744585
sp|Q8BTY2|S4A7_MOUSE	Slc4a7	Sodium bicarbonate cotransporter 3 OS=Mus musculus GN=Slc4a7 PE=1 SV=2	1963	6	C	4.74731	4.61251	6.1247	10.1484	6.47448	14.4879	12.5606	15.5565	13.8916	11.396	0.000859437	3.06579	0.00826158	2.08294	3	0	6.15197	13.4985	2.19418	1.13368	0.000415773
sp|Q8CHI8-2|EP400_MOUSE	Ep400	Isoform 2 of E1A-binding protein p400 OS=Mus musculus GN=Ep400	2345	4	C	12.4201	12.0286	13.0409	9.59743	12.2178	7.5083	8.71762	7.74891	9.46178	7.25867	0.000861098	3.06495	0.0082663	2.08269		0	11.7967	8.09845	0.686504	-0.542661	0.000860484
sp|Q91W43|GCSP_MOUSE	Gldc	Glycine dehydrogenase [decarboxylating], mitochondrial OS=Mus musculus GN=Gldc PE=1 SV=1	3526	16	C	4.72576	7.00895	3.46615	8.14183	4.51222	14.5111	11.5608	18.8638	10.5775	16.6318	0.000864839	3.06306	0.00829097	2.08139	2	0	5.30905	14.097	2.65528	1.40887	0.00104021
sp|Q60857|SC6A4_MOUSE	Slc6a4	Sodium-dependent serotonin transporter OS=Mus musculus GN=Slc6a4 PE=1 SV=4	5381	1	C	2.1883	3.19967	2.58843	9.91451	3.25713	15.5039	14.1163	19.4812	11.1066	18.6439	0.000869371	3.06079	0.00832314	2.07971	3	0	3.5766	15.4589	4.32223	2.11178	0.000567657
tr|Q8BGT1|Q8BGT1_MOUSE	Flrt3	Fibronectin leucine rich transmembrane protein 3 OS=Mus musculus GN=Flrt3 PE=2 SV=1	5095	2	C	6.24723	9.05359	6.13695	9.08362	7.86854	12.579	12.6227	12.668	10.5802	13.1602	0.000870692	3.06014	0.00832452	2.07964	3	0	7.56698	12.2872	1.62379	0.699365	0.000356682
tr|Q6RKD8|Q6RKD8_MOUSE	Flrt1	Fibronectin leucine rich transmembrane protein 1 OS=Mus musculus GN=Flrt1 PE=2 SV=1	5094	2	C	6.85951	10.229	5.5471	7.45642	6.1271	12.1968	11.5097	14.9533	12.6523	12.4688	0.000873122	3.05893	0.00833648	2.07902	2	0	7.07938	12.706	1.79479	0.843812	0.000567053
sp|Q9WTU0|PHF2_MOUSE	Phf2	Lysine-specific demethylase PHF2 OS=Mus musculus GN=Phf2 PE=1 SV=2	4853	3	C	5.7228	5.85717	5.50584	7.81905	6.85873	21.2088	12.8235	10.295	10.8915	13.0176	0.000875202	3.05789	0.00834509	2.07857	3	0	6.29656	13.1751	2.09243	1.06518	0.00670376
sp|P29268|CTGF_MOUSE	Ctgf	Connective tissue growth factor OS=Mus musculus GN=Ctgf PE=2 SV=2	2933	1	C	6.38404	10.0588	5.02241	7.62383	6.63031	12.6762	13.6797	12.9009	13.6434	11.3805	0.000878009	3.0565	0.00836058	2.07776	2	0	6.95748	12.8279	1.84375	0.882642	0.000291724
sp|Q9WVK8|CP46A_MOUSE	Cyp46a1	Cholesterol 24-hydroxylase OS=Mus musculus GN=Cyp46a1 PE=2 SV=1	147	20	C	2.39011	4.66644	2.52047	8.99877	3.96442	15.1992	14.5246	18.4798	10.7832	18.4729	0.000879965	3.05553	0.00836795	2.07738	3	0	3.98336	15.2048	3.81708	1.93247	0.000372494
sp|Q9WVA3|BUB3_MOUSE	Bub3	Mitotic checkpoint protein BUB3 OS=Mus musculus GN=Bub3 PE=2 SV=2	4446	16	C	11.8885	10.8459	10.393	10.1068	10.498	9.23254	9.21038	9.42974	9.06487	9.33018	0.000882485	3.05429	0.00838065	2.07672		0	10.7293	9.25273	0.862381	-0.213602	0.00146583
sp|Q80VL1|TDRKH_MOUSE	Tdrkh	Tudor and KH domain-containing protein OS=Mus musculus GN=Tdrkh PE=1 SV=1	204	13	C	11.5171	9.80467	10.7301	11.7765	10.5995	9.23696	9.02332	9.32218	8.77546	9.21419	0.000905685	3.04302	0.00858944	2.06604		0	10.8627	9.1123	0.838864	-0.253491	0.00125874
sp|Q64442|DHSO_MOUSE	Sord	Sorbitol dehydrogenase OS=Mus musculus GN=Sord PE=1 SV=3	1864	19	C	14.3946	14.4702	10.5634	10.257	11.2498	8.11424	8.63316	7.01225	8.14076	7.1646	0.00090897	3.04145	0.0085932	2.06585	1	0	12.0484	7.78801	0.646395	-0.629513	0.00211827
sp|Q3U186|SYRM_MOUSE	Rars2	Probable arginyl-tRNA synthetase, mitochondrial OS=Mus musculus GN=Rars2 PE=2 SV=1	4781	8	C	6.29911	5.9152	6.21145	10.1233	8.22703	12.6924	11.16	13.8625	12.1802	13.3288	0.000909423	3.04123	0.0085932	2.06585	3	0	7.19451	12.6095	1.75266	0.809546	0.000460433
sp|P00920|CAH2_MOUSE	Ca2	Carbonic anhydrase 2 OS=Mus musculus GN=Ca2 PE=1 SV=4	2505	80	C	15.0191	13.5246	16.7983	8.28344	13.3238	6.28527	7.20549	5.86378	7.83664	5.85962	0.000909725	3.04109	0.0085932	2.06585	1	0	13.0369	6.56497	0.503568	-0.989741	0.00175669
sp|Q8C078-2|KKCC2_MOUSE	Camkk2	Isoform 2 of Calcium/calmodulin-dependent protein kinase kinase 2 OS=Mus musculus GN=Camkk2	1158	23	C	9.67564	8.68744	8.09551	7.42439	9.50841	11.0607	11.6528	10.6565	11.5305	11.7082	0.000911057	3.04045	0.0085943	2.06579		0	8.63608	11.3144	1.31014	0.389716	0.000492663
sp|Q8CI71|CC132_MOUSE	Ccdc132	Coiled-coil domain-containing protein 132 OS=Mus musculus GN=Ccdc132 PE=1 SV=2	3458	24	C	5.60702	6.41968	6.31147	10.5591	7.70326	12.7573	12.7486	13.0651	11.7038	13.1246	0.000915515	3.03833	0.00862486	2.06425	3	0	7.13404	12.6692	1.77588	0.828535	0.000376897
sp|Q6PD03|2A5A_MOUSE	Ppp2r5a	Serine/threonine-protein phosphatase 2A 56 kDa regulatory subunit alpha isoform OS=Mus musculus GN=Ppp2r5a PE=1 SV=1	2327	11	C	4.07528	6.70569	4.18864	9.60255	5.49826	14.2488	13.223	16.5907	10.9582	14.9089	0.000918235	3.03705	0.00863733	2.06362	3	0	5.70502	13.8558	2.4287	1.28019	0.000418967
sp|Q69ZK6|JHD2C_MOUSE	Jmjd1c	Probable JmjC domain-containing histone demethylation protein 2C OS=Mus musculus GN=Jmjd1c PE=1 SV=3	5952	1	C	11.7326	9.51624	17.9321	10.5598	17.6096	6.80349	7.09475	5.98559	6.58528	6.18061	0.000919281	3.03655	0.00863733	2.06362	1	0	13.0071	6.51743	0.501068	-0.99692	0.00487598
sp|P62827|RAN_MOUSE	Ran	GTP-binding nuclear protein Ran OS=Mus musculus GN=Ran PE=1 SV=3	2985	28	C	14.7506	9.90742	12.5658	10.501	11.6733	8.12002	7.6552	8.66081	8.02481	8.14109	0.000923726	3.03446	0.00866759	2.0621		0	11.7619	8.11405	0.68986	-0.535625	0.00250676
tr|Q68EG0|Q68EG0_MOUSE	Slc8a2	Slc8a2 protein OS=Mus musculus GN=Slc8a2 PE=2 SV=1	3214	24	C	1.94396	2.22166	1.89633	9.43343	3.21378	17.6426	15.4909	19.583	9.90202	18.6723	0.000925581	3.03359	0.00867349	2.06181	3	0	3.01296	15.8157	5.24922	2.3921	0.000535671
sp|Q9ES00|UBE4B_MOUSE	Ube4b	Ubiquitin conjugation factor E4 B OS=Mus musculus GN=Ube4b PE=1 SV=3	767	15	C	12.0766	10.5786	12.1368	10.1322	11.1218	7.79918	8.85963	9.30857	9.19987	8.78674	0.000929041	3.03196	0.0086944	2.06076		0	11.1808	8.77387	0.78473	-0.349732	0.000999293
sp|Q9CPV9|P2Y12_MOUSE	P2ry12	P2Y purinoceptor 12 OS=Mus musculus GN=P2ry12 PE=2 SV=1	2428	3	C	2.1573	3.83763	2.93627	8.45822	2.6187	16.5562	13.9328	20.4811	8.56781	20.454	0.000930625	3.03123	0.00869772	2.06059	3	0	3.51744	15.2616	4.33884	2.11731	0.0013939
sp|Q8K4G5-2|ABLM1_MOUSE	Ablim1	Isoform 2 of Actin-binding LIM protein 1 OS=Mus musculus GN=Ablim1	1416	25	C	15.14	10.7396	17.2266	8.63239	17.2698	6.49596	6.49282	5.23675	7.28826	5.47782	0.000934845	3.02926	0.00872563	2.0592	1	0	13.309	6.15282	0.462304	-1.11309	0.00285525
sp|P16301|LCAT_MOUSE	Lcat	Phosphatidylcholine-sterol acyltransferase OS=Mus musculus GN=Lcat PE=1 SV=2	2990	2	C	11.4109	10.1224	16.0319	10.3162	15.0029	6.98871	7.85792	7.96167	7.37669	6.93067	0.000936965	3.02828	0.0087339	2.05879	1	0	12.344	7.41087	0.600361	-0.736098	0.00332439
sp|Q80US4-3|ARP5_MOUSE	Actr5	Isoform 3 of Actin-related protein 5 OS=Mus musculus GN=Actr5	4627	2	C	13.8705	12.3629	11.8524	9.20055	12.84	8.34182	7.55506	8.74923	8.17724	7.05038	0.000940957	3.02643	0.00875957	2.05752		0	11.9146	7.95166	0.667387	-0.583403	0.00128536
sp|Q9DB29|IAH1_MOUSE	Iah1	Isoamyl acetate-hydrolyzing esterase 1 homolog OS=Mus musculus GN=Iah1 PE=2 SV=1	368	10	C	13.2725	11.1171	13.7614	9.07399	12.5812	8.08455	7.91972	7.83237	8.15671	8.20043	0.000948169	3.02311	0.00880852	2.0551		0	11.8311	8.03752	0.679355	-0.557763	0.00173722
sp|Q61160|FADD_MOUSE	Fadd	Protein FADD OS=Mus musculus GN=Fadd PE=1 SV=1	5663	1	C	14.4304	9.3648	18.9105	11.0224	15.803	5.85472	7.96	5.24579	6.86739	4.54102	0.000948705	3.02287	0.00880852	2.0551	1	0	13.4803	5.97634	0.443339	-1.17352	0.002514
sp|Q5ND52|RMTL1_MOUSE	Rnmtl1	RNA methyltransferase-like protein 1 OS=Mus musculus GN=Rnmtl1 PE=2 SV=1	3241	3	C	9.51436	8.75347	8.3595	7.76249	8.91451	12.2922	10.7233	11.7657	9.89679	12.0177	0.000950853	3.02189	0.00881689	2.05468		0	8.64107	11.3026	1.30801	0.387372	0.00103635
sp|A2A8L5|PTPRF_MOUSE	Ptprf	Receptor-type tyrosine-protein phosphatase F OS=Mus musculus GN=Ptprf PE=1 SV=1	244	14	C	6.00052	8.08372	5.43192	9.76175	6.51942	12.515	11.6821	14.9001	11.2186	13.8868	0.000952624	3.02108	0.00882175	2.05445	2	0	6.99678	12.7684	1.8249	0.867815	0.000612944
sp|Q9EPK2-2|XRP2_MOUSE	Rp2	Isoform 2 of Protein XRP2 OS=Mus musculus GN=Rp2	3453	6	C	5.69649	5.01234	4.74687	7.20297	5.34451	16.316	10.4633	20.6306	8.45457	16.1323	0.000959175	3.0181	0.0088708	2.05204	3	0	5.53981	13.6873	2.47071	1.30492	0.00433336
sp|Q6P1Y8|INP4B_MOUSE	Inpp4b	Type II inositol-3,4-bisphosphate 4-phosphatase OS=Mus musculus GN=Inpp4b PE=1 SV=1	3715	3	C	14.7735	9.90202	15.1415	9.45446	14.7141	7.10975	7.24198	6.74	7.96243	6.96035	0.000963224	3.01627	0.00889662	2.05077	1	0	12.5242	7.19134	0.574196	-0.800384	0.00253589
sp|P28028|BRAF_MOUSE	Braf	Serine/threonine-protein kinase B-raf OS=Mus musculus GN=Braf PE=1 SV=3	3265	11	C	7.30842	8.27294	8.268	10.1656	9.06596	11.2648	11.4498	11.7318	10.9464	11.5262	0.000967112	3.01452	0.00890493	2.05037		0	8.56419	11.3807	1.32887	0.4102	0.000516577
sp|Q80TE0-2|RPAP1_MOUSE	Rpap1	Isoform 2 of RNA polymerase II-associated protein 1 OS=Mus musculus GN=Rpap1	5516	3	C	7.43203	7.98454	7.54741	10.4416	8.51733	11.8559	11.1543	11.6144	12.4697	10.9829	0.000968854	3.01374	0.00890493	2.05037		0	8.3185	11.6035	1.3949	0.480165	0.000723818
sp|Q9Z0U0-2|XPR1_MOUSE	Xpr1	Isoform 2 of Xenotropic and polytropic retrovirus receptor 1 OS=Mus musculus GN=Xpr1	4217	2	C	1.47199	1.84593	1.77275	10.2626	2.34927	16.9155	14.7384	20.9789	12.6214	17.0433	0.000969022	3.01367	0.00890493	2.05037	3	0	2.58816	16.2269	6.26966	2.64839	0.000357443
sp|Q8R3G1|PP1R8_MOUSE	Ppp1r8	Nuclear inhibitor of protein phosphatase 1 OS=Mus musculus GN=Ppp1r8 PE=1 SV=1	3792	9	C	10.0719	10.6787	11.4997	10.6818	12.7719	9.24905	9.09854	8.51816	8.98547	8.44474	0.000969967	3.01324	0.00890493	2.05037		0	11.1031	8.85336	0.79738	-0.326661	0.00170125
sp|P99029-2|PRDX5_MOUSE	Prdx5	Isoform Cytoplasmic+peroxisomal of Peroxiredoxin-5, mitochondrial OS=Mus musculus GN=Prdx5	2284	101	C	16.7809	11.1368	16.8113	8.30876	14.7056	6.28482	6.81492	5.71746	6.65163	6.78769	0.000970417	3.01304	0.00890493	2.05037	1	0	13.087	6.43756	0.491906	-1.02355	0.0029135
sp|Q9CR80|FA32A_MOUSE	Fam32a	Protein FAM32A OS=Mus musculus GN=Fam32a PE=2 SV=1	5628	1	C	15.3177	15.4521	16.4587	8.0493	16.3742	5.77015	5.06403	5.62061	8.08186	3.81137	0.00097594	3.01058	0.00893631	2.04884	1	0	13.8707	5.50569	0.396929	-1.33305	0.00105478
sp|Q9ERB5|SO1C1_MOUSE	Slco1c1	Solute carrier organic anion transporter family member 1C1 OS=Mus musculus GN=Slco1c1 PE=1 SV=1	2893	1	C	2.20286	3.88116	2.18034	8.93444	3.26494	15.0532	15.065	19.5601	9.54394	20.3141	0.000977601	3.00984	0.00893631	2.04884	3	0	3.52438	15.378	4.36331	2.12542	0.00089653
sp|Q8VHJ5|MARK1_MOUSE	Mark1	Serine/threonine-protein kinase MARK1 OS=Mus musculus GN=Mark1 PE=1 SV=2	823	10	C	5.94673	7.88877	5.70861	9.61563	6.7997	13.2985	12.7251	13.6152	9.90652	14.4953	0.000977626	3.00983	0.00893631	2.04884	3	0	7.0576	12.7036	1.79999	0.847989	0.000725408
sp|O08738|CASP6_MOUSE	Casp6	Caspase-6 OS=Mus musculus GN=Casp6 PE=2 SV=1	4144	2	C	4.41267	5.85657	3.43598	6.35534	4.49565	17.5565	9.68513	22.063	8.65618	17.483	0.000979019	3.00921	0.0089375	2.04878	3	0	4.79585	14.1524	2.95097	1.56119	0.00458271
sp|Q3TWL2|TM55B_MOUSE	Tmem55b	Transmembrane protein 55B OS=Mus musculus GN=Tmem55b PE=1 SV=1	801	3	C	4.6749	5.1743	5.76584	10.6144	5.86945	16.2624	14.4085	11.6822	11.9126	13.6354	0.000982813	3.00753	0.00896057	2.04766	3	0	6.13474	13.4772	2.19687	1.13545	0.000772752
sp|Q6V4S5|SDK2_MOUSE	Sdk2	Protein sidekick-2 OS=Mus musculus GN=Sdk2 PE=2 SV=1	4194	6	C	5.56055	8.90283	4.62716	8.10206	6.45231	13.4633	12.3432	14.5171	10.4695	15.562	0.000985684	3.00626	0.00896971	2.04722	2	0	6.54115	13.1489	2.01018	1.00733	0.000555622
sp|O70161-2|PI51C_MOUSE	Pip5k1c	Isoform 2 of Phosphatidylinositol-4-phosphate 5-kinase type-1 gamma OS=Mus musculus GN=Pip5k1c	1122	21	C	5.06149	6.362	5.38411	10.3702	6.17001	13.8722	12.27	15.1872	10.6291	14.6936	0.000986351	3.00597	0.00896971	2.04722	3	0	6.44187	13.2196	2.05214	1.03713	0.000781859
sp|Q8QZZ7|TPRKB_MOUSE	Tprkb	TP53RK-binding protein OS=Mus musculus GN=Tprkb PE=2 SV=1	5785	6	C	15.6063	10.9072	13.3302	9.22379	12.9945	8.00758	7.53099	8.07115	6.89526	7.43306	0.000998242	3.00076	0.00906619	2.04258	1	0	12.2153	7.57533	0.620151	-0.689308	0.00248249
tr|Q8K354|Q8K354_MOUSE	Cbr3	Carbonyl reductase 3 OS=Mus musculus GN=Cbr3 PE=2 SV=1	438	23	C	8.68984	8.38649	7.91177	5.66916	8.25311	10.6645	13.4645	11.2861	13.4878	12.1868	0.00100115	2.9995	0.00908094	2.04187	2	0	7.69485	12.1647	1.58089	0.660734	0.000483148
sp|Q9ES46|PARVB_MOUSE	Parvb	Beta-parvin OS=Mus musculus GN=Parvb PE=1 SV=1	2727	1	C	9.51086	9.33675	9.42819	9.53736	9.2559	10.8904	10.2491	9.85496	11.1562	10.7804	0.00100314	2.99864	0.00908734	2.04156		0	9.41322	10.5757	1.12349	0.167987	0.00124049
sp|Q60738|ZNT1_MOUSE	Slc30a1	Zinc transporter 1 OS=Mus musculus GN=Slc30a1 PE=2 SV=1	759	7	C	4.2944	3.56734	5.74161	9.95071	6.05033	14.0018	13.8106	15.8014	11.4683	15.3135	0.00100868	2.99625	0.00912528	2.03975	3	0	5.55626	13.9937	2.51855	1.33259	0.000291754
sp|Q80X80|C2C2L_MOUSE	C2cd2l	C2 domain-containing protein 2-like OS=Mus musculus GN=C2cd2l PE=1 SV=2	1159	21	C	7.50622	8.02323	8.016	6.53001	9.2274	11.0209	13.3163	10.3548	14.7035	11.3016	0.00100991	2.99572	0.00912528	2.03975	2	0	7.81168	12.0354	1.54069	0.62358	0.00163809
sp|Q8BTM8|FLNA_MOUSE	Flna	Filamin-A OS=Mus musculus GN=Flna PE=1 SV=5	179	64	C	12.7098	11.1621	12.4842	9.6679	13.9063	7.70732	8.8204	7.3171	9.08855	7.13633	0.00101368	2.9941	0.00914773	2.03869		0	11.8948	7.97517	0.670474	-0.576746	0.00134677
tr|Q68FL0|Q68FL0_MOUSE	Slc8a1	Slc8a1 protein OS=Mus musculus GN=Slc8a1 PE=2 SV=1	4616	20	C	4.73395	4.43309	5.09581	10.3993	5.89094	14.1908	12.0604	16.7417	11.0462	15.4077	0.0010243	2.98957	0.00923171	2.03472	3	0	5.79784	13.7285	2.36787	1.24359	0.000905725
sp|Q6ZPS6|AKIB1_MOUSE	Ankib1	Ankyrin repeat and IBR domain-containing protein 1 OS=Mus musculus GN=Ankib1 PE=1 SV=2	2084	3	C	6.36585	9.34173	6.94546	9.18376	8.61639	11.75	12.2649	11.2583	12.108	12.1656	0.0010283	2.98788	0.00925307	2.03371		0	7.99588	11.9035	1.48871	0.574062	0.000310516
sp|Q8K285|FCHO1_MOUSE	Fcho1	FCH domain only protein 1 OS=Mus musculus GN=Fcho1 PE=1 SV=2	1910	4	C	8.192	8.95411	7.13128	6.84778	7.10507	11.3114	12.1253	11.0982	16.5422	10.6926	0.00102928	2.98747	0.00925307	2.03371	2	0	7.60571	12.1907	1.60283	0.680623	0.00338311
sp|Q80TG9|LRFN2_MOUSE	Lrfn2	Leucine-rich repeat and fibronectin type-III domain-containing protein 2 OS=Mus musculus GN=Lrfn2 PE=1 SV=2	2490	5	C	7.33745	6.45486	7.30617	4.4211	8.62506	11.9631	14.4276	11.117	16.4507	11.8969	0.00105622	2.97625	0.00948316	2.02305	2	0	6.66934	13.0295	1.95365	0.966169	0.000782334
tr|Q3TE80|Q3TE80_MOUSE	2410002F23Rik	RIKEN cDNA 2410002F23, isoform CRA_a OS=Mus musculus GN=2410002F23Rik PE=2 SV=1	6073	2	C	5.55278	6.98905	5.39225	10.9108	6.56033	12.7235	13.0565	13.4003	13.0593	12.3553	0.00106359	2.97323	0.00953727	2.02058	3	0	6.84063	12.9141	1.88785	0.916746	0.00043895
sp|Q9DCM0|ETHE1_MOUSE	Ethe1	Protein ETHE1, mitochondrial OS=Mus musculus GN=Ethe1 PE=1 SV=2	2223	17	C	13.4956	12.6808	13.5539	9.07631	13.4036	7.316	8.36577	6.22174	8.83864	7.04764	0.0010664	2.97208	0.00955037	2.01998	1	0	12.3057	7.49936	0.609421	-0.714489	0.00104761
sp|Q8BMD8|SCMC1_MOUSE	Slc25a24	Calcium-binding mitochondrial carrier protein SCaMC-1 OS=Mus musculus GN=Slc25a24 PE=2 SV=1	4832	2	C	7.94027	7.11096	6.44388	10.1126	7.6989	11.8398	12.017	13.4937	10.2976	13.0454	0.00107028	2.9705	0.00957298	2.01895	3	0	7.77035	12.0863	1.55544	0.63732	0.00088003
sp|P51410|RL9_MOUSE	Rpl9	60S ribosomal protein L9 OS=Mus musculus GN=Rpl9 PE=2 SV=2	2903	11	C	6.33728	8.62304	4.45293	4.22574	7.36611	13.7636	13.968	18.258	12.3336	10.6718	0.00107403	2.96898	0.0095944	2.01798	2	0	5.96857	13.5809	2.27541	1.18613	0.00104257
sp|Q8VDD5|MYH9_MOUSE	Myh9	Myosin-9 OS=Mus musculus GN=Myh9 PE=1 SV=4	53	71	C	4.2956	5.44391	5.21278	10.7008	6.62224	14.8589	13.6306	12.4254	12.7193	14.0903	0.00107987	2.96663	0.00963443	2.01617	3	0	6.12752	13.5157	2.20574	1.14126	0.000377345
sp|Q99M01|SYFM_MOUSE	Fars2	Phenylalanyl-tRNA synthetase, mitochondrial OS=Mus musculus GN=Fars2 PE=2 SV=1	4302	1	C	2.99812	5.20165	3.58343	10.2281	4.73267	13.6992	13.5753	16.8894	12.1929	16.8993	0.00108532	2.96444	0.00966451	2.01482	3	0	4.85778	14.528	2.99067	1.58047	0.000394168
sp|P56376|ACYP1_MOUSE	Acyp1	Acylphosphatase-1 OS=Mus musculus GN=Acyp1 PE=2 SV=2	1905	17	C	16.5811	12.8971	14.4582	8.49217	12.776	6.74521	7.28387	6.40564	8.18338	6.1773	0.00108598	2.96418	0.00966451	2.01482	1	0	12.7387	6.92357	0.543505	-0.879634	0.00223078
tr|E9Q9V7|E9Q9V7_MOUSE	Srcap	Uncharacterized protein OS=Mus musculus GN=Srcap PE=4 SV=1	4898	1	C	15.3682	12.0371	11.4733	9.7044	12.4362	8.94018	7.66209	8.02527	6.57211	7.78119	0.00109845	2.95922	0.0097632	2.01041	1	0	12.0697	7.75855	0.64281	-0.637535	0.00218221
sp|P48771|CX7A2_MOUSE	Cox7a2	Cytochrome c oxidase subunit 7A2, mitochondrial OS=Mus musculus GN=Cox7a2 PE=1 SV=2	4608	6	C	2.60951	2.23937	2.68036	9.72503	3.36451	20.4883	13.359	21.7254	13.0675	10.741	0.00110837	2.95531	0.00983067	2.00742	3	0	3.48288	15.2861	4.38893	2.13387	0.00198217
sp|Q91V61-2|SFXN3_MOUSE	Sfxn3	Isoform 2 of Sideroflexin-3 OS=Mus musculus GN=Sfxn3	1203	19	C	2.29639	3.06166	2.50322	10.8507	3.84357	15.9929	15.0292	18.1337	13.1154	15.1734	0.00111021	2.9546	0.00983067	2.00742	3	0	3.7423	15.4043	4.11627	2.04134	0.000290865
sp|P60766|CDC42_MOUSE	Cdc42	Cell division control protein 42 homolog OS=Mus musculus GN=Cdc42 PE=1 SV=2	2467	2	C	12.9104	10.1714	11.0524	12.4866	10.524	8.77557	8.72419	8.42781	9.31796	7.6098	0.00111184	2.95396	0.00983067	2.00742		0	11.3784	8.55228	0.751625	-0.411914	0.00155947
sp|Q08274|DMWD_MOUSE	Dmwd	Dystrophia myotonica WD repeat-containing protein OS=Mus musculus GN=Dmwd PE=2 SV=3	4218	7	C	6.51676	8.46008	5.06502	9.43981	6.27894	12.9688	11.3321	14.9842	11.598	13.3564	0.00111293	2.95353	0.00983067	2.00742	2	0	6.97859	12.7815	1.83154	0.873055	0.000549274
tr|E9QQ27|E9QQ27_MOUSE	Ptprd	Uncharacterized protein OS=Mus musculus GN=Ptprd PE=4 SV=1	244	38	C	7.72337	10.0972	6.62966	7.64377	7.81783	12.3806	11.8465	12.4122	10.0274	13.4215	0.00111302	2.9535	0.00983067	2.00742	2	0	7.9064	11.9628	1.51306	0.597467	0.00098674
sp|Q99MR6-2|SRRT_MOUSE	Srrt	Isoform B of Serrate RNA effector molecule homolog OS=Mus musculus GN=Srrt	770	23	C	12.3849	10.3762	11.4467	9.96395	11.731	8.79291	8.92351	8.42644	9.62252	8.33181	0.0011179	2.9516	0.00983871	2.00706		0	11.1449	8.80781	0.790301	-0.339526	0.00149794
sp|Q62083|PICK1_MOUSE	Pick1	PRKCA-binding protein OS=Mus musculus GN=Pick1 PE=1 SV=2	941	14	C	7.15355	8.67717	6.17232	10.2378	7.31704	12.0163	11.8287	12.743	11.5809	12.2733	0.00111807	2.95153	0.00983871	2.00706	3	0	7.79073	12.0819	1.55081	0.633022	0.000454937
sp|Q8R3U1-2|PAG16_MOUSE	Pla2g16	Isoform 2 of Group XVI phospholipase A2 OS=Mus musculus GN=Pla2g16	3855	2	C	17.3146	13.7726	16.2337	7.79807	12.824	6.47282	6.60599	5.92365	7.13421	5.92032	0.00112373	2.94934	0.00987581	2.00543	1	0	13.1091	6.39532	0.487855	-1.03547	0.0026641
sp|A2AAE1-2|K1109_MOUSE	Kiaa1109	Isoform 2 of Uncharacterized protein KIAA1109 OS=Mus musculus GN=Kiaa1109	576	16	C	6.94764	8.37247	6.5025	10.5923	7.22262	12.57	11.5633	11.9379	12.3496	11.9416	0.00112525	2.94875	0.00987581	2.00543	3	0	7.80353	12.0674	1.5464	0.62891	0.000581376
sp|P17563|SBP1_MOUSE	Selenbp1	Selenium-binding protein 1 OS=Mus musculus GN=Selenbp1 PE=1 SV=2	2947	38	C	14.5692	12.7828	13.8008	8.85805	12.5106	6.92995	7.83419	6.71979	8.95866	7.03593	0.00112647	2.94828	0.00987581	2.00543	1	0	12.3287	7.45296	0.604522	-0.726132	0.00154008
sp|Q61576|FKB10_MOUSE	Fkbp10	Peptidyl-prolyl cis-trans isomerase FKBP10 OS=Mus musculus GN=Fkbp10 PE=1 SV=2	5315	1	C	13.9107	10.5045	11.3131	9.95074	14.6924	7.88704	7.25362	7.70668	8.7957	7.98549	0.00113607	2.94459	0.00994769	2.00228	1	0	11.9303	7.91009	0.663026	-0.592862	0.0027927
sp|Q91Z53|GRHPR_MOUSE	Grhpr	Glyoxylate reductase/hydroxypyruvate reductase OS=Mus musculus GN=Grhpr PE=1 SV=1	3110	19	C	14.23	14.9379	10.7076	10.6007	10.4991	7.98415	8.58753	7.38921	6.82433	8.23943	0.00113887	2.94353	0.00994882	2.00223	4	0	12.043	7.77912	0.645945	-0.630516	0.00276974
sp|P61148|FGF1_MOUSE	Fgf1	Heparin-binding growth factor 1 OS=Mus musculus GN=Fgf1 PE=2 SV=1	4392	5	C	21.2962	11.7793	22.4537	6.34559	17.341	3.68255	4.43275	3.24805	5.85052	3.57021	0.00113902	2.94347	0.00994882	2.00223	1	0	14.4029	4.06318	0.282108	-1.82568	0.00505703
sp|P60853|LZTS1_MOUSE	Lzts1	Leucine zipper putative tumor suppressor 1 OS=Mus musculus GN=Lzts1 PE=2 SV=3	2032	7	C	4.02222	5.8268	3.87155	9.22441	5.0843	13.6866	15.8396	10.969	20.4667	11.0088	0.00114981	2.93937	0.0100308	1.99867	3	0	5.31851	13.9894	2.63032	1.39524	0.00244149
tr|E9PZQ0|E9PZQ0_MOUSE	Ryr1	Uncharacterized protein OS=Mus musculus GN=Ryr1 PE=4 SV=1	38	3	C	7.66692	6.72675	7.9023	10.1913	7.67746	12.0059	10.9772	13.1184	10.515	13.2188	0.00115851	2.9361	0.0100941	1.99593		0	7.95656	11.9166	1.49771	0.58276	0.00111843
sp|Q3TPE9-2|ANKY2_MOUSE	Ankmy2	Isoform 2 of Ankyrin repeat and MYND domain-containing protein 2 OS=Mus musculus GN=Ankmy2	2140	8	C	7.5986	8.55861	5.85972	9.6046	6.5766	11.4987	11.4397	14.4369	11.4647	12.9619	0.00116032	2.93542	0.0100975	1.99579	2	0	7.5214	12.3059	1.63612	0.710278	0.000758781
sp|Q9CPQ1|COX6C_MOUSE	Cox6c	Cytochrome c oxidase subunit 6C OS=Mus musculus GN=Cox6c PE=1 SV=3	1114	11	C	3.21823	3.29251	3.8275	10.1182	3.94619	19.4647	13.1092	19.512	12.9965	10.5149	0.0011645	2.93386	0.0101193	1.99485	3	0	4.38398	14.6741	3.34721	1.74296	0.00194982
sp|Q91XV3|BASP1_MOUSE	Basp1	Brain acid soluble protein 1 OS=Mus musculus GN=Basp1 PE=1 SV=3	3	92	C	3.44781	3.4138	6.61869	2.73807	8.56474	14.0739	17.5169	10.4936	18.9072	14.2254	0.00116619	2.93323	0.0101193	1.99485	2	0	4.49099	14.74	3.28213	1.71463	0.000614715
sp|Q9CWF6|BBS2_MOUSE	Bbs2	Bardet-Biedl syndrome 2 protein homolog OS=Mus musculus GN=Bbs2 PE=2 SV=1	3415	2	C	6.59935	6.44612	6.70891	9.02424	7.34359	13.2371	11.4295	15.6449	9.09952	14.4667	0.00116952	2.93199	0.0101193	1.99485	3	0	7.16728	12.5521	1.75131	0.808431	0.00214437
sp|Q8VDQ8-2|SIRT2_MOUSE	Sirt2	Isoform 2 of NAD-dependent deacetylase sirtuin-2 OS=Mus musculus GN=Sirt2	1985	44	C	14.4977	18.519	10.5376	12.6616	9.36569	6.88508	7.6074	6.71451	6.04266	7.16881	0.00117067	2.93157	0.0101193	1.99485	4	0	12.7391	6.86384	0.538803	-0.892172	0.0051212
sp|Q8BLQ7|CTR4_MOUSE	Slc7a4	Cationic amino acid transporter 4 OS=Mus musculus GN=Slc7a4 PE=1 SV=1	2568	1	C	2.40747	4.10736	3.2621	9.67389	2.32723	13.5796	13.8804	21.1394	10.9107	18.7119	0.00117146	2.93127	0.0101193	1.99485	3	0	3.73433	15.2079	4.07247	2.0259	0.00121778
sp|Q8BH66|ATLA1_MOUSE	Atl1	Atlastin-1 OS=Mus musculus GN=Atl1 PE=1 SV=1	1168	21	C	3.59922	5.29717	3.68612	11.1723	4.38243	13.8481	13.6895	15.7426	13.369	15.2135	0.00117406	2.93031	0.0101193	1.99485	3	0	5.09725	14.3429	2.81385	1.49254	0.000380685
sp|Q8BWP8-2|B3GN1_MOUSE	B3gnt1	Isoform 2 of N-acetyllactosaminide beta-1,3-N-acetylglucosaminyltransferase OS=Mus musculus GN=B3gnt1	3259	2	C	7.73364	9.88283	7.529	9.70976	7.6552	11.0824	11.2112	11.6311	11.5113	12.0536	0.00117426	2.93023	0.0101193	1.99485		0	8.43788	11.4929	1.36206	0.44579	0.000661484
sp|Q9JM76|ARPC3_MOUSE	Arpc3	Actin-related protein 2/3 complex subunit 3 OS=Mus musculus GN=Arpc3 PE=1 SV=3	2599	12	C	7.61017	9.49304	6.71512	9.64596	8.16264	11.4344	11.8406	12.1832	10.9822	11.9327	0.00118292	2.92704	0.0101815	1.99219		0	8.24909	11.6669	1.41433	0.500114	0.000504291
tr|B9EJ86|B9EJ86_MOUSE	Osbpl8	Oxysterol-binding protein OS=Mus musculus GN=Osbpl8 PE=2 SV=1	3159	17	C	4.96777	6.29179	4.86409	10.7822	5.60878	13.5482	12.9542	15.0226	10.9257	15.0346	0.00118778	2.92526	0.0102109	1.99094	3	0	6.20444	13.4065	2.16079	1.11156	0.000795081
sp|Q9WTP6-2|KAD2_MOUSE	Ak2	Isoform 2 of Adenylate kinase 2, mitochondrial OS=Mus musculus GN=Ak2	1887	13	C	14.6375	12.2256	12.0824	9.26697	11.1637	8.10485	7.95224	8.48123	7.83471	8.25085	0.00119437	2.92286	0.0102551	1.98906		0	11.747	8.12163	0.691378	-0.532453	0.00269015
sp|Q4VA61|DSCL1_MOUSE	Dscaml1	Down syndrome cell adhesion molecule-like protein 1 homolog OS=Mus musculus GN=Dscaml1 PE=1 SV=2	6108	1	C	4.22788	7.7071	2.96204	7.69746	4.04363	16.212	11.9086	17.5718	10.4533	17.2162	0.00120801	2.91793	0.0103596	1.98466	2	0	4.96072	14.3596	2.89465	1.53339	0.000737587
sp|O70433|FHL2_MOUSE	Fhl2	Four and a half LIM domains protein 2 OS=Mus musculus GN=Fhl2 PE=1 SV=1	2684	1	C	5.31892	5.91583	3.87135	2.93359	5.8789	11.6833	14.9801	11.2217	28.0161	10.1802	0.0012138	2.91585	0.0103967	1.98311	2	0	4.61827	14.1143	3.0562	1.61174	0.014394
sp|O35684|NEUS_MOUSE	Serpini1	Neuroserpin OS=Mus musculus GN=Serpini1 PE=1 SV=1	1611	8	C	9.8953	8.97357	7.80767	6.52496	7.81704	11.6484	11.4739	12.4545	10.7927	12.6118	0.00123211	2.90935	0.0105407	1.97713		0	8.12283	11.7772	1.44989	0.535943	0.00063616
sp|Q91X20|ASH2L_MOUSE	Ash2l	Set1/Ash2 histone methyltransferase complex subunit ASH2 OS=Mus musculus GN=Ash2l PE=1 SV=1	3070	6	C	11.5565	13.044	9.68416	11.7212	10.7275	8.64744	8.45477	9.14804	8.00954	9.00692	0.00123633	2.90787	0.010564	1.97617		0	11.2916	8.64371	0.765502	-0.385522	0.00189714
sp|Q60929-2|MEF2A_MOUSE	Mef2a	Isoform 2 of Myocyte-specific enhancer factor 2A OS=Mus musculus GN=Mef2a	2150	6	C	7.93588	7.22698	8.63532	7.99497	10.4841	11.8896	11.0583	11.2335	12.2619	11.2794	0.00124691	2.90417	0.0106416	1.97299		0	8.38756	11.5357	1.37533	0.459779	0.000866773
sp|P24288|BCAT1_MOUSE	Bcat1	Branched-chain-amino-acid aminotransferase, cytosolic OS=Mus musculus GN=Bcat1 PE=2 SV=2	1437	25	C	16.899	14.2492	11.9133	8.99321	11.2764	7.24255	7.16967	7.36259	7.6897	7.20439	0.00125082	2.9028	0.0106595	1.97226	1	0	12.3809	7.33138	0.59215	-0.755965	0.00428189
sp|O70566|DIAP2_MOUSE	Diaph2	Protein diaphanous homolog 2 OS=Mus musculus GN=Diaph2 PE=1 SV=2	3741	12	C	5.15501	7.66283	4.78595	10.1611	5.76773	13.273	13.4613	14.2077	10.9544	14.571	0.00125202	2.90239	0.0106595	1.97226	3	0	6.44031	13.2291	2.05412	1.03852	0.000517661
sp|Q76HP3|T132D_MOUSE	Tmem132d	Transmembrane protein 132D OS=Mus musculus GN=Tmem132d PE=2 SV=1	2595	1	C	8.06539	10.5886	7.31998	8.0656	8.29889	11.5132	11.2796	12.1713	10.804	11.8934	0.00125941	2.89983	0.010684	1.97127		0	8.40091	11.5224	1.37157	0.455826	0.000962295
sp|Q64282|IFIT1_MOUSE	Ifit1	Interferon-induced protein with tetratricopeptide repeats 1 OS=Mus musculus GN=Ifit1 PE=2 SV=2	5081	3	C	4.42742	5.84668	4.07631	8.35139	4.75271	14.0631	9.26891	22.4708	11.2268	15.5158	0.0012611	2.89925	0.010684	1.97127	3	0	5.30158	13.8533	2.61304	1.38573	0.00551439
sp|O70443|GNAZ_MOUSE	Gnaz	Guanine nucleotide-binding protein G(z) subunit alpha OS=Mus musculus GN=Gnaz PE=2 SV=4	1822	19	C	2.56626	4.71979	2.67888	10.515	3.92312	15.2123	14.8918	17.4585	12.3541	15.6803	0.00126292	2.89862	0.010684	1.97127	3	0	4.22011	15.0267	3.56073	1.83217	0.000290155
sp|P08228|SODC_MOUSE	Sod1	Superoxide dismutase [Cu-Zn] OS=Mus musculus GN=Sod1 PE=1 SV=2	2977	8	C	12.9895	16.4706	17.0257	11.6958	13.0025	4.72595	6.13326	3.42035	10.1567	4.3797	0.00126509	2.89788	0.010684	1.97127	1	0	14.0829	5.3566	0.380362	-1.39456	0.000688067
sp|P54754|EPHB3_MOUSE	Ephb3	Ephrin type-B receptor 3 OS=Mus musculus GN=Ephb3 PE=2 SV=2	3388	5	C	3.48411	6.83648	3.46055	9.6499	4.52574	14.5048	13.8623	17.1348	11.4921	15.0491	0.0012654	2.89777	0.010684	1.97127	3	0	5.14347	14.2898	2.77825	1.47417	0.000365171
sp|Q8BW96|KCC1D_MOUSE	Camk1d	Calcium/calmodulin-dependent protein kinase type 1D OS=Mus musculus GN=Camk1d PE=2 SV=2	894	28	C	9.75241	8.99126	8.8443	7.29582	9.11161	11.2525	11.1178	10.9637	10.8891	11.7815	0.00126547	2.89775	0.010684	1.97127		0	8.75897	11.1965	1.27829	0.354219	0.00056952
sp|Q8K4I3|ARHG6_MOUSE	Arhgef6	Rho guanine nucleotide exchange factor 6 OS=Mus musculus GN=Arhgef6 PE=1 SV=1	3907	9	C	8.65772	9.79957	8.8392	9.6021	9.30055	10.6059	10.8023	10.008	11.2465	11.1382	0.00127091	2.89589	0.0107054	1.9704		0	9.22953	10.751	1.16485	0.220141	0.00118024
sp|P05784|K1C18_MOUSE	Krt18	Keratin, type I cytoskeletal 18 OS=Mus musculus GN=Krt18 PE=1 SV=5	1537	1	C	13.6226	13.544	16.5658	9.03105	17.7458	9.4359	4.34969	5.19892	6.00796	4.49829	0.00127103	2.89584	0.0107054	1.9704	1	0	13.7408	5.65179	0.411316	-1.28168	0.00170332
sp|Q8CD92-2|TTC27_MOUSE	Ttc27	Isoform 2 of Tetratricopeptide repeat protein 27 OS=Mus musculus GN=Ttc27	1315	3	C	8.74205	9.96464	8.13946	9.45563	8.94647	10.7872	10.2673	11.3771	11.4303	10.8898	0.00127398	2.89484	0.0107174	1.96991		0	9.02823	10.942	1.21197	0.277355	0.00100233
sp|Q9CXJ1|SYEM_MOUSE	Ears2	Probable glutamyl-tRNA synthetase, mitochondrial OS=Mus musculus GN=Ears2 PE=2 SV=1	4211	5	C	8.00356	8.76627	6.90859	9.92617	8.11143	10.5156	11.0755	12.918	11.4423	12.3326	0.00127996	2.8928	0.0107533	1.96846		0	8.28463	11.625	1.4032	0.488718	0.0010018
sp|Q6NVE8|WDR44_MOUSE	Wdr44	WD repeat-containing protein 44 OS=Mus musculus GN=Wdr44 PE=1 SV=1	862	31	C	6.8512	9.18038	8.19455	9.0446	8.93885	11.3049	11.2199	11.9019	10.3993	12.9643	0.00128845	2.88993	0.0108007	1.96655		0	8.39392	11.5272	1.37328	0.45763	0.000890125
tr|Q7TT21|Q7TT21_MOUSE	Tsc2	Tuberous sclerosis 2 OS=Mus musculus GN=Tsc2 PE=2 SV=1	1938	14	C	8.5	9.29281	7.87924	10.1099	8.63587	11.188	10.9134	11.6967	10.3844	11.3996	0.0012943	2.88797	0.0108369	1.9651		0	8.85158	11.1073	1.25484	0.327505	0.000971659
sp|Q6PFX2|BEND6_MOUSE	Bend6	BEN domain-containing protein 6 OS=Mus musculus GN=Bend6 PE=2 SV=1	5025	3	C	14.8116	14.8737	18.0651	8.94008	17.117	4.37812	5.45489	3.76543	9.38542	3.20858	0.00130233	2.88528	0.0108912	1.96292	1	0	14.3525	4.85882	0.338536	-1.56262	0.00115019
tr|E9PZA8|E9PZA8_MOUSE	Syt7	Uncharacterized protein OS=Mus musculus GN=Syt7 PE=4 SV=1	1849	17	C	3.34537	3.67576	3.44845	10.1812	5.29059	16.6647	13.1119	18.1012	10.2319	15.949	0.00130589	2.88409	0.0109081	1.96225	3	0	4.69617	14.5202	3.09192	1.6285	0.00100788
sp|Q9D415-2|DLGP1_MOUSE	Dlgap1	Isoform 2 of Disks large-associated protein 1 OS=Mus musculus GN=Dlgap1	639	23	C	8.82079	7.57062	8.17121	7.60633	9.67203	13.4285	10.7957	10.2948	12.5738	11.0662	0.00131613	2.8807	0.0109807	1.95937		0	8.33151	11.5737	1.38915	0.474201	0.00176333
sp|Q5I043-2|UBP28_MOUSE	Usp28	Isoform 2 of Ubiquitin carboxyl-terminal hydrolase 28 OS=Mus musculus GN=Usp28	3772	1	C	14.1956	11.2061	16.105	9.13581	13.1624	7.08179	7.07083	6.08446	8.86979	7.08826	0.00132523	2.87771	0.0110436	1.95689	1	0	12.5236	7.18551	0.573756	-0.80149	0.00262666
sp|P43024|CX6A1_MOUSE	Cox6a1	Cytochrome c oxidase subunit 6A1, mitochondrial OS=Mus musculus GN=Cox6a1 PE=1 SV=2	4831	2	C	9.82031	5.48788	6.73981	8.15012	5.56905	12.5616	12.3292	15.051	13.6337	10.6573	0.00134147	2.87242	0.011144	1.95296	3	0	6.97308	12.7632	1.83036	0.872128	0.000845332
sp|Q5SUR0|PUR4_MOUSE	Pfas	Phosphoribosylformylglycinamidine synthase OS=Mus musculus GN=Pfas PE=2 SV=1	950	31	C	15.0746	16.4595	9.77348	11.865	10.356	7.22642	6.26926	8.22946	7.67363	7.07262	0.001342	2.87225	0.011144	1.95296	1	0	12.4404	7.26471	0.583961	-0.776055	0.00396388
sp|Q8K0S5|R4RL1_MOUSE	Rtn4rl1	Reticulon-4 receptor-like 1 OS=Mus musculus GN=Rtn4rl1 PE=2 SV=1	5871	1	C	4.63067	8.69599	4.64513	9.4289	5.44939	12.9724	13.2288	14.3628	14.6154	11.9705	0.00134618	2.8709	0.0111537	1.95258	3	0	6.25971	13.3949	2.13987	1.09752	0.000320359
sp|Q8BHZ0|FA49A_MOUSE	Fam49a	Protein FAM49A OS=Mus musculus GN=Fam49a PE=2 SV=1	1746	27	C	6.85855	9.39234	5.38186	9.27529	6.39435	12.1638	12.5152	13.6654	11.4137	12.9395	0.0013465	2.8708	0.0111537	1.95258	2	0	7.28807	12.5168	1.71744	0.780262	0.000436034
sp|Q3TXX3-2|ZFY27_MOUSE	Zfyve27	Isoform 2 of Protrudin OS=Mus musculus GN=Zfyve27	6162	1	C	9.76709	12.3088	13.2306	11.6539	12.9203	7.62177	7.76071	7.94043	10.0301	6.76621	0.0013479	2.87034	0.0111537	1.95258		0	11.9086	7.95592	0.668082	-0.581904	0.00130836
sp|Q3UEB3-2|PUF60_MOUSE	Puf60	Isoform 2 of Poly(U)-binding-splicing factor PUF60 OS=Mus musculus GN=Puf60	2103	25	C	12.7672	11.7622	11.6794	9.85631	11.4546	8.82129	8.57167	8.10738	9.696	7.28402	0.00135061	2.86947	0.011163	1.95222		0	11.4641	8.4584	0.737817	-0.438665	0.00121627
sp|P63080|GBRB3_MOUSE	Gabrb3	Gamma-aminobutyric acid receptor subunit beta-3 OS=Mus musculus GN=Gabrb3 PE=2 SV=1	114	3	C	3.96015	5.06265	3.76176	11.1556	4.94527	14.5198	13.29	16.7657	11.7041	14.8349	0.0013522	2.86896	0.0111631	1.95221	3	0	5.29459	14.1223	2.66731	1.41538	0.000767975
sp|Q8BHW2|OSCP1_MOUSE	Oscp1	Protein OSCP1 OS=Mus musculus GN=Oscp1 PE=2 SV=1	2049	12	C	5.01416	8.45131	4.00919	7.022	4.93624	14.1265	11.2148	18.9752	9.58182	16.6688	0.00135776	2.86718	0.0111728	1.95184	3	0	5.67554	13.6859	2.41138	1.26986	0.00250823
sp|Q8CIP4|MARK4_MOUSE	Mark4	MAP/microtubule affinity-regulating kinase 4 OS=Mus musculus GN=Mark4 PE=1 SV=1	823	6	C	5.24975	7.22008	4.76108	10.8569	5.73666	13.4003	12.7844	14.3241	12.2793	13.3873	0.00135914	2.86674	0.0111728	1.95184	3	0	6.45878	13.2174	2.04642	1.0331	0.000508652
sp|P60521|GBRL2_MOUSE	Gabarapl2	Gamma-aminobutyric acid receptor-associated protein-like 2 OS=Mus musculus GN=Gabarapl2 PE=2 SV=1	1308	12	C	13.4776	11.1214	13.1628	9.02743	12.5052	7.9688	8.53091	7.66569	8.53332	8.00689	0.00135968	2.86656	0.0111728	1.95184		0	11.7369	8.134	0.693026	-0.529019	0.00210279
sp|P61294|RAB6B_MOUSE	Rab6b	Ras-related protein Rab-6B OS=Mus musculus GN=Rab6b PE=1 SV=1	4026	12	C	8.47318	9.15381	7.35365	10.0461	7.07757	11.1997	11.2911	12.2602	11.2731	11.8716	0.00136258	2.86564	0.0111836	1.95142		0	8.34846	11.5717	1.38609	0.471023	0.00069373
sp|P62881-2|GBB5_MOUSE	Gnb5	Isoform 2 of Guanine nucleotide-binding protein subunit beta-5 OS=Mus musculus GN=Gnb5	636	21	C	9.46032	9.85757	7.53511	8.96788	8.41965	10.702	11.0096	11.457	11.069	11.5218	0.00136433	2.86508	0.011185	1.95137		0	8.80947	11.1478	1.26543	0.339625	0.000726117
sp|Q8CHP8|PGP_MOUSE	Pgp	Phosphoglycolate phosphatase OS=Mus musculus GN=Pgp PE=2 SV=1	2419	24	C	14.2236	13.743	11.3548	9.57665	11.0209	7.76766	8.43181	7.3104	8.97895	7.59232	0.0013769	2.8611	0.0112707	1.94805		0	11.8561	7.99375	0.674233	-0.56868	0.00263401
sp|Q810S1|C109B_MOUSE	Ccdc109b	Coiled-coil domain-containing protein 109B OS=Mus musculus GN=Ccdc109b PE=2 SV=1	5317	1	C	7.87779	3.31812	5.5032	6.77234	4.30774	15.2128	11.1199	21.1847	10.1529	14.5505	0.00137882	2.86049	0.0112707	1.94805	3	0	5.30371	13.956	2.63136	1.39581	0.00293639
sp|Q59J78|MIMIT_MOUSE	Ndufaf2	Mimitin, mitochondrial OS=Mus musculus GN=Ndufaf2 PE=2 SV=1	3626	15	C	13.4687	11.7155	13.7613	9.12932	13.1172	7.1829	8.425	7.00987	9.19666	6.9935	0.00137957	2.86026	0.0112707	1.94805	1	0	12.1061	7.71225	0.637053	-0.650514	0.00164372
sp|Q8CIN4|PAK2_MOUSE	Pak2	Serine/threonine-protein kinase PAK 2 OS=Mus musculus GN=Pak2 PE=1 SV=1	1834	29	C	13.3031	11.8733	11.3102	10.815	11.3779	8.49881	8.48624	8.54749	6.37924	9.4087	0.00138201	2.85949	0.011272	1.948		0	11.7062	8.19676	0.700205	-0.51415	0.000755294
sp|P50518|VATE1_MOUSE	Atp6v1e1	V-type proton ATPase subunit E 1 OS=Mus musculus GN=Atp6v1e1 PE=1 SV=2	712	82	C	8.64127	9.35544	8.77417	8.36949	9.10426	10.9882	11.6031	9.86408	12.7521	10.5479	0.00138291	2.85921	0.011272	1.948		0	8.84216	11.1086	1.25633	0.329212	0.00221317
sp|Q91VU0|FAM3C_MOUSE	Fam3c	Protein FAM3C OS=Mus musculus GN=Fam3c PE=1 SV=1	4648	6	C	9.54313	8.302	8.01797	7.04579	9.33954	11.5716	10.7762	11.9407	10.547	12.916	0.00139137	2.85656	0.0113279	1.94585		0	8.39921	11.5194	1.37148	0.455737	0.00109583
sp|Q8K012-2|FBP1L_MOUSE	Fnbp1l	Isoform 2 of Formin-binding protein 1-like OS=Mus musculus GN=Fnbp1l	878	12	C	7.66577	7.15618	7.96825	5.8229	9.36528	11.6717	13.7241	10.1339	14.9138	11.5781	0.001393	2.85605	0.0113282	1.94584	2	0	7.50675	12.2892	1.63709	0.711132	0.00156151
sp|P97355|SPSY_MOUSE	Sms	Spermine synthase OS=Mus musculus GN=Sms PE=1 SV=1	1348	11	C	12.3299	12.7875	9.97602	11.8633	10.5615	9.07915	8.30549	8.64735	7.26718	9.18252	0.00140076	2.85364	0.011367	1.94435		0	11.4532	8.4669	0.739261	-0.435845	0.00147038
sp|Q8BVG8|NAT14_MOUSE	Nat14	N-acetyltransferase 14 OS=Mus musculus GN=Nat14 PE=2 SV=1	2552	5	C	3.69309	4.75321	5.45952	9.05284	5.85464	15.7088	12.4565	16.0764	8.93067	18.0144	0.00140099	2.85356	0.011367	1.94435	3	0	5.51015	13.8308	2.51005	1.32772	0.00171608
tr|B2RQ80|B2RQ80_MOUSE	Tnik	Tnik protein OS=Mus musculus GN=Tnik PE=2 SV=1	1272	16	C	6.86045	6.65041	7.43705	5.703	8.46834	11.1218	12.9078	10.8099	19.0435	10.9977	0.00140396	2.85264	0.0113732	1.94412	2	0	6.96467	12.6584	1.81752	0.86197	0.00644395
sp|Q9DCM7|NACC2_MOUSE	Nacc2	Nucleus accumbens-associated protein 2 OS=Mus musculus GN=Nacc2 PE=2 SV=1	2978	2	C	9.4235	11.9059	11.6537	11.0306	13.2605	8.18951	8.62578	8.43113	9.26839	8.21088	0.00140497	2.85233	0.0113732	1.94412		0	11.3846	8.53625	0.749804	-0.415415	0.00216881
sp|Q91VI7|RINI_MOUSE	Rnh1	Ribonuclease inhibitor OS=Mus musculus GN=Rnh1 PE=1 SV=1	1531	23	C	13.1094	12.9082	10.7288	10.6907	10.0146	8.84128	8.42408	8.42657	7.68634	9.16994	0.00141309	2.84983	0.0114105	1.9427		0	11.4216	8.49483	0.74375	-0.42711	0.00235222
sp|Q91ZV7-2|PXDC1_MOUSE	Plxdc1	Isoform 2 of Plexin domain-containing protein 1 OS=Mus musculus GN=Plxdc1	6116	1	C	10.8165	16.6284	9.29188	16.8093	13.0251	6.5795	6.49974	6.08115	8.82438	5.44407	0.00141442	2.84942	0.0114105	1.9427	4	0	12.9621	6.59685	0.508935	-0.974447	0.00342909
sp|A2ALK8|PTPN3_MOUSE	Ptpn3	Tyrosine-protein phosphatase non-receptor type 3 OS=Mus musculus GN=Ptpn3 PE=2 SV=1	3805	2	C	5.05022	7.45695	4.31443	10.4716	5.78273	13.0605	12.2691	13.6833	14.4886	13.4226	0.00142252	2.84694	0.0114628	1.94071	3	0	6.2891	13.3649	2.12509	1.08752	0.00037771
sp|Q8BWL5-2|RBMS3_MOUSE	Rbms3	Isoform 2 of RNA-binding motif, single-stranded-interacting protein 3 OS=Mus musculus GN=Rbms3	4817	2	C	19.4468	12.0911	17.9663	8.0303	15.7376	5.65842	6.4756	3.69528	7.08892	3.80975	0.00143612	2.84281	0.0115461	1.93757	1	0	13.9794	5.15964	0.369089	-1.43796	0.00272434
sp|Q99L13|3HIDH_MOUSE	Hibadh	3-hydroxyisobutyrate dehydrogenase, mitochondrial OS=Mus musculus GN=Hibadh PE=2 SV=1	2703	48	C	18.5236	12.7736	15.4303	7.77808	13.5003	6.20231	6.56068	6.15638	7.40307	5.67168	0.00144959	2.83876	0.0116279	1.9345	1	0	13.0836	6.37368	0.487152	-1.03756	0.00378137
sp|O08599|STXB1_MOUSE	Stxbp1	Syntaxin-binding protein 1 OS=Mus musculus GN=Stxbp1 PE=1 SV=2	195	7	C	3.00093	4.82922	3.02171	9.88431	4.5653	15.8786	14.5399	18.5577	9.55536	16.167	0.00145392	2.83746	0.0116495	1.93369	3	0	4.56205	14.5933	3.19886	1.67756	0.000991332
sp|Q9JIA7|SPHK2_MOUSE	Sphk2	Sphingosine kinase 2 OS=Mus musculus GN=Sphk2 PE=1 SV=2	5286	2	C	11.6813	9.43611	13.0382	10.9003	12.5075	8.3365	8.20216	8.62834	9.32897	7.94064	0.00145763	2.83635	0.011666	1.93308		0	11.4399	8.47434	0.74077	-0.432902	0.00208464
sp|Q6PE15-2|ABHDA_MOUSE	Abhd10	Isoform 2 of Abhydrolase domain-containing protein 10, mitochondrial OS=Mus musculus GN=Abhd10	4237	6	C	17.5964	15.9076	10.6205	11.0285	9.57727	6.75962	7.42914	7.43215	6.94658	6.70229	0.001462	2.83505	0.0116877	1.93227	1	0	12.5715	7.04683	0.560541	-0.835108	0.00623999
sp|P46664|PURA2_MOUSE	Adss	Adenylosuccinate synthetase isozyme 2 OS=Mus musculus GN=Adss PE=1 SV=2	1231	19	C	13.3491	12.3289	11.0802	9.70186	10.7705	8.62687	8.90476	8.15689	8.00298	9.07795	0.00146405	2.83444	0.0116878	1.93227		0	11.3764	8.54374	0.751009	-0.413098	0.00249108
sp|P28843|DPP4_MOUSE	Dpp4	Dipeptidyl peptidase 4 OS=Mus musculus GN=Dpp4 PE=1 SV=3	4507	2	C	7.06075	7.18575	5.73325	9.98389	7.57508	11.4837	10.8087	14.9666	11.3637	13.8385	0.00146531	2.83407	0.0116878	1.93227	3	0	7.38724	12.3913	1.67739	0.746222	0.00157362
sp|Q8BX10-2|PGAM5_MOUSE	Pgam5	Isoform 2 of Serine/threonine-protein phosphatase PGAM5, mitochondrial OS=Mus musculus GN=Pgam5	1735	4	C	4.57638	5.2951	4.74009	10.5342	6.5227	14.5794	11.9753	16.4519	10.7957	14.5292	0.00146832	2.83318	0.0116986	1.93186	3	0	6.01786	13.5128	2.24546	1.16701	0.00119681
sp|Q8K0T2|DC2L1_MOUSE	Dync2li1	Cytoplasmic dynein 2 light intermediate chain 1 OS=Mus musculus GN=Dync2li1 PE=1 SV=1	5908	1	C	8.06559	7.44998	7.32677	9.95757	8.14555	11.6113	10.988	14.2709	10.2931	11.8912	0.00147586	2.83096	0.011743	1.93022		0	8.13871	11.7383	1.44228	0.528349	0.00226803
sp|Q01341|ADCY6_MOUSE	Adcy6	Adenylate cyclase type 6 OS=Mus musculus GN=Adcy6 PE=2 SV=1	447	1	C	4.86226	5.34544	4.3001	11.1613	5.4446	14.5259	13.0226	16.1895	10.9457	14.2025	0.00147756	2.83046	0.011743	1.93022	3	0	5.83978	13.6627	2.33959	1.22626	0.00111163
sp|Q9R1Z7|PTPS_MOUSE	Pts	6-pyruvoyl tetrahydrobiopterin synthase OS=Mus musculus GN=Pts PE=2 SV=2	4187	4	C	16.2535	13.0307	19.7294	7.26025	14.6241	5.79398	6.46624	4.85305	6.64053	5.34831	0.00147915	2.82999	0.011743	1.93022	1	0	13.4713	5.78113	0.429144	-1.22047	0.00387452
sp|Q9WTS5|TEN2_MOUSE	Odz2	Teneurin-2 OS=Mus musculus GN=Odz2 PE=2 SV=1	1038	5	C	6.31908	9.81738	5.82671	8.91656	7.44271	11.7578	11.6322	13.6979	11.6746	12.9151	0.00148157	2.82928	0.011743	1.93022	3	0	7.51623	12.3083	1.63756	0.711544	0.000636588
sp|Q07079|IBP5_MOUSE	Igfbp5	Insulin-like growth factor-binding protein 5 OS=Mus musculus GN=Igfbp5 PE=1 SV=1	1765	1	C	14.5046	13.7641	17.4505	8.3763	17.4182	4.97519	6.87737	3.71566	8.28337	4.63475	0.00148219	2.8291	0.011743	1.93022	1	0	13.8428	5.46639	0.394891	-1.34047	0.00166131
sp|P68404|KPCB_MOUSE	Prkcb	Protein kinase C beta type OS=Mus musculus GN=Prkcb PE=1 SV=3	1204	35	C	2.31679	2.76834	2.65346	10.4257	4.02279	16.4385	15.4815	18.8413	9.66714	17.3845	0.0014895	2.82696	0.0117727	1.92913	3	0	3.72143	15.1792	4.07886	2.02817	0.000958599
tr|Q99NF7|Q99NF7_MOUSE	Ppm1b	Ppm1b protein OS=Mus musculus GN=Ppm1b PE=2 SV=1	1585	17	C	14.6636	11.2564	14.2322	8.53361	14.0634	7.54024	7.59983	6.96711	8.09545	7.04809	0.00148966	2.82691	0.0117727	1.92913	1	0	12.3035	7.43894	0.604622	-0.725895	0.00264378
sp|Q99M80-2|PTPRT_MOUSE	Ptprt	Isoform 2 of Receptor-type tyrosine-protein phosphatase T OS=Mus musculus GN=Ptprt	2514	2	C	5.59371	8.62753	5.05931	9.55125	7.0767	12.0727	11.6321	14.5918	13.3351	12.4598	0.00149093	2.82654	0.0117727	1.92913	3	0	6.97451	12.7766	1.8319	0.873342	0.000508938
sp|Q8BG92|CLVS2_MOUSE	Clvs2	Clavesin-2 OS=Mus musculus GN=Clvs2 PE=2 SV=1	1623	4	C	7.20382	8.5505	7.32484	10.2905	7.66266	12.553	11.1898	12.8109	10.2378	12.1761	0.00149504	2.82535	0.011792	1.92841		0	8.13268	11.7537	1.44524	0.531306	0.0013236
sp|P97930|KTHY_MOUSE	Dtymk	Thymidylate kinase OS=Mus musculus GN=Dtymk PE=2 SV=2	3960	8	C	13.3624	12.8385	9.86399	11.4168	10.2022	8.76668	8.61839	8.6834	7.74468	8.50298	0.00149702	2.82477	0.0117944	1.92832		0	11.4535	8.45484	0.738188	-0.437939	0.00267973
sp|Q923L3-2|CSMD1_MOUSE	Csmd1	Isoform 2 of CUB and sushi domain-containing protein 1 OS=Mus musculus GN=Csmd1	6123	1	C	3.24343	8.15036	3.12729	7.86993	4.89307	13.8309	13.0831	16.6667	11.2845	17.8506	0.00150164	2.82343	0.011803	1.92801	3	0	5.01857	14.3453	2.85844	1.51523	0.000503136
tr|E9Q2F2|E9Q2F2_MOUSE	Akap8l	Uncharacterized protein OS=Mus musculus GN=Akap8l PE=4 SV=1	752	4	C	7.22774	9.01673	6.72392	7.96799	9.41953	13.3497	11.8347	11.0761	10.1021	13.2814	0.00150256	2.82317	0.011803	1.92801		0	8.0059	11.8614	1.48158	0.567132	0.00143838
sp|Q61527-2|ERBB4_MOUSE	Erbb4	Isoform JM-B CYT-2 of Receptor tyrosine-protein kinase erbB-4 OS=Mus musculus GN=Erbb4	3737	2	C	4.16982	6.46323	4.25276	10.4413	4.8084	13.6593	13.1812	16.8178	10.6505	15.5558	0.00150311	2.82301	0.011803	1.92801	3	0	5.64935	13.8065	2.44391	1.28919	0.00102776
sp|P08553|NFM_MOUSE	Nefm	Neurofilament medium polypeptide OS=Mus musculus GN=Nefm PE=1 SV=4	1696	151	C	16.0166	15.5572	20.6662	6.87596	17.8806	4.52336	6.51523	2.56614	5.72225	3.67634	0.00150504	2.82245	0.0118051	1.92793	1	0	14.4642	4.36848	0.30202	-1.72729	0.00209124
sp|P97367-2|MEIS2_MOUSE	Meis2	Isoform Meis2A of Homeobox protein Meis2 OS=Mus musculus GN=Meis2	4301	1	C	7.94913	7.18934	9.31503	5.87188	8.99557	11.2332	12.0919	12.6512	13.8482	10.8547	0.00150839	2.82149	0.0118072	1.92785	2	0	7.75889	12.0901	1.55822	0.639898	0.000817841
sp|Q9QZB1|RGS20_MOUSE	Rgs20	Regulator of G-protein signaling 20 OS=Mus musculus GN=Rgs20 PE=1 SV=1	3149	2	C	6.65124	4.58189	7.55455	8.4781	8.60898	15.5739	12.7795	11.6972	12.3817	11.6929	0.00150865	2.82141	0.0118072	1.92785	3	0	6.99973	12.7508	1.82162	0.865222	0.00058253
sp|Q8JZX9|BORG1_MOUSE	Cdc42ep2	Cdc42 effector protein 2 OS=Mus musculus GN=Cdc42ep2 PE=1 SV=1	3147	3	C	17.2987	13.3722	20.4641	6.91899	17.6677	3.85669	5.79076	3.34428	7.03599	4.2506	0.00151492	2.81961	0.0118432	1.92653	1	0	14.2065	4.67526	0.329094	-1.60343	0.00295106
sp|P43025|TETN_MOUSE	Clec3b	Tetranectin OS=Mus musculus GN=Clec3b PE=1 SV=2	5614	2	C	17.2546	9.48493	22.2372	8.06798	18.5167	4.34476	5.74522	4.04412	6.69123	3.61325	0.00151995	2.81817	0.0118693	1.92557	1	0	14.0304	4.75883	0.33918	-1.55988	0.00626842
tr|Q99J77|Q99J77_MOUSE	Nans	N-acetylneuraminic acid synthase (Sialic acid synthase) OS=Mus musculus GN=Nans PE=2 SV=1	1607	20	C	14.4652	13.2587	10.5571	9.67965	11.1312	8.34098	8.04153	8.03352	7.85606	8.63597	0.00152691	2.81619	0.0119106	1.92407		0	11.6884	8.17703	0.699586	-0.515426	0.00366493
sp|P35276|RAB3D_MOUSE	Rab3d	Ras-related protein Rab-3D OS=Mus musculus GN=Rab3d PE=1 SV=1	4026	23	C	5.98113	8.00348	4.86199	9.99563	5.97744	13.159	12.2338	15.2625	10.8242	13.7008	0.00153822	2.81298	0.0119776	1.92163	2	0	6.7397	12.9512	1.92163	0.942331	0.000852197
tr|Q3ZAQ4|Q3ZAQ4_MOUSE	Atg9a	Autophagy 9-like 1 protein OS=Mus musculus GN=Atg9a PE=2 SV=1	3919	6	C	3.74881	4.15117	4.47006	11.5814	5.04355	15.006	13.0663	16.8689	12.5336	13.5302	0.00154135	2.8121	0.0119776	1.92163	3	0	5.26957	14.1181	2.67918	1.42179	0.000967705
sp|Q6PGA0-2|RCOR3_MOUSE	Rcor3	Isoform 2 of REST corepressor 3 OS=Mus musculus GN=Rcor3	2911	3	C	12.4644	9.88365	12.1001	9.94469	12.2417	9.07953	8.31404	8.82908	8.8958	8.24698	0.00154262	2.81174	0.0119776	1.92163		0	11.2658	8.66671	0.769293	-0.378394	0.00228315
sp|Q8BFP9|PDK1_MOUSE	Pdk1	[Pyruvate dehydrogenase [lipoamide]] kinase isozyme 1, mitochondrial OS=Mus musculus GN=Pdk1 PE=2 SV=2	324	11	C	7.07134	9.36364	5.07705	8.98919	6.37213	12.9155	11.9642	13.8541	11.202	13.1909	0.00154287	2.81167	0.0119776	1.92163	2	0	7.19304	12.5901	1.75031	0.807614	0.000485355
sp|O54774|AP3D1_MOUSE	Ap3d1	AP-3 complex subunit delta-1 OS=Mus musculus GN=Ap3d1 PE=1 SV=1	762	68	C	5.8439	7.12408	5.62707	11.1204	6.83799	12.5438	12.5314	13.5768	11.7145	13.08	0.00154397	2.81136	0.0119776	1.92163	3	0	7.08195	12.6739	1.78961	0.839647	0.000859174
sp|O35633-2|VIAAT_MOUSE	Slc32a1	Isoform 2 of Vesicular inhibitory amino acid transporter OS=Mus musculus GN=Slc32a1	937	16	C	5.57768	5.32292	5.58328	10.9938	6.01046	13.6028	11.8402	17.1201	11.8899	12.0588	0.00155921	2.80709	0.012082	1.91786	3	0	6.42554	13.1642	2.04873	1.03473	0.00208264
sp|Q9D6J5|NDUB8_MOUSE	Ndufb8	NADH dehydrogenase [ubiquinone] 1 beta subcomplex subunit 8, mitochondrial OS=Mus musculus GN=Ndufb8 PE=1 SV=1	3203	28	C	3.46462	2.96969	4.74339	10.4655	4.9561	18.6625	14.1574	15.6896	14.1577	10.7335	0.00156182	2.80637	0.012082	1.91786	3	0	4.7937	14.4497	3.01432	1.59183	0.000998175
sp|P58158|B3GA3_MOUSE	B3gat3	Galactosylgalactosylxylosylprotein 3-beta-glucuronosyltransferase 3 OS=Mus musculus GN=B3gat3 PE=2 SV=1	4637	2	C	10.6289	10.1581	10.5363	10.9642	11.3661	8.94987	8.57433	9.67743	9.81114	9.33367	0.00156254	2.80617	0.012082	1.91786		0	10.723	9.25784	0.863365	-0.211958	0.00142295
sp|Q9CPU0|LGUL_MOUSE	Glo1	Lactoylglutathione lyase OS=Mus musculus GN=Glo1 PE=1 SV=3	2322	68	C	15.8785	13.2206	18.7903	7.45748	14.5049	5.98975	6.15527	4.94077	7.55506	5.50745	0.00156809	2.80463	0.0121116	1.9168	1	0	13.3666	5.96936	0.446589	-1.16298	0.00329927
sp|Q8VI51|SORC3_MOUSE	Sorcs3	VPS10 domain-containing receptor SorCS3 OS=Mus musculus GN=Sorcs3 PE=1 SV=1	5741	1	C	4.52916	8.10241	3.96928	9.47927	6.27807	13.7035	13.8795	14.6922	12.1422	13.2245	0.00158002	2.80134	0.0121856	1.91415	3	0	6.13181	13.5019	2.20194	1.13877	0.000239357
sp|P62862|RS30_MOUSE	Fau	40S ribosomal protein S30 OS=Mus musculus GN=Fau PE=3 SV=1	4490	3	C	21.992	17.2772	19.2662	5.01774	20.4969	1.76833	3.54746	2.2756	6.11409	2.24443	0.00158741	2.79931	0.0122208	1.9129	1	0	14.9743	2.87345	0.191892	-2.38163	0.00252313
sp|Q9CPQ3|TOM22_MOUSE	Tomm22	Mitochondrial import receptor subunit TOM22 homolog OS=Mus musculus GN=Tomm22 PE=2 SV=3	679	10	C	5.40858	3.53872	5.55268	9.52156	7.37332	13.9191	12.7352	14.2269	16.4225	11.3014	0.001597	2.79669	0.0122813	1.91076	3	0	5.9506	13.6163	2.28823	1.19423	0.000491789
sp|Q08331|CALB2_MOUSE	Calb2	Calretinin OS=Mus musculus GN=Calb2 PE=1 SV=3	930	114	C	14.772	9.43439	19.5118	8.92088	17.6052	6.30697	5.72267	5.43134	7.42657	4.86815	0.00160041	2.79577	0.0122941	1.9103	1	0	13.369	5.88973	0.440551	-1.18262	0.00581082
sp|P63044|VAMP2_MOUSE	Vamp2	Vesicle-associated membrane protein 2 OS=Mus musculus GN=Vamp2 PE=1 SV=2	507	6	C	5.93686	8.55848	6.46564	8.97746	6.47443	10.5812	11.9873	12.8541	17.1349	11.0297	0.00160732	2.7939	0.0123259	1.90918	3	0	7.18098	12.5242	1.74407	0.80246	0.00342853
sp|A2AI08|TPRN_MOUSE	Tprn	Taperin OS=Mus musculus GN=Tprn PE=1 SV=1	4768	2	C	17.8453	11.3022	19.3098	7.84732	17.2101	4.86425	5.4309	4.18461	8.13282	3.87259	0.00160803	2.79371	0.0123259	1.90918	1	0	13.9378	5.10925	0.366575	-1.44782	0.0036446
sp|Q3UGR5|HDHD2_MOUSE	Hdhd2	Haloacid dehalogenase-like hydrolase domain-containing protein 2 OS=Mus musculus GN=Hdhd2 PE=1 SV=2	1715	26	C	16.0978	14.0064	12.3303	8.58233	12.2603	7.12628	8.12506	6.6206	8.06179	6.78917	0.00161254	2.79249	0.0123361	1.90882	1	0	12.3947	7.31757	0.590381	-0.760282	0.00314705
sp|A2AQP0|MYH7B_MOUSE	Myh7b	Myosin-7B OS=Mus musculus GN=Myh7b PE=3 SV=1	2352	2	C	10.7271	10.1936	11.9356	12.5855	13.012	7.75381	8.23073	7.61089	10.3004	7.65045	0.00161285	2.79241	0.0123361	1.90882		0	11.6406	8.25251	0.708945	-0.496255	0.00183947
sp|Q9WUR9|KAD4_MOUSE	Ak4	Adenylate kinase isoenzyme 4, mitochondrial OS=Mus musculus GN=Ak4 PE=2 SV=1	2453	21	C	16.6679	12.4713	15.7685	8.44643	14.0067	5.9781	6.83144	5.23542	8.97636	5.61789	0.0016207	2.7903	0.012375	1.90745	1	0	13.1135	6.40531	0.488452	-1.03371	0.00243823
sp|Q8K212|PACS1_MOUSE	Pacs1	Phosphofurin acidic cluster sorting protein 1 OS=Mus musculus GN=Pacs1 PE=1 SV=2	602	32	C	8.51957	10.7114	7.34666	8.15868	8.23016	11.2284	11.6267	11.3982	11.4211	11.3591	0.00162143	2.7901	0.012375	1.90745		0	8.52465	11.406	1.338	0.420078	0.00111476
tr|A2A8L1|A2A8L1_MOUSE	Chd5	Chromodomain helicase DNA binding protein 5 OS=Mus musculus GN=Chd5 PE=4 SV=1	211	2	C	7.16893	6.1745	8.08859	5.20766	9.16648	12.7631	13.3209	11.0831	16.4923	10.5344	0.00162731	2.78853	0.0124065	1.90635	2	0	7.02352	12.6768	1.8049	0.85192	0.00196743
sp|P57784|RU2A_MOUSE	Snrpa1	U2 small nuclear ribonucleoprotein A' OS=Mus musculus GN=Snrpa1 PE=1 SV=2	4630	8	C	13.2469	10.9731	12.38	9.21068	12.2707	8.38497	8.70049	8.19831	8.93363	7.70119	0.00163095	2.78756	0.0124208	1.90585		0	11.5256	8.37281	0.72645	-0.461064	0.00227379
sp|B2B9E1|TRIQK_MOUSE	Triqk	Protein TRIQK OS=Mus musculus GN=Triqk PE=2 SV=1	5554	1	C	6.73417	8.19354	8.43496	10.3018	8.08514	12.4805	11.9528	12.0391	10.988	10.79	0.00163842	2.78558	0.0124643	1.90433		0	8.27347	11.6318	1.40592	0.49151	0.00102294
sp|Q61140-2|BCAR1_MOUSE	Bcar1	Isoform Cas-A of Breast cancer anti-estrogen resistance protein 1 OS=Mus musculus GN=Bcar1	411	25	C	16.2644	11.0972	16.0055	8.66489	15.9237	5.77904	6.69567	5.15339	8.86822	5.54805	0.00164512	2.7838	0.0125018	1.90303	1	0	13.1858	6.28556	0.476693	-1.06887	0.00288915
sp|Q9D2G2|ODO2_MOUSE	Dlst	Dihydrolipoyllysine-residue succinyltransferase component of 2-oxoglutarate dehydrogenase complex, mitochondrial OS=Mus musculus GN=Dlst PE=1 SV=1	831	67	C	12.9437	11.6952	12.8859	8.96	12.5141	7.87737	8.37812	7.30329	8.6915	8.75078	0.00165663	2.78077	0.0125758	1.90046		0	11.6944	8.18159	0.699616	-0.515364	0.00189295
sp|Q8BYM5|NLGN3_MOUSE	Nlgn3	Neuroligin-3 OS=Mus musculus GN=Nlgn3 PE=1 SV=2	1268	10	C	5.69596	8.63683	5.70393	10.3946	6.18262	12.6609	12.1248	13.6414	11.9644	12.9945	0.0016592	2.7801	0.0125819	1.90026	3	0	7.09929	12.6628	1.78367	0.834849	0.000636547
tr|E9Q6Y8|E9Q6Y8_MOUSE	Usp31	Ubiquitin carboxyl-terminal hydrolase OS=Mus musculus GN=Usp31 PE=3 SV=1	1986	6	C	6.85943	9.28023	8.35232	9.5761	8.87373	10.9432	12.2762	11.1767	11.5185	11.1436	0.00166495	2.7786	0.0126119	1.89922		0	8.5308	11.4022	1.33659	0.418559	0.000732818
sp|Q9CZ13|QCR1_MOUSE	Uqcrc1	Cytochrome b-c1 complex subunit 1, mitochondrial OS=Mus musculus GN=Uqcrc1 PE=1 SV=2	3179	44	C	7.60036	6.00322	6.93477	10.2159	7.48626	14.109	12.089	13.385	9.97685	12.1997	0.0016673	2.77799	0.0126162	1.89907	3	0	7.52937	12.2679	1.62934	0.704286	0.00147045
sp|O54951|SEM6B_MOUSE	Sema6b	Semaphorin-6B OS=Mus musculus GN=Sema6b PE=2 SV=1	5973	1	C	7.60159	9.86712	5.1512	6.98475	6.79166	12.3836	12.0009	14.0003	14.964	10.2549	0.00167349	2.77638	0.0126495	1.89793	2	0	7.12239	12.6135	1.77096	0.824534	0.00125019
tr|Q8VD12|Q8VD12_MOUSE	Zfp385a	Uncharacterized protein OS=Mus musculus GN=Zfp385a PE=2 SV=1	2485	6	C	15.5523	11.9991	14.8842	8.64662	14.3205	6.81022	6.65632	6.07235	9.29514	5.76326	0.00168069	2.77451	0.0126733	1.89711	1	0	12.8025	6.81923	0.532648	-0.908745	0.00233768
sp|P23818|GRIA1_MOUSE	Gria1	Glutamate receptor 1 OS=Mus musculus GN=Gria1 PE=1 SV=1	563	27	C	3.04513	3.14996	2.98052	11.1452	3.99712	16.7414	13.2603	19.1017	10.3042	16.2745	0.00168148	2.77431	0.0126733	1.89711	3	0	4.17838	14.8043	3.54307	1.825	0.00158679
sp|Q9CZ04-2|CSN7A_MOUSE	Cops7a	Isoform 2 of COP9 signalosome complex subunit 7a OS=Mus musculus GN=Cops7a	3799	12	C	14.1022	11.9031	11.7308	9.96414	10.7777	8.4885	8.47732	8.84488	6.9418	8.76953	0.00168201	2.77417	0.0126733	1.89711		0	11.6158	8.27268	0.712193	-0.489659	0.00241625
sp|P63158|HMGB1_MOUSE	Hmgb1	High mobility group protein B1 OS=Mus musculus GN=Hmgb1 PE=1 SV=2	4328	37	C	13.7332	8.4476	19.0927	9.66683	19.2217	6.3698	6.0158	5.84022	6.34663	5.26541	0.00168719	2.77284	0.0126988	1.89624	1	0	13.2706	5.9534	0.448616	-1.15645	0.00759827
sp|Q9DCR2|AP3S1_MOUSE	Ap3s1	AP-3 complex subunit sigma-1 OS=Mus musculus GN=Ap3s1 PE=1 SV=2	1335	5	C	8.52941	9.0695	6.78646	9.88096	8.14589	11.5645	11.1805	12.2327	10.6438	11.9663	0.00169237	2.7715	0.012709	1.89589		0	8.41737	11.5036	1.36665	0.450642	0.000849817
sp|Q9CRB8|MTFP1_MOUSE	Mtfp1	Mitochondrial fission process protein 1 OS=Mus musculus GN=Mtfp1 PE=1 SV=1	1086	5	C	2.9537	3.70223	3.27192	11.298	4.47055	15.5639	12.8601	19.7363	12.2445	13.8987	0.00169297	2.77135	0.012709	1.89589	3	0	4.48125	14.6389	3.2667	1.70784	0.00149696
sp|Q91WB4|PKHF2_MOUSE	Plekhf2	Pleckstrin homology domain-containing family F member 2 OS=Mus musculus GN=Plekhf2 PE=1 SV=1	4357	2	C	6.46033	9.57035	7.9395	7.68052	8.73072	12.2229	11.5685	13.1318	9.77045	12.925	0.00169394	2.7711	0.012709	1.89589		0	8.00725	11.8583	1.48095	0.566524	0.00132716
sp|Q9CYT6|CAP2_MOUSE	Cap2	Adenylyl cyclase-associated protein 2 OS=Mus musculus GN=Cap2 PE=1 SV=1	1653	37	C	8.036	9.73107	5.97904	8.57328	7.17263	11.0153	12.2759	12.3313	10.8891	13.9963	0.00171293	2.76626	0.0128379	1.89151	2	0	7.79348	12.0507	1.54626	0.628779	0.00110804
sp|Q6IE26|EPHX4_MOUSE	Ephx4	Epoxide hydrolase 4 OS=Mus musculus GN=Ephx4 PE=2 SV=1	5677	1	C	7.78396	6.36538	6.46101	7.87981	6.71703	11.8591	9.36372	15.9202	10.4261	17.2237	0.00172047	2.76435	0.0128808	1.89006	3	0	7.01138	12.5991	1.79695	0.845549	0.00558362
sp|Q61029-3|LAP2B_MOUSE	Tmpo	Isoform Epsilon of Lamina-associated polypeptide 2, isoforms beta/delta/epsilon/gamma OS=Mus musculus GN=Tmpo	1458	24	C	14.5637	8.65547	16.0908	11.5472	15.1029	6.53675	6.17303	6.82057	9.04259	5.46706	0.00172241	2.76386	0.0128817	1.89003	1	0	12.8746	6.71036	0.521207	-0.940072	0.0026863
sp|Q9DBR2|FA13C_MOUSE	Fam13c	Protein FAM13C OS=Mus musculus GN=Fam13c PE=1 SV=2	305	6	C	7.15988	8.38702	8.58821	6.2378	9.08583	11.7583	12.6497	9.9158	14.5739	11.6435	0.00172489	2.76324	0.0128866	1.88986	2	0	7.8192	12.0139	1.53646	0.619606	0.0018001
sp|P59913|PCMD1_MOUSE	Pcmtd1	Protein-L-isoaspartate O-methyltransferase domain-containing protein 1 OS=Mus musculus GN=Pcmtd1 PE=2 SV=1	4566	3	C	10.3224	13.785	10.1907	12.4961	11.1985	9.49463	8.46646	7.85604	7.64029	8.54994	0.00173223	2.76139	0.0129232	1.88863		0	11.5203	8.37705	0.727154	-0.459668	0.00289819
tr|Q5NCN2|Q5NCN2_MOUSE	Rnf112	Ring finger protein 112 OS=Mus musculus GN=Rnf112 PE=2 SV=1	5460	1	C	4.85324	5.6295	4.97432	10.8744	5.76266	17.0653	11.4104	15.7182	12.1751	11.5368	0.00173481	2.76075	0.0129232	1.88863	3	0	6.11016	13.3867	2.1909	1.13152	0.00228971
sp|Q8R086|SUOX_MOUSE	Suox	Sulfite oxidase, mitochondrial OS=Mus musculus GN=Suox PE=1 SV=2	2112	15	C	12.5098	12.7737	10.6144	9.61867	11.3998	8.46904	9.38804	7.88412	8.6257	8.71684	0.00173527	2.76063	0.0129232	1.88863		0	11.3213	8.60326	0.759921	-0.396079	0.00242912
sp|Q6PAJ1|BCR_MOUSE	Bcr	Breakpoint cluster region protein OS=Mus musculus GN=Bcr PE=1 SV=3	45	25	C	7.15368	6.69184	7.89382	6.99054	8.76785	10.81	14.4365	9.84961	16.3797	11.0265	0.0017438	2.7585	0.0129624	1.88732	2	0	7.46368	12.2656	1.64338	0.716662	0.00483985
sp|Q9CQJ8|NDUB9_MOUSE	Ndufb9	NADH dehydrogenase [ubiquinone] 1 beta subcomplex subunit 9 OS=Mus musculus GN=Ndufb9 PE=1 SV=3	1893	20	C	5.38736	3.54219	6.91424	8.50731	6.3394	16.571	13.8073	13.862	15.9416	9.12765	0.00174419	2.75841	0.0129624	1.88732	3	0	5.89449	13.578	2.3035	1.20383	0.00104685
sp|Q923B0|A2LD1_MOUSE	A2ld1	Gamma-glutamylaminecyclotransferase OS=Mus musculus GN=A2ld1 PE=1 SV=1	4337	4	C	15.7118	15.1958	17.0292	8.08702	15.8398	4.48378	5.63987	4.35635	9.60102	4.05536	0.00174707	2.75769	0.0129701	1.88706	1	0	13.9103	5.32693	0.382948	-1.38478	0.00176162
sp|Q9D868-2|PPIH_MOUSE	Ppih	Isoform 2 of Peptidyl-prolyl cis-trans isomerase H OS=Mus musculus GN=Ppih	2900	8	C	11.6294	11.25	11.2022	9.67796	12.2267	9.23528	8.60104	9.03178	7.74776	9.39778	0.00175728	2.75516	0.0130278	1.88513		0	11.164	8.78204	0.786636	-0.346232	0.00164595
sp|Q9WTR6|XCT_MOUSE	Slc7a11	Cystine/glutamate transporter OS=Mus musculus GN=Slc7a11 PE=1 SV=1	5181	2	C	3.11112	5.59486	3.9384	10.454	5.31328	11.8137	13.0928	18.5653	14.2248	13.8917	0.00175852	2.75485	0.0130278	1.88513	3	0	5.20157	14.1509	2.72051	1.44388	0.000993931
tr|E9Q874|E9Q874_MOUSE	Slc25a27	Uncharacterized protein OS=Mus musculus GN=Slc25a27 PE=3 SV=1	4990	9	C	4.06142	5.9444	3.3346	10.5144	4.41938	15.864	12.564	18.2078	11.0201	14.0698	0.00176413	2.75347	0.0130557	1.8842	3	0	5.18317	14.1271	2.72558	1.44656	0.00130057
sp|Q80WT0|JPH4_MOUSE	Jph4	Junctophilin-4 OS=Mus musculus GN=Jph4 PE=2 SV=1	1969	5	C	6.99464	8.13681	6.13622	6.63853	7.59433	11.2009	13.5988	10.0348	18.9376	10.7275	0.00177078	2.75184	0.013079	1.88342	2	0	7.06539	12.5435	1.77534	0.828093	0.00819658
sp|P50172|DHI1_MOUSE	Hsd11b1	Corticosteroid 11-beta-dehydrogenase isozyme 1 OS=Mus musculus GN=Hsd11b1 PE=1 SV=3	3592	7	C	11.6813	20.9579	9.13909	23.0625	9.00642	6.40039	5.05371	4.6437	5.12306	4.93193	0.00177257	2.7514	0.013079	1.88342	4	0	13.5969	5.19811	0.382301	-1.38722	0.0135923
sp|Q9ESW4|AGK_MOUSE	Agk	Acylglycerol kinase, mitochondrial OS=Mus musculus GN=Agk PE=1 SV=1	3417	24	C	5.83355	6.47625	5.37781	11.5929	6.49927	12.64	13.0884	13.428	12.5643	12.4995	0.00177442	2.75094	0.013079	1.88342	3	0	6.87043	12.8391	1.86875	0.902074	0.00108438
sp|P46735-2|MYO1B_MOUSE	Myo1b	Isoform 2 of Myosin-Ib OS=Mus musculus GN=Myo1b	4032	12	C	6.10539	5.79513	3.8004	10.9561	5.31446	14.7089	13.4771	14.4721	11.4439	13.9264	0.00177468	2.75088	0.013079	1.88342	3	0	6.0082	13.5527	2.25569	1.17357	0.000660073
sp|Q62193|RFA2_MOUSE	Rpa2	Replication protein A 32 kDa subunit OS=Mus musculus GN=Rpa2 PE=1 SV=1	2023	4	C	15.1389	11.0042	13.5256	8.88599	13.349	7.27998	8.33221	6.89825	8.45644	7.12934	0.00177929	2.74975	0.0130975	1.88281	1	0	12.1729	7.5923	0.623707	-0.68106	0.00311245
sp|P28663|SNAB_MOUSE	Napb	Beta-soluble NSF attachment protein OS=Mus musculus GN=Napb PE=1 SV=2	226	87	C	7.20755	6.63263	6.50811	10.2485	7.44866	12.8019	12.1298	13.6718	9.46512	13.8859	0.00178215	2.74906	0.0130975	1.88281	3	0	7.50125	12.2781	1.63681	0.710884	0.00184967
tr|D4AFX7|D4AFX7_MOUSE	Dnajc13	Receptor mediated endocytosis-8 OS=Mus musculus GN=Dnajc13 PE=2 SV=1	809	19	C	5.32377	6.84223	5.14642	11.0866	6.21348	13.0763	11.9521	15.4954	11.7539	13.1098	0.00178274	2.74891	0.0130975	1.88281	3	0	6.64066	13.0131	1.95962	0.970571	0.00129807
sp|P62488|RPB7_MOUSE	Polr2g	DNA-directed RNA polymerase II subunit RPB7 OS=Mus musculus GN=Polr2g PE=2 SV=1	4584	3	C	14.3679	12.2497	11.1539	9.81184	11.7682	7.66812	7.68985	8.26649	9.82925	7.19492	0.00178872	2.74746	0.0131241	1.88193		0	11.7783	8.08155	0.686141	-0.543422	0.00271512
sp|Q8R502|LRC8C_MOUSE	Lrrc8c	Leucine-rich repeat-containing protein 8C OS=Mus musculus GN=Lrrc8c PE=1 SV=1	1620	5	C	4.55384	7.17345	3.86709	10.2422	5.13549	13.7417	12.5756	16.159	11.1514	15.4002	0.00179007	2.74713	0.0131241	1.88193	2	0	5.81424	13.6826	2.35329	1.23468	0.000845002
sp|Q9JLC4-2|SORC1_MOUSE	Sorcs1	Isoform 2 of VPS10 domain-containing receptor SorCS1 OS=Mus musculus GN=Sorcs1	5201	2	C	7.73791	9.79144	6.27815	9.35202	7.74162	11.563	11.3591	12.6293	11.1883	12.3591	0.00180089	2.74451	0.0131898	1.87976		0	8.07993	11.8062	1.46117	0.547125	0.000770348
sp|Q9DCS9|NDUBA_MOUSE	Ndufb10	NADH dehydrogenase [ubiquinone] 1 beta subcomplex subunit 10 OS=Mus musculus GN=Ndufb10 PE=1 SV=3	2584	13	C	5.13161	3.24267	6.44406	8.70938	5.62575	15.9244	13.1392	14.376	18.2722	9.1347	0.00180983	2.74236	0.0132415	1.87806	3	0	5.54749	13.8086	2.48917	1.31566	0.00149015
sp|P67778|PHB_MOUSE	Phb	Prohibitin OS=Mus musculus GN=Phb PE=1 SV=1	119	27	C	4.57466	2.55928	5.46805	8.34911	6.09494	19.6439	12.8558	17.6678	11.1284	11.6579	0.00182377	2.73903	0.0133297	1.87518	3	0	5.04178	14.2073	2.81792	1.49463	0.00155453
sp|Q9EPR5|SORC2_MOUSE	Sorcs2	VPS10 domain-containing receptor SorCS2 OS=Mus musculus GN=Sorcs2 PE=1 SV=2	2115	12	C	3.95637	4.60689	3.74731	10.9574	4.84415	15.3213	12.6225	18.3831	10.0521	15.5089	0.00183093	2.73733	0.0133682	1.87393	3	0	5.15074	14.0844	2.73445	1.45125	0.00205673
sp|Q80UG2|PLXA4_MOUSE	Plxna4	Plexin-A4 OS=Mus musculus GN=Plxna4 PE=1 SV=3	1072	24	C	4.22285	6.85659	4.21234	9.74325	4.96391	14.1027	12.256	18.0943	9.78172	15.7664	0.001848	2.7333	0.0134718	1.87057	3	0	5.67745	13.6983	2.41277	1.27069	0.00197262
sp|Q8BK64|AHSA1_MOUSE	Ahsa1	Activator of 90 kDa heat shock protein ATPase homolog 1 OS=Mus musculus GN=Ahsa1 PE=2 SV=2	511	30	C	12.4152	11.5731	12.1652	9.13865	11.2431	8.75624	9.06896	8.48705	8.36581	8.78663	0.00185199	2.73236	0.0134718	1.87057		0	11.2424	8.68945	0.77292	-0.37161	0.00227282
sp|Q80U58-2|PUM2_MOUSE	Pum2	Isoform 2 of Pumilio homolog 2 OS=Mus musculus GN=Pum2	3277	6	C	6.51708	6.13351	7.38129	10.4454	8.32286	13.1136	12.1096	12.8761	10.4451	12.6554	0.00185207	2.73234	0.0134718	1.87057	3	0	7.6176	12.2001	1.60157	0.679489	0.00113351
sp|Q91VK4|ITM2C_MOUSE	Itm2c	Integral membrane protein 2C OS=Mus musculus GN=Itm2c PE=1 SV=2	37	5	C	4.03895	4.99221	4.6542	11.8072	5.78176	13.514	13.6211	14.47	12.5341	14.5865	0.00185362	2.73198	0.0134718	1.87057	3	0	5.77195	13.7247	2.37782	1.24964	0.000912787
tr|E9QN99|E9QN99_MOUSE	Abhd14b	Uncharacterized protein OS=Mus musculus GN=Abhd14b PE=4 SV=1	2381	13	C	16.0255	12.8188	13.7021	8.70193	13.4892	6.3657	7.56294	6.03016	9.32218	5.98144	0.00185464	2.73174	0.0134718	1.87057	1	0	12.7002	6.94765	0.547051	-0.870251	0.00239195
sp|Q05512-2|MARK2_MOUSE	Mark2	Isoform 2 of Serine/threonine-protein kinase MARK2 OS=Mus musculus GN=Mark2	823	9	C	4.06583	7.18025	4.60354	10.4486	5.5593	13.9306	13.7281	14.875	10.7847	14.824	0.00186299	2.72979	0.0135186	1.86907	3	0	6.00471	13.5382	2.2546	1.17287	0.000731702
sp|P70279|SURF6_MOUSE	Surf6	Surfeit locus protein 6 OS=Mus musculus GN=Surf6 PE=2 SV=1	4699	1	C	11.4084	10.5058	13.5739	12.1655	13.2843	8.07109	7.84495	6.09012	10.2577	6.7983	0.00186859	2.72849	0.0135454	1.86821	1	0	12.1329	7.68988	0.633803	-0.657894	0.00135217
sp|P35436|NMDE1_MOUSE	Grin2a	Glutamate [NMDA] receptor subunit epsilon-1 OS=Mus musculus GN=Grin2a PE=1 SV=2	1972	10	C	5.79869	5.60027	6.19308	11.1796	7.37371	14.4057	12.3953	12.3985	13.102	11.5532	0.00187051	2.72804	0.0135454	1.86821	3	0	6.9809	12.7362	1.82444	0.86745	0.00124671
sp|Q9JME5|AP3B2_MOUSE	Ap3b2	AP-3 complex subunit beta-2 OS=Mus musculus GN=Ap3b2 PE=1 SV=2	159	54	C	6.17187	7.36395	5.95392	11.0126	6.83348	12.7067	12.0201	13.7276	10.7333	13.4765	0.00188855	2.72387	0.0136621	1.86448	3	0	7.27399	12.4844	1.71631	0.779313	0.00145551
sp|O08644-3|EPHB6_MOUSE	Ephb6	Isoform 3 of Ephrin type-B receptor 6 OS=Mus musculus GN=Ephb6	5546	1	C	4.38626	8.91085	3.25787	8.51976	5.3288	13.5253	13.2992	14.8986	15.5272	12.3462	0.00189388	2.72265	0.0136744	1.86409	3	0	5.65459	13.8723	2.45329	1.29472	0.000258165
sp|Q920Q6-2|MSI2H_MOUSE	Msi2	Isoform 2 of RNA-binding protein Musashi homolog 2 OS=Mus musculus GN=Msi2	4595	10	C	14.3083	10.4378	12.7329	10.0663	13.3236	8.46804	6.92839	9.13316	6.31799	8.28357	0.00189905	2.72146	0.0136777	1.86399	1	0	12.0593	7.75473	0.643048	-0.637002	0.00212815
sp|Q9QYB5|ADDG_MOUSE	Add3	Gamma-adducin OS=Mus musculus GN=Add3 PE=1 SV=2	1019	35	C	10.0605	12.7904	10.3448	10.6749	11.3634	8.52724	8.94891	8.78147	9.34338	9.16494	0.00190038	2.72116	0.0136777	1.86399		0	11.0057	8.94862	0.813086	-0.298521	0.00332183
tr|E9PVV3|E9PVV3_MOUSE	Kcnc1	Uncharacterized protein OS=Mus musculus GN=Kcnc1 PE=4 SV=1	224	7	C	11.9311	8.20582	11.9818	25.9064	14.203	6.13931	5.27503	5.26631	6.34887	4.74235	0.00190269	2.72063	0.0136804	1.8639	4	0	13.3975	5.52215	0.412179	-1.27866	0.0190814
sp|Q9Z1P6|NDUA7_MOUSE	Ndufa7	NADH dehydrogenase [ubiquinone] 1 alpha subcomplex subunit 7 OS=Mus musculus GN=Ndufa7 PE=1 SV=3	132	19	C	4.24286	3.20928	4.65105	10.6639	5.29582	18.0333	13.3626	17.3289	10.8953	12.317	0.001907	2.71965	0.0136975	1.86336	3	0	5.13681	14.1155	2.74791	1.45834	0.00182088
sp|Q3UUG6-2|TBC24_MOUSE	Tbc1d24	Isoform 2 of TBC1 domain family member 24 OS=Mus musculus GN=Tbc1d24	1174	13	C	5.79379	8.20659	4.99293	9.58089	7.1564	12.5429	12.6062	14.2696	10.1774	14.6732	0.00191908	2.71691	0.0137703	1.86106	3	0	6.95531	12.75	1.83314	0.874314	0.00106434
sp|Q3UJD6-2|UBP19_MOUSE	Usp19	Isoform 2 of Ubiquitin carboxyl-terminal hydrolase 19 OS=Mus musculus GN=Usp19	5218	5	C	12.0545	12.4806	10.9023	9.9175	10.1988	8.92381	9.0904	8.85308	9.24783	8.33113	0.00192128	2.71641	0.0137719	1.86101		0	11.0655	8.88371	0.80283	-0.316834	0.00292612
sp|Q9JID9|SH2B2_MOUSE	Sh2b2	SH2B adapter protein 2 OS=Mus musculus GN=Sh2b2 PE=1 SV=2	23	1	C	14.2639	8.94795	20.2899	8.82526	18.311	6.49783	5.89562	5.54015	6.45478	4.97368	0.0019232	2.71598	0.0137719	1.86101	1	0	13.3148	5.84354	0.438874	-1.18812	0.00823316
sp|P85094|ISC2A_MOUSE	Isoc2a	Isochorismatase domain-containing protein 2A, mitochondrial OS=Mus musculus GN=Isoc2a PE=2 SV=1	2764	4	C	13.2351	12.9567	10.7827	15.6625	10.0693	8.37103	7.67296	8.00632	5.29037	7.95308	0.00193022	2.71439	0.0138015	1.86007	4	0	12.3869	7.36274	0.594398	-0.750499	0.00205158
sp|Q80U78-2|PUM1_MOUSE	Pum1	Isoform 2 of Pumilio homolog 1 OS=Mus musculus GN=Pum1	3277	6	C	6.49184	7.90335	7.88117	9.38165	9.52503	11.4156	12.3095	10.5249	13.2358	11.3312	0.00193123	2.71417	0.0138015	1.86007		0	8.15799	11.7273	1.43752	0.523581	0.00126629
sp|Q9DCJ5|NDUA8_MOUSE	Ndufa8	NADH dehydrogenase [ubiquinone] 1 alpha subcomplex subunit 8 OS=Mus musculus GN=Ndufa8 PE=1 SV=3	5349	5	C	4.13773	4.35906	4.27669	10.9282	4.51735	18.4763	12.4621	18.1857	10.4914	12.1654	0.00193568	2.71317	0.0138193	1.85951	3	0	5.20162	13.9823	2.68807	1.42657	0.00339864
sp|Q6NWV3-2|IF122_MOUSE	Ift122	Isoform 2 of Intraflagellar transport protein 122 homolog OS=Mus musculus GN=Ift122	4579	1	C	3.91952	5.53552	4.20796	10.1779	5.29363	12.7485	9.57696	18.9899	13.3048	16.2453	0.0019438	2.71135	0.0138633	1.85813	3	0	5.47488	13.8035	2.52124	1.33413	0.0027816
sp|Q791T5-2|MTCH1_MOUSE	Mtch1	Isoform 2 of Mitochondrial carrier homolog 1 OS=Mus musculus GN=Mtch1	1138	17	C	2.11922	2.60271	2.20269	11.2674	3.76183	17.7177	14.1676	20.3845	11.1479	14.6284	0.00194787	2.71044	0.0138783	1.85766	3	0	3.48623	15.2855	4.38453	2.13242	0.00142403
sp|P70257-1|NFIX_MOUSE	Nfix	Isoform NFIX1 of Nuclear factor 1 X-type OS=Mus musculus GN=Nfix	2848	2	C	9.94349	14.0769	9.8624	24.2637	12.2569	6.79621	5.15482	6.60286	4.67287	6.3699	0.00196568	2.70649	0.0139912	1.85415	4	0	13.264	5.85579	0.441482	-1.17958	0.016415
sp|P53668|LIMK1_MOUSE	Limk1	LIM domain kinase 1 OS=Mus musculus GN=Limk1 PE=1 SV=1	4605	6	C	11.3651	14.6292	10.0627	13.6217	9.82792	8.01152	7.61106	8.64063	7.84809	8.38214	0.0019896	2.70123	0.0141464	1.84936		0	11.7501	8.0903	0.688533	-0.538403	0.00456864
sp|Q9ET54-3|PALLD_MOUSE	Palld	Isoform 3 of Palladin OS=Mus musculus GN=Palld	3546	5	C	15.6278	13.098	12.9785	8.25008	13.9016	6.51887	8.31532	6.76838	8.16647	6.37507	0.00199149	2.70082	0.0141464	1.84936	1	0	12.496	7.18143	0.5747	-0.79912	0.00268637
sp|P19536|COX5B_MOUSE	Cox5b	Cytochrome c oxidase subunit 5B, mitochondrial OS=Mus musculus GN=Cox5b PE=1 SV=1	369	31	C	4.08629	1.9522	5.51921	6.15398	5.19245	18.1996	15.3761	14.3504	21.6289	7.54088	0.0020169	2.69532	0.0143125	1.84429	2	0	4.26238	14.5628	3.4166	1.77256	0.00223356
sp|Q05A62-2|DNAL1_MOUSE	Dnal1	Isoform 2 of Dynein light chain 1, axonemal OS=Mus musculus GN=Dnal1	3435	8	C	8.49694	7.66461	8.88692	6.32713	9.2648	11.3738	12.1895	10.6316	14.1773	10.9874	0.00202146	2.69434	0.0143305	1.84374		0	8.05581	11.8085	1.46584	0.551727	0.00183572
sp|P43006-2|EAA2_MOUSE	Slc1a2	Isoform Glt-1A of Excitatory amino acid transporter 2 OS=Mus musculus GN=Slc1a2	2651	52	C	2.11078	2.21478	2.48807	10.6153	3.8808	18.2943	14.9995	19.7498	9.09366	16.553	0.00202718	2.69311	0.0143567	1.84295	3	0	3.43635	15.2165	4.42809	2.14668	0.00158986
sp|Q8R4N0|CLYBL_MOUSE	Clybl	Citrate lyase subunit beta-like protein, mitochondrial OS=Mus musculus GN=Clybl PE=2 SV=2	2186	23	C	15.0058	13.3874	10.9352	9.99207	10.2542	8.3064	7.80642	8.33295	7.41412	8.56545	0.00203377	2.6917	0.0143889	1.84197		0	11.7616	8.07411	0.686478	-0.542714	0.00502293
sp|Q61771|KIF3B_MOUSE	Kif3b	Kinesin-like protein KIF3B OS=Mus musculus GN=Kif3b PE=1 SV=1	769	16	C	9.17138	8.73031	8.02147	7.87541	8.47723	12.2617	10.9935	12.0937	9.19317	13.1821	0.00204276	2.68978	0.0144381	1.84049		0	8.44207	11.4588	1.35734	0.440787	0.00270326
sp|Q9CWY8|RNH2A_MOUSE	Rnaseh2a	Ribonuclease H2 subunit A OS=Mus musculus GN=Rnaseh2a PE=1 SV=2	5196	1	C	14.9563	10.3091	17.2858	8.60408	15.4852	7.10821	7.68418	5.52228	7.26241	5.78246	0.00204594	2.68911	0.0144437	1.84032	1	0	12.8846	6.61506	0.513408	-0.961822	0.00450554
tr|E9Q0J0|E9Q0J0_MOUSE	Homer1	Uncharacterized protein OS=Mus musculus GN=Homer1 PE=4 SV=1	348	31	C	6.79248	5.12775	6.47626	3.28884	7.33936	13.4805	16.005	10.2692	20.9769	10.2438	0.00205044	2.68815	0.0144437	1.84032	2	0	5.58722	13.6628	2.44537	1.29005	0.00438561
sp|P56818|BACE1_MOUSE	Bace1	Beta-secretase 1 OS=Mus musculus GN=Bace1 PE=1 SV=2	5190	1	C	8.11221	9.43552	7.96925	9.09696	7.78045	11.6697	10.3415	13.4551	9.90623	12.2331	0.00205137	2.68796	0.0144437	1.84032		0	8.45366	11.4497	1.35441	0.437665	0.00295919
sp|Q8BXT1|RGS8_MOUSE	Rgs8	Regulator of G-protein signaling 8 OS=Mus musculus GN=Rgs8 PE=2 SV=1	4162	3	C	11.4882	14.1443	9.74898	25.6699	10.7577	6.0477	6.61103	3.89246	6.30647	5.33323	0.0020526	2.6877	0.0144437	1.84032	4	0	13.4334	5.54335	0.412653	-1.277	0.0184852
sp|Q69ZU6|THS7A_MOUSE	Thsd7a	Thrombospondin type-1 domain-containing protein 7A OS=Mus musculus GN=Thsd7a PE=2 SV=2	3757	3	C	7.28241	7.17692	6.87078	10.7038	8.09221	11.6496	12.1649	10.3295	13.6075	12.1224	0.00205526	2.68713	0.0144437	1.84032	3	0	7.91708	11.9282	1.50664	0.591331	0.00196877
tr|Q8R3P8|Q8R3P8_MOUSE	Rnf113a1	Ring finger protein 113A1 OS=Mus musculus GN=Rnf113a1 PE=2 SV=1	2761	1	C	13.9624	10.3445	15.4807	11.004	15.3797	5.88469	7.29003	5.42687	10.2477	4.97939	0.00205645	2.68688	0.0144437	1.84032	1	0	13.0494	6.53072	0.50046	-0.998674	0.00205113
tr|F6UQL8|F6UQL8_MOUSE	Rgs7	Uncharacterized protein (Fragment) OS=Mus musculus GN=Rgs7 PE=4 SV=1	2438	15	C	7.54287	7.14656	5.79081	9.93361	6.96672	13.1234	12.2584	13.5019	9.27905	14.4567	0.00206216	2.68568	0.0144437	1.84032	3	0	7.3604	12.3848	1.68263	0.750715	0.00194059
sp|Q8K1Z0|COQ9_MOUSE	Coq9	Ubiquinone biosynthesis protein COQ9, mitochondrial OS=Mus musculus GN=Coq9 PE=1 SV=1	2464	20	C	15.8802	11.6825	13.8635	8.52914	12.8019	7.1016	8.11989	6.56837	8.22619	7.22675	0.00206284	2.68553	0.0144437	1.84032	1	0	12.2939	7.42166	0.603688	-0.728126	0.00369987
sp|Q9CQ49|NCBP2_MOUSE	Ncbp2	Nuclear cap-binding protein subunit 2 OS=Mus musculus GN=Ncbp2 PE=1 SV=1	4978	2	C	12.5128	10.7215	11.7009	9.49294	11.0322	9.02662	8.8583	9.0872	9.09749	8.4701	0.00206321	2.68546	0.0144437	1.84032		0	11.0453	8.90478	0.806204	-0.310784	0.0029254
sp|Q99LD8|DDAH2_MOUSE	Ddah2	N(G),N(G)-dimethylarginine dimethylaminohydrolase 2 OS=Mus musculus GN=Ddah2 PE=1 SV=1	2001	28	C	14.9679	10.7404	15.3692	8.69299	14.0418	7.24891	7.51682	6.30825	8.56073	6.55309	0.00206397	2.6853	0.0144437	1.84032	1	0	12.4705	7.19506	0.576965	-0.793444	0.00365277
tr|E9PYL7|E9PYL7_MOUSE	Fat1	Uncharacterized protein OS=Mus musculus GN=Fat1 PE=4 SV=1	2184	9	C	10.6871	12.1199	10.3009	16.1579	10.8595	8.69825	7.21727	8.48828	7.54972	7.92123	0.00207375	2.68324	0.0144978	1.8387		0	11.8546	7.95554	0.671095	-0.575412	0.0065852
sp|Q08943-2|SSRP1_MOUSE	Ssrp1	Isoform 2 of FACT complex subunit SSRP1 OS=Mus musculus GN=Ssrp1	5311	2	C	4.62622	7.65603	5.02008	7.75269	7.55298	18.4959	15.1773	9.35263	12.2677	12.0985	0.00208165	2.68159	0.0145301	1.83773	3	0	6.36066	13.1262	2.06366	1.0452	0.00353748
sp|Q8K0V2|DCNL3_MOUSE	Dcun1d3	DCN1-like protein 3 OS=Mus musculus GN=Dcun1d3 PE=2 SV=1	4469	2	C	8.32363	9.11085	8.42733	9.5978	9.01004	10.2641	11.164	10.4606	12.9427	10.699	0.00208247	2.68142	0.0145301	1.83773		0	8.88162	11.0666	1.24601	0.317314	0.00334564
sp|Q3UPH7-2|ARH40_MOUSE	Arhgef40	Isoform 2 of Rho guanine nucleotide exchange factor 40 OS=Mus musculus GN=Arhgef40	3511	5	C	15.7076	11.3459	13.7995	8.9752	12.9897	7.0326	7.54531	6.73448	9.37895	6.49075	0.00209856	2.67808	0.0146279	1.83482	1	0	12.345	7.37071	0.59706	-0.744052	0.00344154
sp|Q9D7A8|ARMC1_MOUSE	Armc1	Armadillo repeat-containing protein 1 OS=Mus musculus GN=Armc1 PE=2 SV=1	683	13	C	13.2082	10.6997	11.9641	9.34083	11.5373	8.24834	8.94034	8.64495	8.68316	8.7331	0.00210216	2.67733	0.0146386	1.8345		0	11.275	8.64701	0.766918	-0.382856	0.00333174
sp|Q9JKN6|NOVA1_MOUSE	Nova1	RNA-binding protein Nova-1 OS=Mus musculus GN=Nova1 PE=1 SV=2	2417	21	C	18.7841	12.5054	17.038	7.36964	15.2152	5.36321	6.27044	4.90714	7.98002	4.56688	0.00210698	2.67634	0.0146545	1.83403	1	0	13.5022	5.69948	0.422113	-1.2443	0.00390435
sp|Q61425|HCDH_MOUSE	Hadh	Hydroxyacyl-coenzyme A dehydrogenase, mitochondrial OS=Mus musculus GN=Hadh PE=1 SV=2	1064	24	C	15.9096	11.2101	11.9012	9.9487	11.1423	8.3184	7.49904	8.66825	6.90689	8.49559	0.00210859	2.67601	0.0146545	1.83403		0	11.8664	7.9486	0.669839	-0.578114	0.00551387
sp|P61329-2|FGF12_MOUSE	Fgf12	Isoform 2 of Fibroblast growth factor 12 OS=Mus musculus GN=Fgf12	2555	6	C	8.22418	6.02031	7.26936	9.69838	8.41982	11.7886	12.233	11.6135	14.371	10.3618	0.00211075	2.67556	0.0146551	1.83401	3	0	7.82784	12.0054	1.53368	0.616996	0.00169357
tr|E9PUL5|E9PUL5_MOUSE	Prrt2	Uncharacterized protein OS=Mus musculus GN=Prrt2 PE=4 SV=1	785	12	C	12.1004	10.4529	17.6611	9.85148	15.1616	6.54469	8.26992	5.32106	8.2276	6.40928	0.00211593	2.6745	0.0146767	1.83337	1	0	12.7251	6.85953	0.539056	-0.891492	0.00488377
sp|Q8R4E6-2|PURG_MOUSE	Purg	Isoform 2 of Purine-rich element-binding protein gamma OS=Mus musculus GN=Purg	2632	4	C	4.73696	5.30692	4.48145	10.4475	6.04282	16.2023	12.6079	15.845	9.13173	15.1974	0.00212388	2.67287	0.0147174	1.83217	3	0	5.8939	13.5048	2.29131	1.19617	0.00223136
sp|Q9JMF3|GBG13_MOUSE	Gng13	Guanine nucleotide-binding protein G(I)/G(S)/G(O) subunit gamma-13 OS=Mus musculus GN=Gng13 PE=2 SV=1	3240	18	C	4.21992	3.71478	6.39792	9.40577	6.72161	14.843	10.9493	17.1993	10.7451	15.8032	0.00213838	2.66991	0.0148034	1.82964	3	0	5.76008	13.6545	2.37053	1.24521	0.00148898
sp|Q8R3S6|EXOC1_MOUSE	Exoc1	Exocyst complex component 1 OS=Mus musculus GN=Exoc1 PE=2 SV=4	1732	22	C	6.34905	7.24117	5.54625	10.6931	7.04511	13.0786	12.2751	13.4987	10.0593	14.2136	0.00214752	2.66806	0.0148265	1.82896	3	0	7.18955	12.5381	1.74393	0.80234	0.00169106
sp|Q8K0G5|TSSC1_MOUSE	Tssc1	Protein TSSC1 OS=Mus musculus GN=Tssc1 PE=1 SV=2	1789	14	C	9.51094	9.4186	8.2075	7.61919	9.76146	10.8893	11.2027	11.0277	10.7097	11.6529	0.00214786	2.66799	0.0148265	1.82896		0	8.86276	11.0918	1.25151	0.323672	0.0012092
sp|P70425|RIT2_MOUSE	Rit2	GTP-binding protein Rit2 OS=Mus musculus GN=Rit2 PE=1 SV=1	4281	4	C	12.4385	11.5919	12.1775	9.54619	11.7164	8.5168	10.003	7.41943	8.52119	8.06916	0.00214848	2.66787	0.0148265	1.82896		0	11.4451	8.46489	0.739606	-0.435172	0.00200621
sp|P83887|TBG1_MOUSE	Tubg1	Tubulin gamma-1 chain OS=Mus musculus GN=Tubg1 PE=1 SV=1	3386	6	C	8.54819	9.31314	7.58045	8.95119	8.4469	12.0591	10.5432	11.4882	13.3225	9.74714	0.00215011	2.66754	0.0148265	1.82896		0	8.54769	11.3658	1.32969	0.411094	0.00298845
sp|A2CG63-2|ARI4B_MOUSE	Arid4b	Isoform 2 of AT-rich interactive domain-containing protein 4B OS=Mus musculus GN=Arid4b	5245	2	C	13.9733	9.51133	13.146	9.97492	11.9866	8.20435	8.17613	8.26093	8.44517	8.32126	0.00215228	2.6671	0.014827	1.82895		0	11.5874	8.28102	0.714654	-0.484683	0.00424384
sp|Q8CH18-3|CCAR1_MOUSE	Ccar1	Isoform 3 of Cell division cycle and apoptosis regulator protein 1 OS=Mus musculus GN=Ccar1	3549	16	C	12.1145	9.27775	11.1656	11.1979	12.2729	9.41786	8.56556	8.77392	8.83874	8.37522	0.00217858	2.66183	0.0149692	1.8248		0	11.1517	8.78734	0.787979	-0.34377	0.00263097
sp|P13595-2|NCAM1_MOUSE	Ncam1	Isoform 2 of Neural cell adhesion molecule 1 OS=Mus musculus GN=Ncam1	192	134	C	5.88294	8.06594	6.39576	8.55685	7.44507	13.3514	10.5121	16.0948	9.26503	14.4301	0.00218068	2.66141	0.0149692	1.8248	3	0	7.19888	12.4739	1.73276	0.793073	0.00373093
sp|Q9ET80|JPH1_MOUSE	Jph1	Junctophilin-1 OS=Mus musculus GN=Jph1 PE=1 SV=1	3841	5	C	8.59208	7.68285	9.10418	7.11827	9.02136	11.0877	12.4192	9.7705	13.9565	11.2473	0.00218103	2.66134	0.0149692	1.8248		0	8.26612	11.6128	1.40486	0.490429	0.00292628
tr|E0CXD4|E0CXD4_MOUSE	Pcdh1	Uncharacterized protein OS=Mus musculus GN=Pcdh1 PE=4 SV=1	1900	12	C	5.43838	5.09565	6.52846	3.40619	7.46458	11.9019	15.8837	9.83339	23.7529	10.6949	0.00218138	2.66127	0.0149692	1.8248	2	0	5.40195	13.6406	2.52512	1.33635	0.0102767
tr|Q8BUN9|Q8BUN9_MOUSE	Slc24a2	Solute carrier family 24 (Sodium/potassium/calcium exchanger), member 2 OS=Mus musculus GN=Slc24a2 PE=2 SV=1	2296	8	C	4.26273	5.42258	3.89322	11.8753	5.2383	13.6227	13.5979	15.817	11.7819	14.4884	0.00220275	2.65704	0.0151012	1.82099	3	0	5.61833	13.7981	2.4559	1.29625	0.00133037
sp|P62259|1433E_MOUSE	Ywhae	14-3-3 protein epsilon OS=Mus musculus GN=Ywhae PE=1 SV=1	143	181	C	9.65647	10.0908	9.00651	8.87128	9.31978	10.8119	10.9058	10.243	10.2105	10.8839	0.00221025	2.65556	0.015138	1.81993		0	9.37861	10.6063	1.1309	0.177475	0.00202551
sp|Q8VD63|TSYL4_MOUSE	Tspyl4	Testis-specific Y-encoded-like protein 4 OS=Mus musculus GN=Tspyl4 PE=1 SV=1	2618	4	C	17.1075	11.0855	17.3683	7.66174	14.954	6.06033	6.04682	5.8815	7.71649	6.11788	0.00221327	2.65497	0.015144	1.81976	1	0	13.0424	6.3315	0.485456	-1.04259	0.00504705
sp|Q9WVL1|AP4S1_MOUSE	Ap4s1	AP-4 complex subunit sigma-1 OS=Mus musculus GN=Ap4s1 PE=2 SV=1	1665	1	C	3.60291	6.10656	5.06451	9.45664	7.24238	14.5693	9.69498	14.3631	16.0369	13.8627	0.0022236	2.65294	0.0152	1.81816	3	0	5.97752	13.5158	2.2611	1.17702	0.000942637
sp|Q8K1E6|ALKB3_MOUSE	Alkbh3	Alpha-ketoglutarate-dependent dioxygenase alkB homolog 3 OS=Mus musculus GN=Alkbh3 PE=1 SV=1	5561	1	C	14.1525	15.3398	15.7511	8.01893	13.5492	6.72775	5.81815	5.7066	9.33866	5.59729	0.00223197	2.65131	0.0152277	1.81736	1	0	13.0017	6.50817	0.500565	-0.998372	0.00259077
sp|Q3TYD4|ARSG_MOUSE	Arsg	Arylsulfatase G OS=Mus musculus GN=Arsg PE=2 SV=1	3420	4	C	16.0845	13.2791	16.1437	7.65067	12.9675	6.76863	6.99029	6.22941	7.9158	5.97045	0.00224115	2.64953	0.0152757	1.816	1	0	12.7887	6.742	0.527184	-0.923622	0.00356299
sp|P0C192|LRC4B_MOUSE	Lrrc4b	Leucine-rich repeat-containing protein 4B OS=Mus musculus GN=Lrrc4b PE=1 SV=1	3801	11	C	5.45883	8.25954	4.4437	10.1656	5.52613	13.2033	11.8686	14.9927	11.4082	14.6734	0.00224495	2.64879	0.0152815	1.81583	2	0	6.46057	13.1505	2.0355	1.02538	0.000996707
sp|Q67BT3|S13A5_MOUSE	Slc13a5	Solute carrier family 13 member 5 OS=Mus musculus GN=Slc13a5 PE=2 SV=1	4386	3	C	4.4913	4.69371	5.55754	11.3296	6.74079	13.2886	12.9507	15.4168	11.3875	14.1434	0.00224693	2.64841	0.0152815	1.81583	3	0	6.17077	13.3706	2.16676	1.11554	0.00129553
sp|Q9CQN3|TOM6_MOUSE	Tomm6	Mitochondrial import receptor subunit TOM6 homolog OS=Mus musculus GN=Tomm6 PE=2 SV=1	5693	3	C	3.58183	5.18115	3.74051	10.7373	4.41297	17.105	14.1077	15.6631	16.5724	8.89815	0.00224849	2.64811	0.0152815	1.81583	3	0	5.05147	14.1003	2.79133	1.48095	0.00204277
sp|Q9CQW1|YKT6_MOUSE	Ykt6	Synaptobrevin homolog YKT6 OS=Mus musculus GN=Ykt6 PE=2 SV=1	453	20	C	7.73078	9.20592	7.97175	9.84455	7.77421	11.4498	11.7481	12.4153	9.56212	12.2975	0.00225717	2.64643	0.0153258	1.81458		0	8.46329	11.4451	1.35232	0.435437	0.00212016
sp|P58929|GMEB2_MOUSE	Gmeb2	Glucocorticoid modulatory element-binding protein 2 OS=Mus musculus GN=Gmeb2 PE=2 SV=2	3666	2	C	15.4034	9.85761	16.206	9.06022	15.5625	6.19324	6.3245	6.35612	9.09133	5.94504	0.00227245	2.6435	0.0154148	1.81206	1	0	12.825	6.69551	0.522068	-0.93769	0.00456435
sp|P97318-2|DAB1_MOUSE	Dab1	Isoform DAB555 of Disabled homolog 1 OS=Mus musculus GN=Dab1	5369	1	C	7.61801	9.37493	8.86881	8.21053	9.52901	10.4313	11.0024	10.8933	13.1719	10.8998	0.0022754	2.64294	0.01542	1.81192		0	8.68998	11.2411	1.29358	0.371364	0.00279536
sp|Q07646-2|MEST_MOUSE	Mest	Isoform 2 of Mesoderm-specific transcript protein OS=Mus musculus GN=Mest	2954	2	C	6.12313	8.10873	6.8474	10.5688	8.32028	12.0081	11.2881	12.8235	11.4677	12.4443	0.00227917	2.64222	0.0154307	1.81161	3	0	7.85458	11.9925	1.52682	0.610526	0.00114406
sp|P51906|EAA3_MOUSE	Slc1a1	Excitatory amino acid transporter 3 OS=Mus musculus GN=Slc1a1 PE=1 SV=2	5986	1	C	1.61865	2.68482	2.72545	10.0832	3.34829	18.7978	12.9394	20.7683	8.48392	18.5502	0.00228329	2.64144	0.0154439	1.81124	3	0	3.31425	15.1382	4.5676	2.19144	0.00253004
sp|P39061-1|COIA1_MOUSE	Col18a1	Isoform 2 of Collagen alpha-1(XVIII) chain OS=Mus musculus GN=Col18a1	4772	2	C	15.4486	14.489	12.0796	8.8251	11.412	7.01624	8.17766	7.137	8.72687	6.68795	0.00230234	2.63783	0.0155552	1.80812	1	0	12.2183	7.5107	0.614707	-0.70203	0.00411596
sp|O35382|EXOC4_MOUSE	Exoc4	Exocyst complex component 4 OS=Mus musculus GN=Exoc4 PE=2 SV=2	1477	20	C	5.61363	5.66972	4.58817	11.3381	6.11848	13.9257	12.7696	15.2358	10.3449	14.3958	0.00230438	2.63745	0.0155552	1.80812	3	0	6.32595	13.218	2.08948	1.06315	0.0018653
sp|Q9QXL8|NDK7_MOUSE	Nme7	Nucleoside diphosphate kinase 7 OS=Mus musculus GN=Nme7 PE=2 SV=1	3643	5	C	9.61182	9.9211	9.55575	8.74716	9.71157	10.4542	10.4896	10.2688	10.6657	10.5742	0.00230714	2.63693	0.0155552	1.80812		0	9.50074	10.4897	1.10409	0.142856	0.00165589
sp|Q4ACU6|SHAN3_MOUSE	Shank3	SH3 and multiple ankyrin repeat domains protein 3 OS=Mus musculus GN=Shank3 PE=1 SV=2	358	28	C	6.9602	6.59505	6.89564	5.5873	8.40448	11.9218	15.118	9.25918	18.6514	10.6068	0.00232305	2.63394	0.0156299	1.80604	2	0	6.83007	12.6982	1.85915	0.894647	0.00746935
sp|P35700|PRDX1_MOUSE	Prdx1	Peroxiredoxin-1 OS=Mus musculus GN=Prdx1 PE=1 SV=1	530	55	C	14.5888	12.1613	12.3673	9.0097	11.1997	8.33953	8.29567	8.43182	7.24362	8.36261	0.00232404	2.63376	0.0156299	1.80604		0	11.723	8.12161	0.692794	-0.529502	0.00392378
sp|Q9WV34-2|MPP2_MOUSE	Mpp2	Isoform 2 of MAGUK p55 subfamily member 2 OS=Mus musculus GN=Mpp2	241	42	C	9.00344	9.72299	6.64439	8.08073	7.72509	11.9541	10.3365	13.3339	10.5668	12.6321	0.0023266	2.63328	0.0156322	1.80598		0	8.16589	11.7072	1.43367	0.519715	0.00202213
sp|Q9DBG3-2|AP2B1_MOUSE	Ap2b1	Isoform 2 of AP-2 complex subunit beta OS=Mus musculus GN=Ap2b1	292	86	C	7.30224	9.56932	5.54491	9.48257	6.71411	12.6349	12.4035	12.8799	10.6869	12.7817	0.00233063	2.63253	0.0156339	1.80593	2	0	7.55839	12.2488	1.62056	0.696491	0.00089046
sp|P97433-2|RGNEF_MOUSE	Rgnef	Isoform 2 of Rho-guanine nucleotide exchange factor OS=Mus musculus GN=Rgnef	475	2	C	7.38424	9.94709	6.18747	8.97003	7.88651	10.9587	10.9988	12.2996	13.6428	11.7248	0.00233127	2.63241	0.0156339	1.80593		0	7.96964	11.885	1.49129	0.576561	0.0015016
sp|Q9CPU2|NDUB2_MOUSE	Ndufb2	NADH dehydrogenase [ubiquinone] 1 beta subcomplex subunit 2, mitochondrial OS=Mus musculus GN=Ndufb2 PE=2 SV=1	3662	4	C	2.948	4.19422	4.5226	10.9894	5.49871	15.8005	13.9048	15.5885	16.3289	10.2244	0.00233649	2.63144	0.0156541	1.80537	3	0	5.07879	14.1725	2.79053	1.48054	0.00121593
sp|Q99K46|UBP11_MOUSE	Usp11	Ubiquitin carboxyl-terminal hydrolase 11 OS=Mus musculus GN=Usp11 PE=2 SV=4	462	11	C	6.41592	9.69843	5.98472	9.93365	6.4014	12.789	11.7573	12.802	11.5552	12.6623	0.00234068	2.63066	0.0156673	1.80501	3	0	7.49683	12.3011	1.64083	0.71443	0.000979159
tr|A2A9B9|A2A9B9_MOUSE	Sec14l1	SEC14-like 1 (S. cerevisiae) OS=Mus musculus GN=Sec14l1 PE=4 SV=1	1587	7	C	10.8647	6.0146	6.37559	7.64858	6.33204	12.5719	10.7769	15.0007	11.28	13.135	0.00234491	2.62987	0.0156807	1.80463	3	0	7.26062	12.4666	1.71702	0.779906	0.00237219
sp|Q8BTG3|T11L1_MOUSE	Tcp11l1	T-complex protein 11-like protein 1 OS=Mus musculus GN=Tcp11l1 PE=2 SV=1	1040	9	C	10.8296	9.31811	11.5305	12.4448	11.444	8.94066	9.06889	8.91435	8.43762	9.07149	0.00235043	2.62885	0.0156955	1.80422		0	11.0629	8.88347	0.802993	-0.316541	0.00301207
sp|Q9D1P0|RM13_MOUSE	Mrpl13	39S ribosomal protein L13, mitochondrial OS=Mus musculus GN=Mrpl13 PE=2 SV=1	2009	1	C	14.2502	12.8384	10.8854	11.3007	10.5922	8.30607	8.80988	7.35181	9.43965	6.22581	0.00235155	2.62864	0.0156955	1.80422		0	11.8974	7.94296	0.667619	-0.582903	0.00219215
sp|Q8BQP9|R7BP_MOUSE	Rgs7bp	Regulator of G-protein signaling 7-binding protein OS=Mus musculus GN=Rgs7bp PE=1 SV=1	3523	4	C	9.92059	8.4725	8.08818	9.83198	8.06525	11.1908	10.3486	11.5474	11.8351	10.6996	0.00236005	2.62708	0.0157374	1.80307		0	8.83755	11.111	1.25725	0.330271	0.00191129
sp|Q9JKP5|MBNL1_MOUSE	Mbnl1	Muscleblind-like protein 1 OS=Mus musculus GN=Mbnl1 PE=1 SV=1	341	2	C	18.0855	12.2225	18.0558	7.41024	14.9911	5.105	6.4355	4.69894	8.1409	4.85452	0.00236349	2.62645	0.0157455	1.80284	1	0	13.4696	5.71583	0.42435	-1.23667	0.00431834
sp|P51125-2|ICAL_MOUSE	Cast	Isoform 2 of Calpastatin OS=Mus musculus GN=Cast	2633	11	C	15.8124	11.3416	22.4101	7.08138	16.3794	4.95775	5.9815	4.43486	7.10052	4.50054	0.00237946	2.62352	0.0158138	1.80096	1	0	13.6052	5.30525	0.389942	-1.35867	0.00799845
sp|Q9D0L7-2|ARM10_MOUSE	Armc10	Isoform 2 of Armadillo repeat-containing protein 10 OS=Mus musculus GN=Armc10	1471	6	C	4.25654	5.56857	3.6985	11.2331	4.4209	15.0352	12.8199	17.6641	10.0608	15.2423	0.0023801	2.62341	0.0158138	1.80096	3	0	5.34278	13.9173	2.60487	1.38121	0.00223243
sp|P28659-2|CELF1_MOUSE	Celf1	Isoform 2 of CUGBP Elav-like family member 1 OS=Mus musculus GN=Celf1	232	5	C	7.06683	9.42733	6.37748	9.95138	7.54536	11.5245	10.7969	12.9513	11.4832	12.8758	0.00239732	2.62027	0.015896	1.79871		0	7.95729	11.8964	1.49503	0.580172	0.00143065
sp|Q9D2V7|CORO7_MOUSE	Coro7	Coronin-7 OS=Mus musculus GN=Coro7 PE=2 SV=2	2528	29	C	9.20679	10.3984	6.81963	6.82818	7.59598	11.4798	11.4269	12.3408	11.1513	12.7522	0.00241008	2.61797	0.0159656	1.79681		0	8.05276	11.8147	1.46716	0.553029	0.00143579
sp|Q9CQ75|NDUA2_MOUSE	Ndufa2	NADH dehydrogenase [ubiquinone] 1 alpha subcomplex subunit 2 OS=Mus musculus GN=Ndufa2 PE=1 SV=3	1248	10	C	5.39196	5.67789	4.64986	10.9876	4.80849	16.772	11.8638	16.9327	10.1299	12.7859	0.0024198	2.61622	0.016011	1.79558	3	0	5.96015	13.4269	2.25277	1.1717	0.00342762
sp|Q9CPR5|RM15_MOUSE	Mrpl15	39S ribosomal protein L15, mitochondrial OS=Mus musculus GN=Mrpl15 PE=1 SV=1	4297	6	C	15.5423	11.2507	14.0841	9.20455	11.7226	6.97088	7.83563	7.42736	6.65374	9.3081	0.00242184	2.61585	0.016011	1.79558	1	0	12.1588	7.5862	0.623928	-0.680549	0.00440265
sp|Q61127|NAB2_MOUSE	Nab2	NGFI-A-binding protein 2 OS=Mus musculus GN=Nab2 PE=1 SV=2	4072	6	C	16.4186	9.93729	14.8409	8.49166	15.1679	6.6632	6.71323	7.30708	7.58912	6.87097	0.00242371	2.61552	0.016011	1.79558	1	0	12.5544	7.01962	0.559135	-0.83873	0.00559483
sp|B1AXH1|NHSL2_MOUSE	Nhsl2	NHS-like protein 2 OS=Mus musculus GN=Nhsl2 PE=2 SV=1	2363	3	C	11.8558	10.2105	14.4795	10.1275	13.8658	7.36209	7.25467	7.4396	10.0703	7.33419	0.00243642	2.61325	0.0160799	1.79372	1	0	11.9739	7.82551	0.653547	-0.613637	0.00396644
sp|Q99MJ9|DDX50_MOUSE	Ddx50	ATP-dependent RNA helicase DDX50 OS=Mus musculus GN=Ddx50 PE=2 SV=1	4423	2	C	11.7387	8.99072	12.5583	13.1768	12.2685	8.95563	8.95789	8.30603	7.9474	7.09991	0.00244982	2.61087	0.0161533	1.79174		0	11.6463	8.22308	0.706066	-0.502125	0.00249573
sp|Q5U458|DJC11_MOUSE	Dnajc11	DnaJ homolog subfamily C member 11 OS=Mus musculus GN=Dnajc11 PE=2 SV=2	1089	10	C	2.98382	3.27225	2.91382	11.8072	4.16328	18.5184	12.7387	19.4237	11.638	12.5407	0.00245449	2.61004	0.016169	1.79132	3	0	4.25729	14.6235	3.43494	1.78029	0.00305333
sp|Q9DBX3|SUSD2_MOUSE	Susd2	Sushi domain-containing protein 2 OS=Mus musculus GN=Susd2 PE=1 SV=1	642	8	C	9.48675	8.82702	9.77065	6.73725	7.90762	11.4679	12.1158	11.2497	11.2116	11.2256	0.00247519	2.60639	0.0162746	1.78849		0	8.46987	11.4491	1.35174	0.434821	0.00103701
sp|P02088|HBB1_MOUSE	Hbb-b1	Hemoglobin subunit beta-1 OS=Mus musculus GN=Hbb-b1 PE=1 SV=2	440	424	C	13.9624	11.3607	25.484	8.53925	12.2534	4.59172	6.42945	6.13952	6.73031	4.50922	0.0024771	2.60606	0.0162746	1.78849	1	0	13.3433	5.59866	0.419587	-1.25296	0.0194247
sp|O35495-2|CDK14_MOUSE	Cdk14	Isoform 2 of Cyclin-dependent kinase 14 OS=Mus musculus GN=Cdk14	299	5	C	7.31671	8.90559	7.83345	9.61109	8.48586	11.494	11.1975	13.1434	9.54338	12.4691	0.00247743	2.606	0.0162746	1.78849		0	8.39228	11.5018	1.37053	0.45473	0.00268595
sp|Q3TXX4|VGLU1_MOUSE	Slc17a7	Vesicular glutamate transporter 1 OS=Mus musculus GN=Slc17a7 PE=2 SV=2	4090	28	C	2.21502	2.75732	2.26164	12.0091	3.41183	16.4241	13.6868	19.1612	10.2658	17.8071	0.00248144	2.6053	0.0162859	1.78819	3	0	3.55269	15.1091	4.25286	2.08843	0.00215302
sp|Q6NXI6-2|RPRD2_MOUSE	Rprd2	Isoform 2 of Regulation of nuclear pre-mRNA domain-containing protein 2 OS=Mus musculus GN=Rprd2	2007	12	C	14.5421	10.5012	15.5734	8.51893	15.1755	6.54388	6.84454	6.73136	8.75447	6.8146	0.00248605	2.60449	0.0163011	1.78778	1	0	12.5186	7.09562	0.566807	-0.819071	0.00460142
sp|Q9D486-2|CMIP_MOUSE	Cmip	Isoform 2 of C-Maf-inducing protein OS=Mus musculus GN=Cmip	4358	1	C	5.9323	9.47172	6.13571	5.81582	7.6019	11.0921	10.8341	12.2927	19.2514	11.5723	0.00249398	2.60311	0.0163379	1.7868	2	0	6.86452	12.6902	1.84866	0.88648	0.00829087
sp|Q99JX1|TAF11_MOUSE	Taf11	Transcription initiation factor TFIID subunit 11 OS=Mus musculus GN=Taf11 PE=2 SV=1	3977	1	C	15.0538	11.1364	17.2652	8.08046	17.0805	6.14323	7.01294	4.81651	8.24724	5.16375	0.00250431	2.60131	0.0163904	1.78541	1	0	13.1917	6.15546	0.466617	-1.09969	0.00437827
sp|P46097|SYT2_MOUSE	Syt2	Synaptotagmin-2 OS=Mus musculus GN=Syt2 PE=1 SV=1	2799	22	C	9.1698	10.2958	10.6277	39.3687	11.0142	5.64288	3.65786	3.68977	2.99773	3.5355	0.00250757	2.60075	0.0163935	1.78533	4	0	13.4188	3.81412	0.284238	-1.81483	0.0704568
sp|Q8CH72|TRI32_MOUSE	Trim32	E3 ubiquitin-protein ligase TRIM32 OS=Mus musculus GN=Trim32 PE=1 SV=2	2482	7	C	8.09132	9.03745	7.16087	10.5051	7.59184	12.709	11.1685	11.4321	10.9654	11.3384	0.00250943	2.60043	0.0163935	1.78533		0	8.39761	11.507	1.37027	0.45446	0.00188549
sp|Q7TSY6-2|CELF4_MOUSE	Celf4	Isoform 2 of CUGBP Elav-like family member 4 OS=Mus musculus GN=Celf4	3137	7	C	8.93894	7.58071	8.99664	6.19454	9.67436	11.5508	11.8439	10.9438	12.5626	11.7138	0.00252485	2.59776	0.0164791	1.78307		0	8.17601	11.7114	1.43242	0.51845	0.000915749
sp|Q8BZ81-2|LRRT3_MOUSE	Lrrtm3	Isoform 2 of Leucine-rich repeat transmembrane neuronal protein 3 OS=Mus musculus GN=Lrrtm3	5682	1	C	5.74076	7.57047	4.11737	10.6578	6.39787	12.1315	12.5009	13.591	13.0174	14.2749	0.0025326	2.59643	0.0165144	1.78214	3	0	6.56573	13.081	1.99231	0.994445	0.000679343
sp|Q9WTR1|TRPV2_MOUSE	Trpv2	Transient receptor potential cation channel subfamily V member 2 OS=Mus musculus GN=Trpv2 PE=1 SV=2	5656	1	C	3.67206	3.47401	2.95775	10.1903	3.16765	21.6611	9.89686	21.4228	9.7163	13.8411	0.00254422	2.59445	0.0165749	1.78055	3	0	4.14119	14.3928	3.47552	1.79723	0.00747795
sp|Q8BIE6-2|FRM4A_MOUSE	Frmd4a	Isoform 2 of FERM domain-containing protein 4A OS=Mus musculus GN=Frmd4a	3210	5	C	8.37749	7.87081	9.55955	7.72633	9.88285	11.1613	11.8255	10.1859	12.577	10.8332	0.00255451	2.59269	0.0166267	1.77919		0	8.63943	11.2869	1.30644	0.385637	0.00237909
sp|Q61699|HS105_MOUSE	Hsph1	Heat shock protein 105 kDa OS=Mus musculus GN=Hsph1 PE=1 SV=2	707	65	C	8.66972	10.2435	7.06544	7.17158	7.5203	11.5545	12.6577	11.6746	9.84278	13.5999	0.00257894	2.58856	0.0167702	1.77546		0	8.05172	11.7978	1.46525	0.551147	0.00260488
sp|Q62314|TGON2_MOUSE	Tgoln2	Trans-Golgi network integral membrane protein 2 OS=Mus musculus GN=Tgoln2 PE=1 SV=1	2288	1	C	12.8457	10.7007	16.5624	8.78588	14.4465	7.94049	8.06228	6.26845	7.7121	6.67556	0.00258531	2.58749	0.0167962	1.77479	1	0	12.3643	7.295	0.590007	-0.761197	0.00540668
sp|O88697|STK16_MOUSE	Stk16	Serine/threonine-protein kinase 16 OS=Mus musculus GN=Stk16 PE=2 SV=3	5328	1	C	4.17186	6.44454	4.12194	10.2357	5.86836	12.4314	11.6111	15.7455	10.7295	18.6401	0.00258841	2.58697	0.0168009	1.77467	3	0	5.81636	13.5368	2.32736	1.2187	0.00320761
sp|Q9CRA4|ERG25_MOUSE	Sc4mol	C-4 methylsterol oxidase OS=Mus musculus GN=Sc4mol PE=2 SV=1	5306	2	C	2.34264	3.38054	2.63401	12.0797	4.01656	14.3331	14.1071	18.3325	11.1641	17.6098	0.00260131	2.58481	0.0168346	1.7738	3	0	3.99065	14.877	3.72796	1.89839	0.00183284
sp|Q62421|SH3G3_MOUSE	Sh3gl3	Endophilin-A3 OS=Mus musculus GN=Sh3gl3 PE=2 SV=1	2299	24	C	8.16925	8.03711	7.95724	5.41184	9.32315	11.843	14.2041	10.0995	12.8389	12.1158	0.0026019	2.58471	0.0168346	1.7738	2	0	7.65932	12.1454	1.5857	0.665118	0.00137776
sp|Q9Z0R6-2|ITSN2_MOUSE	Itsn2	Isoform 2 of Intersectin-2 OS=Mus musculus GN=Itsn2	363	16	C	8.80641	8.38716	9.08116	6.3856	9.10265	12.0711	12.46	10.0537	12.4878	11.1644	0.00260231	2.58464	0.0168346	1.7738		0	8.28295	11.6087	1.40151	0.486986	0.00138462
sp|P60191|RIMS4_MOUSE	Rims4	Regulating synaptic membrane exocytosis protein 4 OS=Mus musculus GN=Rims4 PE=2 SV=1	5675	5	C	12.2681	10.7388	10.4207	15.8393	11.7461	8.38299	7.00344	8.63211	6.08376	8.88467	0.002604	2.58436	0.0168346	1.7738	4	0	12.0629	7.71842	0.639847	-0.644201	0.00408165
sp|Q91VD9|NDUS1_MOUSE	Ndufs1	NADH-ubiquinone oxidoreductase 75 kDa subunit, mitochondrial OS=Mus musculus GN=Ndufs1 PE=1 SV=2	1757	68	C	4.11772	3.97289	3.66617	11.2081	4.55792	18.2313	13.0616	18.4357	9.32677	13.4218	0.00260723	2.58382	0.0168346	1.7738	3	0	4.98029	14.0606	2.82324	1.49735	0.00388858
sp|P16305-2|GBRA6_MOUSE	Gabra6	Isoform 2 of Gamma-aminobutyric acid receptor subunit alpha-6 OS=Mus musculus GN=Gabra6	5091	7	C	9.12068	6.41402	11.7973	50.3974	10.0094	4.76274	1.88787	1.64898	2.13637	1.82524	0.00260788	2.58371	0.0168346	1.7738	4	0	12.8337	2.25117	0.175411	-2.51119	0.105701
sp|Q9R1Q8|TAGL3_MOUSE	Tagln3	Transgelin-3 OS=Mus musculus GN=Tagln3 PE=1 SV=1	102	84	C	15.4457	12.2275	13.5412	8.17646	12.6233	7.61884	7.79377	6.98247	8.05134	7.53938	0.00261384	2.58272	0.0168577	1.7732	1	0	12.1425	7.58874	0.624974	-0.678133	0.0040478
sp|Q61301|CTNA2_MOUSE	Ctnna2	Catenin alpha-2 OS=Mus musculus GN=Ctnna2 PE=1 SV=3	1259	41	C	5.8353	8.24576	5.108	9.86843	6.5315	13.758	12.353	13.8702	9.54517	14.8846	0.00261791	2.58205	0.0168686	1.77292	3	0	6.91769	12.7346	1.84088	0.880394	0.00186287
sp|P62245|RS15A_MOUSE	Rps15a	40S ribosomal protein S15a OS=Mus musculus GN=Rps15a PE=2 SV=2	4847	2	C	8.41012	9.4476	5.97574	8.40793	7.18341	14.9379	11.1583	12.782	11.0246	10.6723	0.00263692	2.5789	0.0169602	1.77057	2	0	7.78945	12.0177	1.54282	0.625567	0.00276457
sp|Q8C4Y3|NELFB_MOUSE	Cobra1	Negative elongation factor B OS=Mus musculus GN=Cobra1 PE=2 SV=2	3936	4	C	12.9786	10.6408	14.235	9.00906	15.3685	6.81201	7.42127	7.14507	9.39505	6.99451	0.00265759	2.57551	0.0170652	1.76789	1	0	12.2173	7.50038	0.613916	-0.703886	0.00456676
sp|Q8VHX6-2|FLNC_MOUSE	Flnc	Isoform 2 of Filamin-C OS=Mus musculus GN=Flnc	179	4	C	13.6047	18.6135	14.0042	8.88463	11.1367	6.16638	7.31695	5.60702	9.08295	5.58288	0.00265808	2.57543	0.0170652	1.76789	1	0	12.8539	6.63186	0.515942	-0.954718	0.00606372
sp|P58466|CTDS1_MOUSE	Ctdsp1	Carboxy-terminal domain RNA polymerase II polypeptide A small phosphatase 1 OS=Mus musculus GN=Ctdsp1 PE=1 SV=1	6031	1	C	13.5074	12.1829	13.0879	9.31067	13.2935	8.19826	7.74211	6.94316	9.8249	5.90919	0.00266495	2.57431	0.0170827	1.76744	1	0	12.1664	7.61375	0.625801	-0.676224	0.00202589
sp|Q05860-2|FMN1_MOUSE	Fmn1	Isoform 2 of Formin-1 OS=Mus musculus GN=Fmn1	536	4	C	15.7882	11.3383	18.3694	7.82039	16.1665	5.75262	6.62544	4.78332	8.44683	4.90894	0.00266562	2.5742	0.0170827	1.76744	1	0	13.2973	5.96621	0.448677	-1.15625	0.00476639
sp|Q8R2L5|RT18C_MOUSE	Mrps18c	28S ribosomal protein S18c, mitochondrial OS=Mus musculus GN=Mrps18c PE=2 SV=1	5623	2	C	11.6152	15.7627	11.7293	9.40734	14.0658	6.06804	8.54194	6.94857	9.27374	6.58738	0.00267326	2.57296	0.0171161	1.7666	1	0	12.3229	7.38743	0.599489	-0.738194	0.00388114
tr|B2RUR8|B2RUR8_MOUSE	Otud7b	OTU domain containing 7B OS=Mus musculus GN=Otud7b PE=2 SV=1	1826	4	C	15.4612	13.3023	14.9939	8.16279	12.3155	6.70885	7.41756	6.39443	9.03284	6.21063	0.00268797	2.57058	0.0171947	1.7646	1	0	12.5394	7.08491	0.565014	-0.823642	0.003581
sp|Q8BIZ1|ANS1B_MOUSE	Anks1b	Ankyrin repeat and sterile alpha motif domain-containing protein 1B OS=Mus musculus GN=Anks1b PE=1 SV=3	1044	3	C	13.251	12.2387	15.5069	8.46615	16.255	6.27386	7.00282	5.78356	9.60179	5.62023	0.00270522	2.5678	0.0172739	1.76261	1	0	12.8185	6.72081	0.524307	-0.931517	0.00376092
sp|P70121|ZHX1_MOUSE	Zhx1	Zinc fingers and homeoboxes protein 1 OS=Mus musculus GN=Zhx1 PE=1 SV=2	3738	2	C	12.7136	10.5731	12.1762	9.48933	12.7998	8.52086	8.68472	7.8673	9.63589	7.5392	0.00270774	2.56739	0.0172743	1.7626		0	11.4732	8.41892	0.733791	-0.44656	0.00319152
sp|Q78JW9|UBFD1_MOUSE	Ubfd1	Ubiquitin domain-containing protein UBFD1 OS=Mus musculus GN=Ubfd1 PE=1 SV=2	2711	19	C	14.3798	10.2849	15.041	8.77938	14.0265	6.99621	8.06047	6.71439	7.21394	8.50333	0.00272392	2.56481	0.0173611	1.76042	1	0	12.2329	7.4679	0.610478	-0.71199	0.00470144
sp|Q922F4|TBB6_MOUSE	Tubb6	Tubulin beta-6 chain OS=Mus musculus GN=Tubb6 PE=1 SV=1	1346	55	C	9.45051	9.00648	8.95613	6.62995	8.78127	10.3056	11.3776	12.0044	11.9817	11.5063	0.00272624	2.56444	0.0173611	1.76042		0	8.50041	11.4178	1.34321	0.425685	0.0011765
tr|D3YZG8|D3YZG8_MOUSE	Mthfd2l	MCG1717, isoform CRA_b OS=Mus musculus GN=Mthfd2l PE=3 SV=1	361	2	C	17.6304	18.6424	11.1649	8.67492	11.0094	6.25341	7.01791	6.70856	7.52716	5.37095	0.00273486	2.56307	0.017389	1.75973	1	0	12.8508	6.53322	0.508391	-0.97599	0.00934145
sp|Q64331|MYO6_MOUSE	Myo6	Myosin-VI OS=Mus musculus GN=Myo6 PE=1 SV=1	1191	47	C	4.52988	6.40294	5.10775	8.9331	5.40879	15.602	10.0588	19.2723	8.71955	15.9649	0.0027369	2.56274	0.017389	1.75973	3	0	5.90146	13.331	2.25894	1.17565	0.00598861
sp|Q8BVI4|DHPR_MOUSE	Qdpr	Dihydropteridine reductase OS=Mus musculus GN=Qdpr PE=1 SV=2	230	54	C	14.3102	16.6741	10.0713	12.2068	9.29932	7.67338	7.95009	7.64981	6.34551	7.8195	0.002738	2.56257	0.017389	1.75973	4	0	12.2226	7.4633	0.610612	-0.711671	0.00682168
tr|Q8R2T7|Q8R2T7_MOUSE	Osbpl10	Oxysterol-binding protein OS=Mus musculus GN=Osbpl10 PE=2 SV=1	4782	2	C	5.56031	10.3178	5.87775	9.35516	6.10968	12.724	13.0997	12.7179	11.6786	12.5592	0.00274793	2.56099	0.0174364	1.75854	3	0	7.19438	12.5467	1.74396	0.802369	0.00103858
sp|Q60603|KCNH1_MOUSE	Kcnh1	Potassium voltage-gated channel subfamily H member 1 OS=Mus musculus GN=Kcnh1 PE=2 SV=1	861	2	C	6.27238	5.38293	6.4487	10.5574	7.66516	12.0094	12.589	11.707	16.52	10.8479	0.00275311	2.56018	0.0174388	1.75848	3	0	7.06643	12.5969	1.78264	0.834012	0.0034639
tr|Q924B0|Q924B0_MOUSE	Impa1	Inositol (Myo)-1(Or 4)-monophosphatase 1 OS=Mus musculus GN=Impa1 PE=2 SV=1	3510	36	C	15.0543	11.4111	11.4651	9.43235	11.0346	8.27551	8.19563	8.42597	7.95985	8.74557	0.00275323	2.56016	0.0174388	1.75848		0	11.5438	8.31645	0.720426	-0.473077	0.00687855
sp|Q3V3Q7|PACS2_MOUSE	Pacs2	Phosphofurin acidic cluster sorting protein 2 OS=Mus musculus GN=Pacs2 PE=1 SV=2	602	10	C	13.2111	16.1767	11.1429	10.3698	9.96901	7.42366	7.80574	7.71806	9.22823	6.95486	0.00276159	2.55884	0.0174761	1.75756	1	0	11.9743	7.79093	0.650638	-0.620073	0.0069853
sp|Q9WV31|ARC_MOUSE	Arc	Activity-regulated cytoskeleton-associated protein OS=Mus musculus GN=Arc PE=1 SV=1	3659	1	C	4.19041	5.85572	4.65783	4.362	6.5965	20.125	20.4738	7.96013	17.6005	8.17807	0.00277309	2.55704	0.0175158	1.75657	2	0	5.05131	13.6397	2.70024	1.43309	0.00927622
sp|Q9D554|SF3A3_MOUSE	Sf3a3	Splicing factor 3A subunit 3 OS=Mus musculus GN=Sf3a3 PE=2 SV=2	3617	15	C	12.7613	9.42293	12.8237	10.0382	13.1271	9.19384	8.61112	8.16256	7.91848	7.94084	0.00277676	2.55646	0.0175158	1.75657		0	11.5235	8.35176	0.72476	-0.464424	0.00408177
sp|Q9JLB2|MPP5_MOUSE	Mpp5	MAGUK p55 subfamily member 5 OS=Mus musculus GN=Mpp5 PE=1 SV=1	3051	9	C	13.5512	11.6619	13.2804	8.31545	13.5485	8.04613	8.40614	7.64001	7.6392	7.91118	0.00277746	2.55635	0.0175158	1.75657		0	11.8781	7.92343	0.667062	-0.584107	0.00348371
sp|Q5DU41|LRC8B_MOUSE	Lrrc8b	Leucine-rich repeat-containing protein 8B OS=Mus musculus GN=Lrrc8b PE=2 SV=2	4437	2	C	3.71902	6.22638	4.66182	10.936	5.19573	14.8487	12.9842	16.4186	9.74819	15.2614	0.00278488	2.55519	0.0175158	1.75657	3	0	5.72196	13.633	2.38258	1.25252	0.00205148
sp|Q9CWR2|SMYD3_MOUSE	Smyd3	SET and MYND domain-containing protein 3 OS=Mus musculus GN=Smyd3 PE=2 SV=1	5200	2	C	5.73779	6.51955	5.57567	11.0421	7.26687	13.5676	11.2991	14.6783	10.4546	13.8585	0.00278683	2.55489	0.0175158	1.75657	3	0	6.9941	12.6663	1.811	0.856784	0.00255943
sp|P62814|VATB2_MOUSE	Atp6v1b2	V-type proton ATPase subunit B, brain isoform OS=Mus musculus GN=Atp6v1b2 PE=1 SV=1	2538	87	C	7.4135	9.76291	5.68873	9.41852	6.64864	12.6832	12.1337	12.9885	10.469	12.7933	0.00278741	2.5548	0.0175158	1.75657	2	0	7.62547	12.1768	1.59686	0.675239	0.00125946
sp|O35129|PHB2_MOUSE	Phb2	Prohibitin-2 OS=Mus musculus GN=Phb2 PE=1 SV=1	2054	22	C	1.83103	1.95865	2.15877	9.55609	3.24456	22.7357	11.1017	26.4811	8.5299	12.4025	0.00278889	2.55457	0.0175158	1.75657	3	0	2.99267	14.7876	4.94127	2.30488	0.0112397
tr|Q6PGJ3|Q6PGJ3_MOUSE	L1cam	L1 cell adhesion molecule OS=Mus musculus GN=L1cam PE=2 SV=1	2075	42	C	8.3105	7.9614	8.26966	8.06961	10.6022	11.7665	10.5978	12.0481	10.1384	12.2358	0.00278962	2.55445	0.0175158	1.75657		0	8.59153	11.326	1.31828	0.398652	0.00300218
sp|Q8BH69|SPS1_MOUSE	Sephs1	Selenide, water dikinase 1 OS=Mus musculus GN=Sephs1 PE=2 SV=1	4052	13	C	13.3373	12.7878	11.4009	10.8438	11.47	8.79333	7.5551	8.80681	5.71489	9.29012	0.00279015	2.55437	0.0175158	1.75657	4	0	11.9319	7.91495	0.663344	-0.592171	0.00114726
sp|Q91WG5|AAKG2_MOUSE	Prkag2	5'-AMP-activated protein kinase subunit gamma-2 OS=Mus musculus GN=Prkag2 PE=1 SV=2	326	7	C	4.16517	5.31532	4.6019	12.1835	5.89317	14.1681	13.6304	14.3983	11.4993	14.1449	0.0028062	2.55188	0.017601	1.75446	3	0	5.92712	13.5232	2.28158	1.19004	0.00182583
sp|P0C7L0-2|WIPF3_MOUSE	Wipf3	Isoform 2 of WAS/WASL-interacting protein family member 3 OS=Mus musculus GN=Wipf3	1386	19	C	5.9906	6.1518	7.00735	4.47159	7.56093	10.9368	14.6241	9.90318	22.7428	10.6109	0.00281229	2.55094	0.0176099	1.75424	2	0	6.14063	13.0757	2.12938	1.09043	0.0152001
sp|Q9JJA9|GRASP_MOUSE	Grasp	General receptor for phosphoinositides 1-associated scaffold protein OS=Mus musculus GN=Grasp PE=1 SV=2	5295	1	C	8.5378	9.14624	8.64002	5.78111	7.12379	11.4991	11.6594	11.5046	15.3383	10.7697	0.0028141	2.55066	0.0176099	1.75424	2	0	7.74043	12.057	1.55766	0.639383	0.0028715
sp|Q91VR7|MLP3A_MOUSE	Map1lc3a	Microtubule-associated proteins 1A/1B light chain 3A OS=Mus musculus GN=Map1lc3a PE=2 SV=1	4379	16	C	8.63751	8.85773	7.18452	8.51265	7.4465	12.4961	10.8276	13.9225	9.07541	13.0395	0.00281509	2.55051	0.0176099	1.75424		0	8.09888	11.739	1.44946	0.535512	0.00372522
sp|Q9ESW8|PGPI_MOUSE	Pgpep1	Pyroglutamyl-peptidase 1 OS=Mus musculus GN=Pgpep1 PE=2 SV=1	5379	1	C	12.6059	12.799	10.5823	10.7149	9.75479	9.21288	8.44325	9.42123	8.18152	8.28422	0.00282982	2.54824	0.0176864	1.75236		0	11.2281	8.694	0.774306	-0.369025	0.0041498
sp|P26048|GBRA2_MOUSE	Gabra2	Gamma-aminobutyric acid receptor subunit alpha-2 OS=Mus musculus GN=Gabra2 PE=1 SV=1	879	8	C	2.60585	4.05726	2.89501	12.0426	3.97948	15.2703	13.7328	18.7851	10.4689	16.1626	0.00284432	2.54602	0.0177613	1.75053	3	0	4.29809	14.6139	3.40009	1.76557	0.00234718
sp|Q5RKZ7|MOCS1_MOUSE	Mocs1	Molybdenum cofactor biosynthesis protein 1 OS=Mus musculus GN=Mocs1 PE=2 SV=2	598	3	C	19.3762	10.2204	12.5023	10.0047	11.4094	8.09704	7.41695	7.16859	6.86911	6.9353	0.00285923	2.54375	0.0178387	1.74864	1	0	12.3095	7.28434	0.591768	-0.756896	0.0145925
sp|Q9WTQ5-2|AKA12_MOUSE	Akap12	Isoform 2 of A-kinase anchor protein 12 OS=Mus musculus GN=Akap12	675	66	C	15.3187	11.0036	21.3516	7.0168	18.6393	4.95045	5.8266	4.14157	7.46004	4.29131	0.00286343	2.54311	0.0178491	1.74838	1	0	13.6317	5.20608	0.381909	-1.3887	0.00780027
sp|O35488|S27A2_MOUSE	Slc27a2	Very long-chain acyl-CoA synthetase OS=Mus musculus GN=Slc27a2 PE=1 SV=2	1613	4	C	4.47393	5.65636	4.54709	9.45221	5.43428	15.3876	10.3863	20.3507	8.73152	15.5799	0.0028746	2.54142	0.017903	1.74708	3	0	5.67972	13.464	2.37053	1.24521	0.00683597
sp|P48678-2|LMNA_MOUSE	Lmna	Isoform C of Prelamin-A/C OS=Mus musculus GN=Lmna	454	84	C	13.5579	10.3745	13.9364	8.93323	15.2096	8.30822	8.34155	6.63259	7.98374	6.72228	0.00288328	2.54011	0.0179413	1.74615	1	0	12.1643	7.55844	0.621362	-0.686493	0.00465512
sp|Q9ET26|RN114_MOUSE	Rnf114	RING finger protein 114 OS=Mus musculus GN=Rnf114 PE=2 SV=2	5799	4	C	16.8066	12.5608	15.156	7.80386	13.7791	6.29749	7.1565	6.03979	8.73129	5.66856	0.00289351	2.53857	0.0179891	1.74499	1	0	12.8033	6.69712	0.523077	-0.934904	0.00411648
tr|D3YUE4|D3YUE4_MOUSE	Fam151b	Uncharacterized protein OS=Mus musculus GN=Fam151b PE=4 SV=1	2211	7	C	10.395	8.71149	8.57337	7.5557	8.94558	10.7339	11.0231	11.2674	12.1586	10.6359	0.0029009	2.53747	0.0180192	1.74426		0	8.79003	11.1509	1.26858	0.343216	0.00235119
sp|Q62203|SF3A2_MOUSE	Sf3a2	Splicing factor 3A subunit 2 OS=Mus musculus GN=Sf3a2 PE=2 SV=2	3346	4	C	15.4834	10.3317	13.3103	9.01777	12.5576	8.51072	7.91723	8.00096	7.22035	7.65006	0.00290345	2.53709	0.0180192	1.74426	1	0	11.9247	7.8484	0.658165	-0.603479	0.00596777
tr|E9Q3X0|E9Q3X0_MOUSE	Mvp	Uncharacterized protein OS=Mus musculus GN=Mvp PE=4 SV=1	1743	16	C	12.6728	17.1004	9.70189	13.7928	9.56119	8.12476	6.90037	7.69684	6.39592	8.05311	0.00290841	2.53634	0.0180342	1.7439	4	0	12.2625	7.4024	0.60366	-0.728192	0.00742139
sp|Q99JT9|MTND_MOUSE	Adi1	1,2-dihydroxy-3-keto-5-methylthiopentene dioxygenase OS=Mus musculus GN=Adi1 PE=1 SV=1	4558	7	C	15.1265	11.8771	14.6795	8.29544	13.4757	6.95795	7.43371	6.32586	9.22503	6.60326	0.00291523	2.53533	0.0180606	1.74327	1	0	12.414	7.2428	0.58344	-0.777343	0.0038159
sp|Q62205|SCN9A_MOUSE	Scn9a	Sodium channel protein type 9 subunit alpha OS=Mus musculus GN=Scn9a PE=1 SV=2	1503	16	C	3.08142	3.56224	2.66902	11.5757	3.73568	16.6577	12.8673	20.0532	9.03506	16.7627	0.00293071	2.53303	0.0181407	1.74135	3	0	4.17396	14.5449	3.48469	1.80103	0.00383886
sp|Q8BXK8|AGAP1_MOUSE	Agap1	Arf-GAP with GTPase, ANK repeat and PH domain-containing protein 1 OS=Mus musculus GN=Agap1 PE=2 SV=1	2271	15	C	12.1373	13.5265	10.0577	10.7502	10.331	8.67262	8.99723	8.38324	9.37134	7.77286	0.00294427	2.53102	0.0181966	1.74001		0	11.2895	8.62205	0.763726	-0.388873	0.0047655
sp|O88455|DHCR7_MOUSE	Dhcr7	7-dehydrocholesterol reductase OS=Mus musculus GN=Dhcr7 PE=2 SV=1	5993	2	C	2.26948	2.31374	2.53629	11.9833	3.92077	16.9174	13.2297	21.0067	10.3371	15.4855	0.00294489	2.53093	0.0181966	1.74001	3	0	3.62475	14.9731	4.13081	2.04643	0.00312605
tr|B1AUF1|B1AUF1_MOUSE	Ski	Sloan-Kettering viral oncogene homolog OS=Mus musculus GN=Ski PE=4 SV=1	5857	1	C	12.5732	12.2009	14.7437	9.91636	15.9463	5.8759	7.23458	5.43671	10.8276	5.24477	0.0029501	2.53016	0.0182129	1.73962	1	0	12.903	6.66218	0.516327	-0.953642	0.00311267
sp|P99024|TBB5_MOUSE	Tubb5	Tubulin beta-5 chain OS=Mus musculus GN=Tubb5 PE=1 SV=1	1346	166	C	7.97364	9.43395	6.37936	5.50385	7.64851	11.4436	12.503	10.6769	17.2873	11.15	0.00295786	2.52902	0.0182449	1.73886	2	0	7.2623	12.4109	1.70896	0.773115	0.00541795
sp|P61750|ARF4_MOUSE	Arf4	ADP-ribosylation factor 4 OS=Mus musculus GN=Arf4 PE=2 SV=2	2778	31	C	5.20719	6.61077	4.75788	11.1008	5.90996	13.9982	12.5094	15.2176	9.67079	15.0173	0.00297224	2.52692	0.0183176	1.73713	3	0	6.40091	13.1082	2.04786	1.03412	0.00266208
sp|Q69ZB3|TSYL5_MOUSE	Tspyl5	Testis-specific Y-encoded-like protein 5 OS=Mus musculus GN=Tspyl5 PE=2 SV=2	5801	2	C	9.29656	8.64339	8.05348	9.24277	10.1217	10.7589	10.6293	11.112	10.3244	11.8174	0.0029843	2.52516	0.0183759	1.73575		0	9.04501	10.9167	1.20693	0.271339	0.00257565
sp|Q9JM96|BORG4_MOUSE	Cdc42ep4	Cdc42 effector protein 4 OS=Mus musculus GN=Cdc42ep4 PE=1 SV=1	604	24	C	15.2091	9.95577	18.4566	8.1875	19.4722	5.07667	5.99821	4.52517	8.64941	4.46942	0.0029941	2.52373	0.0184089	1.73497	1	0	13.4828	5.56282	0.412587	-1.27723	0.0071991
tr|B1AWN6|B1AWN6_MOUSE	Scn2a1	Sodium channel voltage-gated type II alpha 1 OS=Mus musculus GN=Scn2a1 PE=3 SV=1	1503	7	C	3.20982	3.72905	2.9568	12.6671	4.28025	16.362	14.4434	16.2763	10.6733	15.4019	0.00299758	2.52323	0.0184089	1.73497	3	0	4.53534	14.4606	3.18843	1.67285	0.00236171
sp|P63024|VAMP3_MOUSE	Vamp3	Vesicle-associated membrane protein 3 OS=Mus musculus GN=Vamp3 PE=1 SV=1	507	12	C	4.8705	7.03345	5.20114	11.7602	5.68016	12.5915	12.063	15.0829	12.2341	13.4831	0.00299944	2.52296	0.0184089	1.73497	3	0	6.53316	13.046	1.99688	0.99775	0.00209008
sp|O89001|CBPD_MOUSE	Cpd	Carboxypeptidase D OS=Mus musculus GN=Cpd PE=1 SV=2	1328	13	C	6.55334	10.16	6.09112	9.61202	6.56901	11.9065	11.9004	13.2581	11.1461	12.8034	0.00300006	2.52287	0.0184089	1.73497	3	0	7.61507	12.1802	1.59949	0.677612	0.00155172
sp|Q91X91|NADC_MOUSE	Qprt	Nicotinate-nucleotide pyrophosphorylase [carboxylating] OS=Mus musculus GN=Qprt PE=2 SV=1	5729	2	C	19.4403	17.3182	13.7506	8.11229	11.282	5.3283	5.96616	5.35373	9.05876	4.3897	0.00300568	2.52206	0.0184274	1.73454	1	0	13.3479	5.83564	0.437197	-1.19364	0.00656398
sp|P31648|SC6A1_MOUSE	Slc6a1	Sodium- and chloride-dependent GABA transporter 1 OS=Mus musculus GN=Slc6a1 PE=1 SV=2	3697	8	C	3.41357	4.53621	2.98152	12.4121	4.18022	15.4851	12.5412	18.7465	13.1099	12.5936	0.00301637	2.52052	0.0184769	1.73337	3	0	4.74107	14.3148	3.01931	1.59422	0.0028037
sp|Q91VN6|DDX41_MOUSE	Ddx41	Probable ATP-dependent RNA helicase DDX41 OS=Mus musculus GN=Ddx41 PE=1 SV=2	1675	1	C	6.68471	7.29449	6.31619	11.1287	8.28191	13.0113	11.5101	11.9983	11.1982	12.5762	0.00302928	2.51866	0.0185399	1.73189	3	0	7.77359	12.0405	1.54889	0.631239	0.00214312
sp|Q6P8J2|SAT2_MOUSE	Sat2	Diamine acetyltransferase 2 OS=Mus musculus GN=Sat2 PE=2 SV=1	5230	3	C	14.2397	12.1134	10.9175	13.0137	11.1155	8.19762	6.6307	8.79102	5.41622	9.56467	0.00303952	2.51719	0.0185831	1.73088	4	0	12.2192	7.56363	0.618994	-0.692002	0.00155778
tr|E9Q394|E9Q394_MOUSE	Akap13	Uncharacterized protein OS=Mus musculus GN=Akap13 PE=4 SV=1	3672	4	C	8.27613	7.48693	9.57003	6.22278	9.03193	11.2024	11.263	11.8222	14.426	10.6986	0.00304158	2.5169	0.0185831	1.73088		0	8.02716	11.8148	1.47186	0.557637	0.00279142
sp|Q60936|ADCK3_MOUSE	Adck3	Chaperone activity of bc1 complex-like, mitochondrial OS=Mus musculus GN=Adck3 PE=2 SV=2	1747	9	C	11.5571	10.5142	12.7242	11.9825	12.0387	7.90568	8.27486	7.23564	10.9555	6.8117	0.00304531	2.51637	0.0185898	1.73073		0	11.7402	8.12106	0.69173	-0.53172	0.00246712
sp|Q9Z1K5|ARI1_MOUSE	Arih1	E3 ubiquitin-protein ligase ARIH1 OS=Mus musculus GN=Arih1 PE=2 SV=3	4161	3	C	4.32169	5.7503	5.82665	11.6058	6.90871	13.4411	12.8975	13.9099	11.4754	13.863	0.00305467	2.51504	0.0186308	1.72977	3	0	6.5008	13.0851	2.01285	1.00924	0.00155529
sp|Q9CY57-2|FOP_MOUSE	Fop	Isoform 2 of Friend of PRMT1 protein OS=Mus musculus GN=Fop	2212	3	C	17.0254	9.48899	18.0143	7.85891	17.9048	5.93686	5.6905	6.44714	7.17421	4.45898	0.0030573	2.51466	0.0186308	1.72977	1	0	13.2572	5.86971	0.442755	-1.17542	0.00714884
sp|Q8R4G0-10|NTNG1_MOUSE	Ntng1	Isoform 1J of Netrin-G1 OS=Mus musculus GN=Ntng1	5449	1	C	7.60374	9.62671	7.82631	5.80374	7.55724	11.3096	12.6573	10.894	16.2377	10.4837	0.0030643	2.51367	0.0186574	1.72915	2	0	7.58624	12.1563	1.60242	0.680252	0.00500685
sp|Q9DBJ1|PGAM1_MOUSE	Pgam1	Phosphoglycerate mutase 1 OS=Mus musculus GN=Pgam1 PE=1 SV=3	1718	77	C	12.0402	11.6718	11.2827	9.30779	10.8928	8.84614	9.14686	8.35387	9.40368	9.05415	0.00307009	2.51285	0.0186766	1.7287		0	10.996	8.95389	0.814287	-0.29639	0.00336914
sp|O35683|NDUA1_MOUSE	Ndufa1	NADH dehydrogenase [ubiquinone] 1 alpha subcomplex subunit 1 OS=Mus musculus GN=Ndufa1 PE=2 SV=1	6097	2	C	2.15004	2.29076	2.31061	12.8696	2.88888	18.3349	12.7629	21.4672	13.2392	11.6859	0.00307567	2.51206	0.0186945	1.72829	3	0	3.35189	15.0697	4.49589	2.16861	0.00451683
sp|P70232-2|CHL1_MOUSE	Chl1	Isoform 2 of Neural cell adhesion molecule L1-like protein OS=Mus musculus GN=Chl1	2075	25	C	11.9784	13.929	9.37812	11.1776	11.0947	8.37722	8.56664	7.68433	9.38041	8.43363	0.00308055	2.51137	0.0187081	1.72797		0	11.4177	8.47131	0.741943	-0.430619	0.00491098
sp|Q8CAE9-3|PDXL2_MOUSE	Podxl2	Isoform 3 of Podocalyxin-like protein 2 OS=Mus musculus GN=Podxl2	3439	3	C	13.1742	12.279	12.6032	8.70024	12.6469	7.47384	8.09961	7.63197	9.70428	7.68678	0.00310018	2.50861	0.0188112	1.72558		0	11.7538	8.0811	0.687533	-0.540498	0.00319784
sp|Q5EBJ4|ERMIN_MOUSE	Ermn	Ermin OS=Mus musculus GN=Ermn PE=1 SV=1	3168	30	C	14.1611	13.1021	20.27	7.0941	17.0855	5.16795	7.03073	3.9306	7.47602	4.68186	0.003103	2.50822	0.0188121	1.72556	1	0	13.5445	5.49254	0.405518	-1.30216	0.00546447
sp|Q8R5H6|WASF1_MOUSE	Wasf1	Wiskott-Aldrich syndrome protein family member 1 OS=Mus musculus GN=Wasf1 PE=1 SV=2	2804	28	C	7.02319	6.81631	8.12079	5.06459	8.98374	11.3223	12.9165	10.1148	17.8932	11.7445	0.00310827	2.50748	0.0188279	1.7252	2	0	7.07191	12.5462	1.77409	0.827078	0.00585864
sp|Q3UHD1|BAI1_MOUSE	Bai1	Brain-specific angiogenesis inhibitor 1 OS=Mus musculus GN=Bai1 PE=1 SV=1	1518	5	C	7.61131	6.60201	9.02763	6.08018	9.90436	11.0288	12.6711	10.7348	14.6458	11.694	0.00311493	2.50655	0.0188362	1.72501	2	0	7.71419	12.0771	1.56557	0.646687	0.00270389
sp|Q6P1E1-2|ZMIZ1_MOUSE	Zmiz1	Isoform 2 of Zinc finger MIZ domain-containing protein 1 OS=Mus musculus GN=Zmiz1	2981	2	C	13.7435	10.7339	10.8621	10.8938	10.2166	9.0223	8.61232	9.18529	7.6804	9.0498	0.00311611	2.50639	0.0188362	1.72501		0	11.2267	8.69182	0.774212	-0.3692	0.0054081
sp|Q6GQT5|T151A_MOUSE	Tmem151a	Transmembrane protein 151A OS=Mus musculus GN=Tmem151a PE=1 SV=1	5583	1	C	6.09102	6.85571	4.82086	10.9376	5.16613	12.454	11.7068	16.8735	10.4398	14.6547	0.00311915	2.50596	0.0188362	1.72501	3	0	6.47427	13.0354	2.01342	1.00964	0.00357699
sp|Q9DD18|DTD1_MOUSE	Dtd1	D-tyrosyl-tRNA(Tyr) deacylase 1 OS=Mus musculus GN=Dtd1 PE=1 SV=2	2260	17	C	14.3172	11.3554	12.3953	8.58132	12.6962	8.38021	7.79391	8.32368	8.32437	7.83254	0.00312029	2.5058	0.0188362	1.72501		0	11.7033	8.12673	0.694395	-0.526171	0.00453957
sp|O54901|OX2G_MOUSE	Cd200	OX-2 membrane glycoprotein OS=Mus musculus GN=Cd200 PE=1 SV=1	1619	8	C	7.39203	8.17928	6.08192	9.09228	7.64871	11.2949	12.2519	13.5259	9.06007	15.473	0.0031233	2.50539	0.0188383	1.72496	3	0	7.613	12.1281	1.59307	0.671812	0.00437948
sp|Q9Z2I8-2|SUCB2_MOUSE	Suclg2	Isoform 2 of Succinyl-CoA ligase [GDP-forming] subunit beta, mitochondrial OS=Mus musculus GN=Suclg2	2066	31	C	13.1026	10.611	11.5028	9.93878	10.8759	9.25533	8.41841	9.18317	7.82111	9.29092	0.00312697	2.50488	0.0188444	1.72482		0	11.1569	8.77381	0.786403	-0.346659	0.00422456
sp|Q5PR73|DIRA2_MOUSE	Diras2	GTP-binding protein Di-Ras2 OS=Mus musculus GN=Diras2 PE=2 SV=1	2616	18	C	5.50683	6.99267	3.85821	11.5664	5.16628	12.7103	13.4781	14.5885	12.5213	13.6115	0.00313482	2.50379	0.0188679	1.72428	3	0	6.16114	13.362	2.16875	1.11686	0.00121191
sp|Q8CH77-2|NAV1_MOUSE	Nav1	Isoform 2 of Neuron navigator 1 OS=Mus musculus GN=Nav1	2383	10	C	7.32002	7.09315	8.96965	5.41957	9.41786	11.4915	12.873	10.5607	15.3649	11.4896	0.00314475	2.50241	0.0188889	1.72379	2	0	7.50255	12.2495	1.63271	0.707265	0.00270757
sp|P08032|SPTA1_MOUSE	Spta1	Spectrin alpha chain, erythrocyte OS=Mus musculus GN=Spta1 PE=2 SV=3	665	31	C	10.697	11.8649	13.2174	11.9245	10.1499	7.58433	9.41546	8.54572	9.61099	6.98984	0.00314504	2.50237	0.0188889	1.72379		0	11.5217	8.36659	0.726162	-0.461636	0.00275966
sp|Q9D2R6|CCD56_MOUSE	Ccdc56	Coiled-coil domain-containing protein 56 OS=Mus musculus GN=Ccdc56 PE=2 SV=1	4339	5	C	12.309	10.6817	10.6613	9.75749	11.3521	8.81308	8.58838	9.24277	9.83047	8.76365	0.00314996	2.5017	0.0189024	1.72348		0	10.9199	9.03691	0.827566	-0.273054	0.00406946
tr|E9PY24|E9PY24_MOUSE	Micall2	Uncharacterized protein OS=Mus musculus GN=Micall2 PE=4 SV=1	6111	1	C	12.4975	11.0026	11.3463	9.1905	11.6267	9.00868	9.07001	8.37185	9.12056	8.76536	0.00315584	2.50089	0.0189102	1.7233		0	11.0763	8.86291	0.800171	-0.32162	0.00379216
sp|Q8K3J1|NDUS8_MOUSE	Ndufs8	NADH dehydrogenase [ubiquinone] iron-sulfur protein 8, mitochondrial OS=Mus musculus GN=Ndufs8 PE=1 SV=1	3983	18	C	6.40771	3.77761	7.77218	7.68436	7.26605	15.5716	13.6412	12.1858	16.6999	8.99365	0.0031566	2.50078	0.0189102	1.7233	2	0	6.37197	13.1201	2.05904	1.04197	0.00218486
sp|Q01279|EGFR_MOUSE	Egfr	Epidermal growth factor receptor OS=Mus musculus GN=Egfr PE=1 SV=1	3737	3	C	6.52742	6.87589	7.40457	8.87998	9.73348	10.2917	11.8553	11.5404	15.6215	11.2697	0.00317396	2.4984	0.0189981	1.72129	2	0	7.79202	11.9909	1.53887	0.621868	0.00491707
sp|Q8CCX5-2|KT222_MOUSE	Krt222	Isoform 2 of Keratin-like protein KRT222 OS=Mus musculus GN=Krt222	1537	4	C	14.9188	14.7283	15.5123	8.00978	14.3532	6.59759	7.52521	4.46734	8.85997	5.02749	0.0031997	2.49489	0.019136	1.71815	1	0	13.1409	6.2943	0.478984	-1.06195	0.00237002
sp|P36916|GNL1_MOUSE	Gnl1	Guanine nucleotide-binding protein-like 1 OS=Mus musculus GN=Gnl1 PE=1 SV=4	468	20	C	7.53713	10.2715	6.10124	9.4574	6.90469	11.8206	11.6189	12.8012	11.3308	12.1566	0.00320399	2.49431	0.0191454	1.71793	2	0	7.90378	11.9351	1.51005	0.594595	0.00149275
tr|E9PYF4|E9PYF4_MOUSE	Lmo7	Uncharacterized protein OS=Mus musculus GN=Lmo7 PE=4 SV=1	2155	15	C	6.43829	5.61156	7.55265	4.11271	7.63257	11.702	15.9075	9.30736	20.8724	10.8631	0.00321591	2.4927	0.0192005	1.71669	2	0	6.11717	13.1475	2.14928	1.10385	0.00935018
sp|Q61387|COX7R_MOUSE	Cox7a2l	Cytochrome c oxidase subunit 7A-related protein, mitochondrial OS=Mus musculus GN=Cox7a2l PE=2 SV=1	4450	5	C	2.41229	1.60591	2.81203	11.251	3.22134	20.603	11.738	22.777	10.0791	13.5003	0.00322629	2.4913	0.0192458	1.71566	3	0	3.30582	14.9609	4.52561	2.17811	0.00573371
sp|Q99JR1|SFXN1_MOUSE	Sfxn1	Sideroflexin-1 OS=Mus musculus GN=Sfxn1 PE=1 SV=3	1203	11	C	2.65068	3.19661	2.90666	12.6965	4.12625	15.6504	13.3995	18.6882	10.7385	15.9466	0.00323069	2.49071	0.0192458	1.71566	3	0	4.18925	14.6339	3.49319	1.80455	0.00303289
sp|Q8C0K5|GDC_MOUSE	Slc25a16	Graves disease carrier protein homolog OS=Mus musculus GN=Slc25a16 PE=2 SV=1	4574	1	C	2.12929	4.04133	2.21256	11.8303	3.96022	16.641	12.4996	19.3526	11.5775	15.7558	0.0032319	2.49054	0.0192458	1.71566	3	0	3.89111	14.8996	3.82913	1.93702	0.0019551
sp|Q99M87-2|DNJA3_MOUSE	Dnaja3	Isoform 2 of DnaJ homolog subfamily A member 3, mitochondrial OS=Mus musculus GN=Dnaja3	2059	12	C	13.2371	11.1039	11.1356	9.32197	11.8348	8.49771	9.1969	8.17349	9.29866	8.19992	0.00323758	2.48978	0.0192458	1.71566		0	11.2546	8.65997	0.76946	-0.378082	0.0044447
sp|P35283|RAB12_MOUSE	Rab12	Ras-related protein Rab-12 OS=Mus musculus GN=Rab12 PE=1 SV=3	4026	9	C	4.84795	6.30591	4.94261	12.2101	5.63217	13.7678	12.5045	14.8596	11.4545	13.4749	0.00324048	2.48939	0.0192458	1.71566	3	0	6.35816	13.161	2.06993	1.04958	0.00264542
tr|E9QKE4|E9QKE4_MOUSE	Rab3gap2	Uncharacterized protein OS=Mus musculus GN=Rab3gap2 PE=4 SV=1	150	25	C	4.28411	5.39946	4.55886	12.5848	5.65113	13.8617	12.7659	14.7428	12.1438	14.0074	0.00324186	2.48921	0.0192458	1.71566	3	0	5.95676	13.472	2.26163	1.17737	0.00244904
sp|O88441|MTX2_MOUSE	Mtx2	Metaxin-2 OS=Mus musculus GN=Mtx2 PE=1 SV=1	1321	9	C	4.59612	4.25219	3.94241	11.4402	5.08322	17.8811	12.5677	17.7776	9.54154	12.9179	0.00324284	2.48907	0.0192458	1.71566	3	0	5.37363	13.7552	2.55976	1.35601	0.00481459
sp|Q3USB7|PLCL1_MOUSE	Plcl1	Inactive phospholipase C-like protein 1 OS=Mus musculus GN=Plcl1 PE=1 SV=3	1605	26	C	11.1401	13.0996	10.8009	11.4975	9.74831	8.88097	8.86322	8.92339	7.57964	9.46636	0.00324527	2.48875	0.0192458	1.71566		0	11.2054	8.71932	0.778135	-0.361908	0.00393547
sp|Q5DTX6|K1462_MOUSE	Kiaa1462	Uncharacterized protein KIAA1462 OS=Mus musculus GN=Kiaa1462 PE=1 SV=2	5795	2	C	7.57086	7.84272	9.24201	6.07998	7.89868	11.8324	13.96	9.49431	15.3833	10.6958	0.00324939	2.4882	0.0192541	1.71548	2	0	7.65891	12.0875	1.57823	0.658306	0.00492983
sp|Q9JHR9-2|NRIP2_MOUSE	Nrip2	Isoform 2 of Nuclear receptor-interacting protein 2 OS=Mus musculus GN=Nrip2	3286	2	C	18.8335	9.51599	21.2626	6.81934	18.359	5.02155	5.96815	3.94849	6.39265	3.87869	0.00326037	2.48673	0.019303	1.71437	1	0	13.6684	4.93736	0.361224	-1.46904	0.00899007
sp|Q9Z2S7|T22D3_MOUSE	Tsc22d3	TSC22 domain family protein 3 OS=Mus musculus GN=Tsc22d3 PE=1 SV=2	1485	5	C	17.1991	12.1932	22.517	6.5651	16.2688	4.6954	5.71521	3.30162	7.49776	4.04689	0.00326853	2.48565	0.0193351	1.71365	1	0	13.8212	4.85173	0.351035	-1.51031	0.00715479
sp|Q9Z0R4-2|ITSN1_MOUSE	Itsn1	Isoform 2 of Intersectin-1 OS=Mus musculus GN=Itsn1	363	55	C	11.3	10.8901	12.7592	9.72292	12.8394	8.14457	9.22417	7.2975	9.74792	8.07432	0.00328536	2.48342	0.0194185	1.71179		0	11.4408	8.45274	0.738826	-0.436693	0.00347758
sp|P61809|CD5R1_MOUSE	Cdk5r1	Cyclin-dependent kinase 5 activator 1 OS=Mus musculus GN=Cdk5r1 PE=1 SV=1	5121	3	C	6.93332	10.4531	5.15731	7.56693	5.42939	11.7834	12.4578	12.3339	17.0877	10.7971	0.00328942	2.48288	0.0194262	1.71161	2	0	6.87474	12.728	1.85142	0.888631	0.00393854
sp|P51859|HDGF_MOUSE	Hdgf	Hepatoma-derived growth factor OS=Mus musculus GN=Hdgf PE=1 SV=2	141	41	C	14.6755	8.44397	19.6551	8.82568	18.2754	5.9862	6.38479	5.08354	7.4197	5.25009	0.00329455	2.4822	0.0194403	1.7113	1	0	13.1476	5.96765	0.453897	-1.13956	0.00991964
sp|O09111|NDUBB_MOUSE	Ndufb11	NADH dehydrogenase [ubiquinone] 1 beta subcomplex subunit 11, mitochondrial OS=Mus musculus GN=Ndufb11 PE=1 SV=2	2450	17	C	4.67462	2.72642	5.88697	10.229	5.87253	17.8151	13.5219	15.4462	13.2641	10.5631	0.00332366	2.47838	0.0195957	1.70784	3	0	5.37995	13.9131	2.5861	1.37078	0.00138874
sp|Q9D172|ES1_MOUSE	D10Jhu81e	ES1 protein homolog, mitochondrial OS=Mus musculus GN=D10Jhu81e PE=1 SV=1	4606	38	C	14.0865	12.0446	14.1284	8.07415	13.3527	7.44405	8.24658	6.70181	8.06553	7.85568	0.00333957	2.47631	0.0196563	1.7065	1	0	12.0912	7.6422	0.632044	-0.661902	0.00385206
sp|Q80UJ7|RB3GP_MOUSE	Rab3gap1	Rab3 GTPase-activating protein catalytic subunit OS=Mus musculus GN=Rab3gap1 PE=2 SV=4	306	24	C	5.06278	6.57844	5.00896	11.3965	6.53121	13.5209	12.3487	14.4852	10.1663	14.9009	0.00334274	2.4759	0.0196563	1.7065	3	0	6.58878	12.9654	1.9678	0.976582	0.00275728
sp|Q5U680|SAMC_MOUSE	Slc25a26	S-adenosylmethionine mitochondrial carrier protein OS=Mus musculus GN=Slc25a26 PE=2 SV=2	5859	1	C	5.2483	6.88565	4.70035	11.2274	7.5266	12.9132	12.1129	13.4994	13.9008	11.9854	0.00334394	2.47574	0.0196563	1.7065	3	0	6.78257	12.8605	1.89611	0.923042	0.00141653
sp|Q9Z0P4|PALM_MOUSE	Palm	Paralemmin-1 OS=Mus musculus GN=Palm PE=1 SV=1	2944	12	C	15.0799	9.62191	19.1109	8.36131	17.4983	5.53979	7.10508	4.61156	8.00312	5.06807	0.00334504	2.4756	0.0196563	1.7065	1	0	13.2325	5.93475	0.448498	-1.15683	0.00759285
sp|Q9QXA5|LSM4_MOUSE	Lsm4	U6 snRNA-associated Sm-like protein LSm4 OS=Mus musculus GN=Lsm4 PE=2 SV=1	5046	10	C	11.878	11.477	10.7282	10.4914	10.2248	9.81153	8.3828	9.16119	8.14135	9.70361	0.0033504	2.4749	0.0196714	1.70616		0	10.9425	9.0145	0.823804	-0.279626	0.00306902
tr|Q91XY5|Q91XY5_MOUSE	Pcdhga3	Protocadherin gamma A3 OS=Mus musculus GN=Pcdhga3 PE=2 SV=1	4313	1	C	5.55072	6.21564	5.53469	11.4232	7.06082	13.5973	12.1095	15.3417	10.3144	12.852	0.00335823	2.47389	0.019701	1.70551	3	0	6.87883	12.7343	1.85122	0.88848	0.00333409
sp|Q9D938|TM160_MOUSE	Tmem160	Transmembrane protein 160 OS=Mus musculus GN=Tmem160 PE=2 SV=1	1060	1	C	2.25775	4.42828	3.23071	12.647	3.47368	14.8331	13.6766	18.8076	12.781	13.8643	0.00336363	2.47319	0.0197164	1.70517	3	0	4.2697	14.6555	3.43245	1.77924	0.00221192
sp|Q3THG9|AASD1_MOUSE	Aarsd1	Alanyl-tRNA editing protein Aarsd1 OS=Mus musculus GN=Aarsd1 PE=1 SV=2	1792	12	C	13.2724	14.3034	10.6635	9.44164	10.6525	8.46576	7.78147	8.55423	8.30416	8.561	0.00337172	2.47215	0.0197475	1.70449		0	11.5281	8.3281	0.722417	-0.469095	0.0067635
sp|Q99KW3-1|TARA_MOUSE	Triobp	Isoform 1 of TRIO and F-actin-binding protein OS=Mus musculus GN=Triobp	5211	2	C	15.3549	10.7133	15.9369	8.29264	15.831	7.23508	7.17558	5.57044	8.55681	5.33337	0.00337621	2.47157	0.0197574	1.70427	1	0	12.8043	6.66961	0.52089	-0.940951	0.00493337
sp|Q921H8|THIKA_MOUSE	Acaa1a	3-ketoacyl-CoA thiolase A, peroxisomal OS=Mus musculus GN=Acaa1a PE=2 SV=1	718	19	C	13.0375	11.4484	12.2639	9.19178	10.9257	8.61067	8.80614	8.86753	7.73912	9.10939	0.00339409	2.46928	0.0198318	1.70264		0	11.2949	8.61313	0.762567	-0.391064	0.00419604
sp|Q9DCI9|RM32_MOUSE	Mrpl32	39S ribosomal protein L32, mitochondrial OS=Mus musculus GN=Mrpl32 PE=2 SV=1	4867	1	C	21.2082	13.8366	16.5946	6.17834	14.6981	4.66293	6.31852	5.11921	6.64197	4.74152	0.00339614	2.46901	0.0198318	1.70264	1	0	13.4625	5.43674	0.403842	-1.30814	0.0065991
sp|Q8K2T1|NMRL1_MOUSE	Nmral1	NmrA-like family domain-containing protein 1 OS=Mus musculus GN=Nmral1 PE=1 SV=1	1656	18	C	14.7463	14.7102	11.8485	8.89282	11.0389	6.97988	8.05283	7.51054	9.22315	6.99683	0.00339869	2.46869	0.0198318	1.70264	1	0	12.0333	7.70992	0.640713	-0.64225	0.00558754
sp|Q9DCU2|PLLP_MOUSE	Pllp	Plasmolipin OS=Mus musculus GN=Pllp PE=2 SV=1	4796	2	C	13.7901	17.9853	10.2747	13.9441	9.13733	5.97128	7.66578	6.02121	9.21672	5.9935	0.00340014	2.4685	0.0198318	1.70264	4	0	12.6559	6.86298	0.542276	-0.882902	0.00716482
sp|Q9CQ91|NDUA3_MOUSE	Ndufa3	NADH dehydrogenase [ubiquinone] 1 alpha subcomplex subunit 3 OS=Mus musculus GN=Ndufa3 PE=1 SV=1	2347	17	C	4.15331	3.81126	4.75124	11.8374	4.9257	18.1451	13.1169	17.2247	10.5943	11.4401	0.00341629	2.46645	0.0199096	1.70094	3	0	5.35056	13.78	2.57543	1.36481	0.00494799
sp|Q69ZS6|SV2C_MOUSE	Sv2c	Synaptic vesicle glycoprotein 2C OS=Mus musculus GN=Sv2c PE=1 SV=2	555	9	C	3.31733	4.43547	3.69224	11.6432	4.71345	15.6329	13.3475	17.7264	8.94107	16.5505	0.00342413	2.46545	0.0199389	1.7003	3	0	4.9532	14.0492	2.83639	1.50406	0.00362833
sp|Q6ZWR4-2|2ABB_MOUSE	Ppp2r2b	Isoform 2 of Serine/threonine-protein phosphatase 2A 55 kDa regulatory subunit B beta isoform OS=Mus musculus GN=Ppp2r2b	22	1	C	7.63443	10.9776	5.54983	7.84752	7.40646	11.6278	11.8705	12.2231	13.0744	11.7883	0.00342965	2.46475	0.019951	1.70003	3	0	7.69806	12.1061	1.57262	0.653167	0.001665
sp|P27671|RGRF1_MOUSE	Rasgrf1	Ras-specific guanine nucleotide-releasing factor 1 OS=Mus musculus GN=Rasgrf1 PE=1 SV=2	1180	15	C	6.54414	7.35817	6.79727	11.0906	7.38557	12.7875	11.4687	13.4798	9.9037	13.1847	0.0034339	2.46421	0.019951	1.70003	3	0	7.68527	12.0884	1.57294	0.65346	0.00353526
sp|Q8VH51-2|RBM39_MOUSE	Rbm39	Isoform 2 of RNA-binding protein 39 OS=Mus musculus GN=Rbm39	27	19	C	13.6147	9.69635	12.5878	9.59857	13.4243	9.04549	7.8969	8.25003	8.54979	7.33611	0.00343468	2.46411	0.019951	1.70003		0	11.6448	8.19508	0.703753	-0.506859	0.00512481
sp|Q8C650-2|SEP10_MOUSE	42623	Isoform 2 of Septin-10 OS=Mus musculus GN=Sept10	516	8	C	14.5107	16.9071	9.86788	11.9823	10.2231	7.93262	6.52806	8.32879	5.40797	8.31143	0.00343925	2.46354	0.0199518	1.70002	4	0	12.4286	7.20275	0.579532	-0.787039	0.00595309
sp|Q3UMR5|C109A_MOUSE	Ccdc109a	Coiled-coil domain-containing protein 109A OS=Mus musculus GN=Ccdc109a PE=2 SV=2	2738	7	C	2.00668	2.24423	2.13226	12.5244	3.25569	19.1031	12.8377	21.9621	10.5774	13.3565	0.00344044	2.46339	0.0199518	1.70002	3	0	3.30033	15.0061	4.54685	2.18487	0.00538137
sp|P67984|RL22_MOUSE	Rpl22	60S ribosomal protein L22 OS=Mus musculus GN=Rpl22 PE=2 SV=2	1155	3	C	7.08221	8.84299	4.33604	5.76804	6.89666	16.5913	13.4568	17.3577	9.09358	10.5747	0.00344922	2.46228	0.0199863	1.69927	2	0	6.40775	13.0096	2.03029	1.02168	0.00500721
sp|P47708|RP3A_MOUSE	Rph3a	Rabphilin-3A OS=Mus musculus GN=Rph3a PE=1 SV=2	2346	41	C	12.5483	9.64285	12.6522	10.0831	12.9157	9.05076	8.98948	7.13652	8.65569	8.32542	0.00345557	2.46148	0.0200067	1.69883		0	11.4798	8.40084	0.731794	-0.45049	0.00394743
sp|Q9CZR3|TM40L_MOUSE	Tomm40l	Mitochondrial import receptor subunit TOM40B OS=Mus musculus GN=Tomm40l PE=2 SV=1	4374	4	C	2.95997	2.66008	3.18612	12.0785	5.14642	16.6301	12.8486	19.5523	11.68	13.2579	0.00347484	2.45906	0.0201018	1.69676	3	0	4.35103	14.5269	3.33873	1.7393	0.0030359
sp|Q7TMM9|TBB2A_MOUSE	Tubb2a	Tubulin beta-2A chain OS=Mus musculus GN=Tubb2a PE=1 SV=1	1346	225	C	9.52268	8.44783	7.7727	5.39645	8.93776	11.9775	11.9162	11.3532	13.0444	11.6314	0.00351097	2.45457	0.0202942	1.69263	2	0	7.86833	11.9711	1.52143	0.605432	0.000874203
tr|A2ALK6|A2ALK6_MOUSE	Epb4.1l4b	Erythrocyte protein band 4.1-like 4b OS=Mus musculus GN=Epb4.1l4b PE=4 SV=1	4958	1	C	19.7157	10.9469	19.2238	6.31146	19.2922	4.133	5.52351	3.32691	7.33415	4.19242	0.00352426	2.45293	0.0203395	1.69166	1	0	13.8258	4.71701	0.341174	-1.55142	0.00696171
sp|Q61164|CTCF_MOUSE	Ctcf	Transcriptional repressor CTCF OS=Mus musculus GN=Ctcf PE=1 SV=2	3701	3	C	15.0086	10.4735	16.9764	8.64913	18.3752	7.4789	5.92624	4.31889	8.50455	4.28865	0.00352456	2.4529	0.0203395	1.69166	1	0	13.3505	5.87208	0.439841	-1.18495	0.00525057
sp|P45591|COF2_MOUSE	Cfl2	Cofilin-2 OS=Mus musculus GN=Cfl2 PE=1 SV=1	2451	22	C	17.1699	12.5081	15.153	7.53491	12.93	6.75359	7.17263	6.09972	7.93234	6.74582	0.00353204	2.45197	0.0203661	1.69109	1	0	12.5958	6.91499	0.548991	-0.865147	0.00582376
sp|O35239|PTN9_MOUSE	Ptpn9	Tyrosine-protein phosphatase non-receptor type 9 OS=Mus musculus GN=Ptpn9 PE=2 SV=2	1333	11	C	8.49721	6.85773	6.85331	11.0146	6.97373	11.9754	11.0375	13.6178	10.8972	12.2755	0.00353907	2.45111	0.02039	1.69058	3	0	7.89511	11.9213	1.50996	0.594513	0.00319457
sp|Q91YN0|CL004_MOUSE	D6Wsu163e	Uncharacterized protein C12orf4 homolog OS=Mus musculus GN=D6Wsu163e PE=1 SV=1	6105	1	C	7.13504	5.20324	4.79577	10.2116	6.01768	13.3019	11.8082	14.6375	9.18445	17.7046	0.0035443	2.45047	0.0204035	1.6903	3	0	6.42407	13.0179	2.02642	1.01894	0.00475464
sp|Q6KAR6|EXOC3_MOUSE	Exoc3	Exocyst complex component 3 OS=Mus musculus GN=Exoc3 PE=1 SV=2	2806	11	C	3.111	5.19231	3.64904	12.0025	5.30844	14.4662	12.8292	16.603	11.2229	15.6154	0.00354852	2.44995	0.0204112	1.69013	3	0	5.18723	14.0113	2.70112	1.43356	0.00214062
sp|P15327|PMGE_MOUSE	Bpgm	Bisphosphoglycerate mutase OS=Mus musculus GN=Bpgm PE=2 SV=2	4225	4	C	16.4241	10.0926	17.1374	9.60312	10.4833	7.08562	8.072	6.99374	7.51484	6.59331	0.00355474	2.44919	0.0204303	1.68972	1	0	12.3387	7.23466	0.586341	-0.770188	0.0111698
sp|Q9R013|CATF_MOUSE	Ctsf	Cathepsin F OS=Mus musculus GN=Ctsf PE=2 SV=1	4879	8	C	15.054	10.6186	14.6591	8.34592	13.3656	7.30524	7.45889	7.83116	8.30161	7.05994	0.00356278	2.44821	0.0204344	1.68964	1	0	12.1188	7.57913	0.625406	-0.677136	0.00591506
sp|P59759|MKL2_MOUSE	Mkl2	MKL/myocardin-like protein 2 OS=Mus musculus GN=Mkl2 PE=1 SV=1	3504	17	C	6.48367	5.28842	7.47041	3.40969	8.48958	11.5136	15.1565	10.1922	19.9518	12.0441	0.0035636	2.44811	0.0204344	1.68964	2	0	5.94317	13.3711	2.24982	1.16981	0.00483954
sp|Q99L88|SNTB1_MOUSE	Sntb1	Beta-1-syntrophin OS=Mus musculus GN=Sntb1 PE=1 SV=4	1144	7	C	6.48222	8.8464	4.95868	8.63908	6.23269	12.9624	10.4936	17.2331	9.72033	14.4315	0.00356411	2.44805	0.0204344	1.68964	3	0	6.87068	12.688	1.84669	0.884939	0.0050377
sp|P35802|GPM6A_MOUSE	Gpm6a	Neuronal membrane glycoprotein M6-a OS=Mus musculus GN=Gpm6a PE=1 SV=1	3189	23	C	3.32518	3.56602	3.87811	11.695	6.21375	14.2268	13.8875	15.9617	10.3209	16.9251	0.00359375	2.44445	0.0205871	1.68641	3	0	5.06751	14.0673	2.77599	1.473	0.00230654
sp|P59648|FXYD7_MOUSE	Fxyd7	FXYD domain-containing ion transport regulator 7 OS=Mus musculus GN=Fxyd7 PE=1 SV=1	5811	2	C	6.52026	5.82139	7.15973	4.8801	8.3515	10.848	14.1612	10.0372	21.6884	10.5321	0.003597	2.44406	0.0205871	1.68641	2	0	6.43986	12.8636	1.99749	0.998188	0.0157087
sp|Q8JZR6-2|S4A8_MOUSE	Slc4a8	Isoform 2 of Electroneutral sodium bicarbonate exchanger 1 OS=Mus musculus GN=Slc4a8	1963	2	C	3.54186	4.04001	3.42173	11.7962	4.40156	17.6906	12.3447	19.6383	9.34644	13.7786	0.00360318	2.44331	0.0205871	1.68641	3	0	4.79779	14.0746	2.93355	1.55265	0.00576897
sp|P03893|NU2M_MOUSE	Mtnd2	NADH-ubiquinone oxidoreductase chain 2 OS=Mus musculus GN=Mtnd2 PE=1 SV=1	5902	1	C	3.01544	4.32801	3.02051	12.1783	3.62842	17.6283	12.606	20.2998	10.3239	12.9713	0.0036052	2.44307	0.0205871	1.68641	3	0	4.44841	14.3292	3.22119	1.68759	0.00546923
sp|Q9Z2M6|UBL3_MOUSE	Ubl3	Ubiquitin-like protein 3 OS=Mus musculus GN=Ubl3 PE=1 SV=1	3656	5	C	11.9128	9.46218	11.6387	11.4714	10.7121	9.02214	9.16345	9.48315	9.139	7.99516	0.00360528	2.44306	0.0205871	1.68641		0	11.0022	8.9456	0.813073	-0.298544	0.00352065
sp|Q8C522|ENDD1_MOUSE	Endod1	Endonuclease domain-containing 1 protein OS=Mus musculus GN=Endod1 PE=1 SV=2	1761	16	C	12.7671	13.4272	13.5514	9.02927	11.0989	7.695	7.60918	8.23721	9.79846	6.78626	0.00361392	2.44202	0.0206197	1.68572		0	11.8413	7.96568	0.672704	-0.571956	0.00404881
tr|A1L3P4|A1L3P4_MOUSE	Slc9a6	Sodium/hydrogen exchanger OS=Mus musculus GN=Slc9a6 PE=2 SV=1	853	3	C	5.07583	5.27812	6.19902	11.2049	7.59399	13.9361	11.8788	15.4864	12.5299	10.817	0.00363165	2.4399	0.0207042	1.68394	3	0	6.76141	12.8287	1.89734	0.923982	0.00292441
sp|P14733|LMNB1_MOUSE	Lmnb1	Lamin-B1 OS=Mus musculus GN=Lmnb1 PE=1 SV=3	454	105	C	13.1974	10.3567	14.9919	9.17403	15.7786	7.62037	7.67222	6.15767	9.24893	5.80223	0.00363662	2.4393	0.0207147	1.68372	1	0	12.4291	7.1978	0.57911	-0.788091	0.00527527
sp|P19783|COX41_MOUSE	Cox4i1	Cytochrome c oxidase subunit 4 isoform 1, mitochondrial OS=Mus musculus GN=Cox4i1 PE=1 SV=2	668	42	C	3.87721	3.77838	4.13173	10.4517	4.80769	20.5015	10.8315	20.6511	9.7541	11.215	0.00363934	2.43898	0.0207147	1.68372	3	0	4.97297	13.8064	2.77629	1.47316	0.01055
sp|Q99PL6|UBXN6_MOUSE	Ubxn6	UBX domain-containing protein 6 OS=Mus musculus GN=Ubxn6 PE=1 SV=1	161	25	C	9.03481	9.68471	8.68077	8.53436	9.73388	11.1974	11.2032	10.7046	9.60983	11.6164	0.00364305	2.43854	0.0207191	1.68363		0	9.1202	10.8433	1.18894	0.249674	0.00359535
sp|Q7TNV0|DEK_MOUSE	Dek	Protein DEK OS=Mus musculus GN=Dek PE=1 SV=1	3989	16	C	12.4094	8.8224	13.9983	11.5972	14.4812	7.46435	7.46685	7.56473	9.81399	6.38164	0.00364707	2.43806	0.0207253	1.6835	1	0	12.0813	7.66196	0.6342	-0.656991	0.00438693
sp|Q8R555|CRAC1_MOUSE	Crtac1	Cartilage acidic protein 1 OS=Mus musculus GN=Crtac1 PE=2 SV=1	2831	4	C	9.6331	7.12241	7.40598	4.69422	8.03007	12.2168	12.2452	12.5841	15.7783	10.2899	0.00366785	2.43559	0.0208267	1.68138	2	0	7.18541	12.5038	1.74017	0.799228	0.00230119
sp|Q8K2P6|RFESD_MOUSE	Rfesd	Rieske domain-containing protein OS=Mus musculus GN=Rfesd PE=1 SV=1	5112	2	C	9.50904	8.07156	9.58317	8.24688	9.09874	11.5613	10.7557	9.54906	11.9743	11.6503	0.00369901	2.43191	0.0209554	1.6787		0	8.87922	11.0621	1.24584	0.317124	0.00353189
sp|Q9DCC4|P5CR3_MOUSE	Pycrl	Pyrroline-5-carboxylate reductase 3 OS=Mus musculus GN=Pycrl PE=2 SV=2	404	13	C	14.3258	12.7802	10.7574	9.43617	10.6663	7.95953	8.55748	8.18966	9.05656	8.27088	0.00370037	2.43175	0.0209554	1.6787		0	11.4666	8.39852	0.732433	-0.44923	0.00713356
sp|Q8C561-2|LMBD2_MOUSE	Lmbrd2	Isoform 2 of LMBR1 domain-containing protein 2 OS=Mus musculus GN=Lmbrd2	498	1	C	2.54439	5.02706	3.74604	12.0108	3.90876	15.0168	11.7627	17.8286	11.2251	16.9298	0.00370106	2.43167	0.0209554	1.6787	3	0	4.68184	14.3024	3.05487	1.61111	0.00285241
sp|P50580|PA2G4_MOUSE	Pa2g4	Proliferation-associated protein 2G4 OS=Mus musculus GN=Pa2g4 PE=1 SV=3	740	23	C	7.2959	8.87032	6.55136	9.66594	8.56247	13.1032	11.31	12.9007	9.51647	12.2236	0.00370238	2.43152	0.0209554	1.6787		0	8.11033	11.7334	1.44673	0.532794	0.0029603
sp|Q8BTW3|EXOS6_MOUSE	Exosc6	Exosome complex component MTR3 OS=Mus musculus GN=Exosc6 PE=1 SV=1	4750	1	C	14.8758	12.3649	10.4981	9.4448	12.3497	9.28607	8.01938	8.74221	6.9305	7.48849	0.00371076	2.43054	0.0209749	1.6783		0	11.7632	8.04916	0.684265	-0.547373	0.00573631
sp|P25799-2|NFKB1_MOUSE	Nfkb1	Isoform 2 of Nuclear factor NF-kappa-B p105 subunit OS=Mus musculus GN=Nfkb1	4820	3	C	13.5212	18.2698	10.8048	9.78558	10.4902	7.34471	6.69587	7.70192	8.74605	6.63985	0.00371174	2.43042	0.0209749	1.6783	1	0	12.2334	7.38704	0.603842	-0.727758	0.012489
sp|Q5DTL9-2|S4A10_MOUSE	Slc4a10	Isoform 2 of Sodium-driven chloride bicarbonate exchanger OS=Mus musculus GN=Slc4a10	1963	23	C	1.43148	1.56971	1.47124	12.2265	2.70953	21.4646	12.7934	23.884	10.164	12.2856	0.00371587	2.42994	0.0209749	1.6783	3	0	2.55798	15.2284	5.95331	2.57369	0.00756097
sp|O70230-2|ZN143_MOUSE	Znf143	Isoform 2 of Zinc finger protein 143 OS=Mus musculus GN=Znf143	913	2	C	15.7479	10.43	15.544	8.23229	17.2391	6.42258	6.99427	5.53813	8.83058	5.02114	0.00371902	2.42957	0.0209749	1.6783	1	0	12.9366	6.4346	0.497394	-1.00754	0.00605288
sp|Q80TM9|NISCH_MOUSE	Nisch	Nischarin OS=Mus musculus GN=Nisch PE=1 SV=2	3819	16	C	8.63843	10.5634	6.98683	8.87503	7.82457	11.5342	11.2325	11.7824	10.4885	12.0743	0.00372064	2.42938	0.0209749	1.6783		0	8.4963	11.4092	1.34284	0.425289	0.00249165
sp|Q6PE13|PRRT3_MOUSE	Prrt3	Proline-rich transmembrane protein 3 OS=Mus musculus GN=Prrt3 PE=1 SV=1	4770	10	C	8.0581	8.05714	8.92311	6.89691	8.88211	10.2675	12.6051	10.2584	15.2819	10.7697	0.00372768	2.42856	0.0209979	1.67782		0	8.12868	11.6921	1.43838	0.524447	0.00738403
sp|Q80U28-14|MADD_MOUSE	Madd	Isoform 14 of MAP kinase-activating death domain protein OS=Mus musculus GN=Madd	2013	36	C	6.72593	7.03998	6.96539	11.5274	7.82969	11.3636	11.6811	12.8847	11.0974	12.8848	0.00374259	2.42683	0.0210592	1.67656	3	0	7.84782	11.9584	1.52379	0.607666	0.00357956
sp|O54865|GCYB1_MOUSE	Gucy1b3	Guanylate cyclase soluble subunit beta-1 OS=Mus musculus GN=Gucy1b3 PE=2 SV=1	987	20	C	3.35244	5.48153	3.8756	12.4238	5.23981	13.6216	13.4368	16.1365	11.8471	14.5849	0.00374533	2.42651	0.0210592	1.67656	3	0	5.41046	13.8538	2.56056	1.35646	0.00227719
tr|Q91XX4|Q91XX4_MOUSE	Pcdhgb6	MCG133388, isoform CRA_n OS=Mus musculus GN=Pcdhgb6 PE=2 SV=1	4313	3	C	5.83628	7.41803	4.99767	11.5824	6.31313	13.3976	12.0524	14.4198	11.0377	12.9451	0.00374749	2.42626	0.0210592	1.67656	3	0	6.91587	12.7177	1.83891	0.878855	0.00266108
sp|Q99PJ0|NTRI_MOUSE	Ntm	Neurotrimin OS=Mus musculus GN=Ntm PE=2 SV=2	2435	13	C	6.95776	5.13721	8.51169	5.33168	9.10478	12.6726	13.613	10.3669	17.891	10.4133	0.00375292	2.42563	0.0210689	1.67636	2	0	6.82133	12.7215	1.86496	0.899143	0.00565182
sp|Q9CPS6|HINT3_MOUSE	Hint3	Histidine triad nucleotide-binding protein 3 OS=Mus musculus GN=Hint3 PE=2 SV=1	3030	5	C	14.8729	10.5636	14.48	8.40825	13.363	7.81192	8.45258	7.43971	6.97817	7.6298	0.00375518	2.42537	0.0210689	1.67636	1	0	12.0647	7.64736	0.633862	-0.65776	0.00598765
sp|Q8CBE3|WDR37_MOUSE	Wdr37	WD repeat-containing protein 37 OS=Mus musculus GN=Wdr37 PE=2 SV=1	1270	24	C	9.98612	9.55869	9.06506	7.87933	9.00963	10.0871	11.0871	10.8285	11.4821	11.0164	0.00375907	2.42492	0.021074	1.67625		0	9.07136	10.8904	1.20052	0.263662	0.00270747
sp|O70494-2|SP3_MOUSE	Sp3	Isoform 2 of Transcription factor Sp3 OS=Mus musculus GN=Sp3	6131	1	C	7.86652	14.8072	12.0309	14.0646	13.8064	7.56166	7.48834	6.65499	7.16439	8.55496	0.00377858	2.42267	0.0211666	1.67435	4	0	12.2167	7.4595	0.6106	-0.711699	0.00448332
tr|Q3V2R3|Q3V2R3_MOUSE	Chn2	Chimerin (Chimaerin) 2 OS=Mus musculus GN=Chn2 PE=2 SV=1	142	13	C	10.0445	13.3331	9.19051	35.5172	9.24316	6.1677	4.21165	4.33468	4.05854	3.89901	0.00378406	2.42204	0.0211806	1.67406	4	0	13.2218	4.4686	0.337971	-1.56503	0.0638838
sp|P69566|RANB9_MOUSE	Ranbp9	Ran-binding protein 9 OS=Mus musculus GN=Ranbp9 PE=1 SV=1	3902	6	C	8.06114	9.831	6.75145	9.79657	7.55614	11.949	11.0375	11.8668	10.3466	12.8038	0.0037979	2.42046	0.0212264	1.67312		0	8.30908	11.57	1.39246	0.477632	0.00260605
sp|Q9D0F9|PGM1_MOUSE	Pgm1	Phosphoglucomutase-1 OS=Mus musculus GN=Pgm1 PE=1 SV=4	611	56	C	14.8267	15.5101	9.15476	12.9506	9.4875	7.89302	7.76798	7.81205	6.66483	7.93246	0.00379825	2.42042	0.0212264	1.67312	4	0	12.0934	7.59806	0.62828	-0.670521	0.00744733
sp|Q9D6Y7-3|MSRA_MOUSE	Msra	Isoform 3 of Mitochondrial peptide methionine sulfoxide reductase OS=Mus musculus GN=Msra	3717	17	C	12.7273	10.5954	12.3741	9.4446	12.3101	8.40169	8.70371	7.62446	9.97443	7.8441	0.00381706	2.41827	0.0213147	1.67132		0	11.4173	8.47115	0.741959	-0.430589	0.00423853
tr|B1ART1|B1ART1_MOUSE	Vps13d	Uncharacterized protein OS=Mus musculus GN=Vps13d PE=4 SV=1	2152	7	C	5.37701	8.33705	6.06605	10.9875	7.5058	12.1571	11.5212	12.6765	12.9487	12.4232	0.00382987	2.41682	0.0213694	1.67021	3	0	7.41568	12.3355	1.66344	0.734167	0.0016816
sp|Q4PJX1-2|ODR4_MOUSE	Odr4	Isoform 2 of Protein odr-4 homolog OS=Mus musculus GN=Odr4	3460	1	C	4.88002	6.78474	5.11822	12.0421	5.33234	12.4076	10.9551	15.3436	12.8196	14.3168	0.00384878	2.41468	0.0214579	1.66841	3	0	6.4171	13.0795	2.03822	1.02731	0.00344063
sp|Q3TVI8|PBIP1_MOUSE	Pbxip1	Pre-B-cell leukemia transcription factor-interacting protein 1 OS=Mus musculus GN=Pbxip1 PE=1 SV=2	3802	6	C	14.4982	13.3401	18.2134	8.16516	13.3631	5.76465	7.2739	4.91067	9.57744	4.89347	0.0038533	2.41417	0.0214662	1.66824	1	0	13.0902	6.26483	0.478588	-1.06314	0.00502044
sp|Q8BMF3|MAON_MOUSE	Me3	NADP-dependent malic enzyme, mitochondrial OS=Mus musculus GN=Me3 PE=1 SV=2	2542	62	C	6.409	9.92136	4.92568	8.8021	5.71548	12.4638	11.9275	15.0659	9.98992	14.7792	0.003867	2.41263	0.0215256	1.66704	3	0	6.91024	12.7023	1.83818	0.878279	0.00278129
sp|Q8BJI1|S6A17_MOUSE	Slc6a17	Sodium-dependent neutral amino acid transporter SLC6A17 OS=Mus musculus GN=Slc6a17 PE=1 SV=1	1913	13	C	2.8143	3.07094	2.52885	13.1324	3.88786	15.573	13.9732	18.7621	10.109	16.1483	0.00388228	2.41091	0.0215937	1.66567	3	0	4.06934	14.6136	3.59115	1.84444	0.00413333
sp|P53702|CCHL_MOUSE	Hccs	Cytochrome c-type heme lyase OS=Mus musculus GN=Hccs PE=2 SV=1	2585	9	C	6.98203	8.6748	8.1564	10.1757	9.04398	10.6405	10.9204	11.1582	13.0049	11.243	0.00389976	2.40896	0.0216594	1.66435		0	8.54147	11.3647	1.33053	0.411999	0.00315501
sp|Q9D6M3|GHC1_MOUSE	Slc25a22	Mitochondrial glutamate carrier 1 OS=Mus musculus GN=Slc25a22 PE=1 SV=1	754	27	C	4.45581	5.64403	4.17021	12.3691	5.19138	13.5739	12.8107	16.1093	10.5023	15.1733	0.00390023	2.40891	0.0216594	1.66435	3	0	5.82987	13.4879	2.31358	1.21013	0.003845
sp|Q8K0Z7|TACO1_MOUSE	Taco1	Translational activator of cytochrome c oxidase 1 OS=Mus musculus GN=Taco1 PE=2 SV=1	1542	6	C	13.8968	10.9859	12.2946	8.64368	13.1298	7.93281	7.95112	8.11402	8.03652	9.0148	0.00391533	2.40723	0.0217263	1.66301		0	11.6328	8.20017	0.704918	-0.504472	0.00532551
sp|Q7TMY7-2|IPO8_MOUSE	Ipo8	Isoform 2 of Importin-8 OS=Mus musculus GN=Ipo8	916	3	C	4.57078	5.01372	6.43224	11.5564	7.154	12.5039	12.667	15.0843	11.2221	13.7956	0.00391994	2.40672	0.0217348	1.66285	3	0	6.56412	12.9901	1.97895	0.984736	0.00244016
tr|E9PV14|E9PV14_MOUSE	Epb4.1l1	Uncharacterized protein OS=Mus musculus GN=Epb4.1l1 PE=4 SV=1	191	34	C	14.1765	11.7012	15.6976	7.71178	13.9773	7.09528	7.1136	6.84313	7.94215	7.74149	0.00392723	2.40591	0.0217582	1.66238	1	0	12.2926	7.33526	0.596724	-0.744865	0.00544126
sp|Q68FL4|SAHH3_MOUSE	Ahcyl2	Putative adenosylhomocysteinase 3 OS=Mus musculus GN=Ahcyl2 PE=1 SV=1	1117	43	C	9.99889	11.3537	11.1704	15.9074	10.9629	8.36982	7.67487	9.29203	6.97364	8.29639	0.00393211	2.40537	0.0217682	1.66218		0	11.7202	8.08443	0.689783	-0.535785	0.00929801
sp|Q5XG71|UTP20_MOUSE	Utp20	Small subunit processome component 20 homolog OS=Mus musculus GN=Utp20 PE=2 SV=2	5340	3	C	5.61235	7.60391	8.86958	9.34958	8.63119	14.1033	11.0136	12.4639	11.4097	10.9429	0.00393798	2.40473	0.0217836	1.66187	3	0	7.88841	11.9306	1.51242	0.59686	0.00212538
sp|Q8VCY8-2|LPPR2_MOUSE	Lppr2	Isoform 2 of Lipid phosphate phosphatase-related protein type 2 OS=Mus musculus GN=Lppr2	4495	2	C	7.45906	4.36475	8.84208	6.68048	8.39145	14.2118	11.4238	13.9321	9.64252	15.0519	0.00394419	2.40404	0.0218009	1.66153	2	0	6.94334	12.6839	1.82677	0.869292	0.00210169
sp|P35438|NMDZ1_MOUSE	Grin1	Glutamate [NMDA] receptor subunit zeta-1 OS=Mus musculus GN=Grin1 PE=1 SV=1	1403	12	C	3.28873	5.09881	3.44492	12.0708	5.05559	17.7228	13.2147	15.9177	10.2756	13.9103	0.00395492	2.40286	0.0218432	1.66068	3	0	5.12197	13.9741	2.72826	1.44798	0.00340988
sp|Q9WUE4|NPRL2_MOUSE	Nprl2	Nitrogen permease regulator 2-like protein OS=Mus musculus GN=Nprl2 PE=2 SV=1	5383	1	C	7.96016	8.8444	8.81125	10.247	8.49163	11.3738	9.61564	12.1512	11.0739	11.4311	0.00396391	2.40188	0.0218741	1.66007		0	8.83981	11.0963	1.25526	0.327991	0.00392564
sp|P42208|SEPT2_MOUSE	42615	Septin-2 OS=Mus musculus GN=Sept2 PE=1 SV=2	516	40	C	14.1773	13.6851	11.3794	8.9482	10.9582	8.21119	8.1632	8.51632	7.19616	8.76486	0.00396671	2.40157	0.0218741	1.66007		0	11.6704	8.15216	0.698531	-0.517604	0.00610905
sp|Q8CAF4-3|NHSL1_MOUSE	Nhsl1	Isoform 3 of NHS-like protein 1 OS=Mus musculus GN=Nhsl1	5864	3	C	17.4541	9.4007	21.1593	7.21795	18.0909	5.02639	6.05273	3.86808	7.42321	4.30671	0.00397455	2.40071	0.0219003	1.65955	1	0	13.5297	5.18905	0.383532	-1.38258	0.00974956
sp|Q6DID7-2|WLS_MOUSE	Wls	Isoform 2 of Protein wntless homolog OS=Mus musculus GN=Wls	6175	1	C	6.36246	6.29758	5.8076	12.1859	6.27141	12.9895	12.6979	14.3631	10.9986	12.0258	0.00398007	2.40011	0.0219136	1.65929	3	0	7.07952	12.5662	1.77501	0.827828	0.00427151
sp|P97372|PSME2_MOUSE	Psme2	Proteasome activator complex subunit 2 OS=Mus musculus GN=Psme2 PE=2 SV=4	1889	6	C	8.19751	10.2273	7.38148	8.51387	8.08021	10.7195	11.358	10.6899	14.1741	10.6581	0.00399078	2.39894	0.0219555	1.65846		0	8.42999	11.4479	1.35799	0.441477	0.00621529
sp|Q8BVU0|LRCH3_MOUSE	Lrch3	Leucine-rich repeat and calponin homology domain-containing protein 3 OS=Mus musculus GN=Lrch3 PE=2 SV=3	1528	2	C	13.7677	12.8967	12.4078	8.6886	12.6717	7.64628	7.56165	7.85674	9.94313	6.55969	0.0040233	2.39542	0.0221172	1.65527	1	0	11.9389	7.84049	0.656718	-0.606653	0.00387794
sp|Q80WG7|TRI36_MOUSE	Trim36	E3 ubiquitin-protein ligase Trim36 OS=Mus musculus GN=Trim36 PE=1 SV=2	3006	1	C	14.1818	13.1048	10.1527	11.5669	10.4946	8.93821	8.29242	7.67836	6.19139	9.39873	0.00403603	2.39405	0.0221699	1.65424		0	11.8028	8.01699	0.679245	-0.557997	0.00394428
sp|Q9QYB1|CLIC4_MOUSE	Clic4	Chloride intracellular channel protein 4 OS=Mus musculus GN=Clic4 PE=1 SV=3	2838	20	C	11.1543	11.6697	12.2615	13.8115	11.2809	9.03089	7.70907	7.97563	5.41826	9.68817	0.00405662	2.39184	0.022259	1.6525	4	0	11.9985	7.81484	0.651319	-0.618564	0.0016483
sp|Q61271|ACV1B_MOUSE	Acvr1b	Activin receptor type-1B OS=Mus musculus GN=Acvr1b PE=1 SV=1	5962	2	C	2.19743	3.29711	2.31131	12.3044	3.76029	16.1469	13.8969	18.8214	8.86023	18.4041	0.00405852	2.39163	0.022259	1.6525	3	0	3.78301	14.7097	3.88836	1.95916	0.00413236
sp|P70345|B2CL2_MOUSE	Bcl2l2	Bcl-2-like protein 2 OS=Mus musculus GN=Bcl2l2 PE=2 SV=1	3904	2	C	12.5695	14.9597	10.2719	10.0846	10.75	8.68389	8.29944	8.45755	8.90913	7.01418	0.0040732	2.39006	0.0222926	1.65184		0	11.5929	8.24449	0.711168	-0.491738	0.00770175
sp|O88492-2|PLIN4_MOUSE	Plin4	Isoform 2 of Perilipin-4 OS=Mus musculus GN=Plin4	3231	17	C	19.5146	14.7589	14.0025	7.87152	11.0731	6.15065	7.53592	5.42659	8.13113	5.53498	0.00407431	2.38995	0.0222926	1.65184	1	0	12.8585	6.468	0.503015	-0.991327	0.00918922
sp|Q9JLK7-2|CABP1_MOUSE	Cabp1	Isoform S-CaBP1 of Calcium-binding protein 1 OS=Mus musculus GN=Cabp1	5867	2	C	5.64674	8.08282	7.44521	6.59764	9.35632	11.2232	13.1396	10.1282	17.5734	10.8068	0.00407797	2.38956	0.0222926	1.65184	2	0	7.31722	12.3185	1.68349	0.751455	0.00855314
sp|Q8K400|STXB5_MOUSE	Stxbp5	Syntaxin-binding protein 5 OS=Mus musculus GN=Stxbp5 PE=1 SV=3	1243	24	C	3.6017	5.33517	3.97524	12.5982	5.05446	14.4764	12.8015	16.379	10.8953	14.883	0.00407845	2.3895	0.0222926	1.65184	3	0	5.46261	13.754	2.51783	1.33218	0.00349661
sp|Q14BI2|GRM2_MOUSE	Grm2	Metabotropic glutamate receptor 2 OS=Mus musculus GN=Grm2 PE=2 SV=2	144	14	C	3.20181	3.65768	3.06425	13.1434	4.30901	13.9482	13.4913	17.9302	10.5071	16.7471	0.00408042	2.3893	0.0222926	1.65184	3	0	4.58778	14.2796	3.11253	1.63809	0.00464253
sp|Q99K10|NLGN1_MOUSE	Nlgn1	Neuroligin-1 OS=Mus musculus GN=Nlgn1 PE=1 SV=2	1268	5	C	4.7453	9.60183	3.97906	9.31318	5.9933	13.2679	13.2363	13.2691	11.0219	15.5721	0.00408404	2.38891	0.0222952	1.65179	3	0	6.32459	13.1948	2.08627	1.06093	0.0013687
sp|Q08093|CNN2_MOUSE	Cnn2	Calponin-2 OS=Mus musculus GN=Cnn2 PE=2 SV=1	1176	4	C	15.0212	11.3858	13.9951	8.24635	12.2831	7.71209	7.33771	8.40452	7.6053	8.00877	0.00410053	2.38716	0.022368	1.65037	1	0	11.9378	7.80523	0.653827	-0.613019	0.00616793
sp|Q9JM52-3|MINK1_MOUSE	Mink1	Isoform 3 of Misshapen-like kinase 1 OS=Mus musculus GN=Mink1	1272	16	C	7.96526	6.78489	8.41541	6.23709	9.2847	11.2764	13.462	9.74197	16.0718	10.7605	0.00410384	2.38681	0.0223688	1.65036	2	0	7.65797	12.066	1.57562	0.655919	0.00697994
sp|P22935|RABP2_MOUSE	Crabp2	Cellular retinoic acid-binding protein 2 OS=Mus musculus GN=Crabp2 PE=2 SV=2	4900	4	C	15.4792	9.54117	12.8427	9.52042	13.177	8.03418	7.44544	7.7811	9.07865	7.10012	0.00416671	2.38021	0.0226683	1.64458	1	0	11.8931	7.86017	0.660901	-0.597495	0.00770342
sp|Q8BSZ2|AP3S2_MOUSE	Ap3s2	AP-3 complex subunit sigma-2 OS=Mus musculus GN=Ap3s2 PE=1 SV=1	4082	6	C	7.76342	7.87479	6.92554	10.8511	7.87969	12.2122	11.2164	13.2454	9.83452	12.1969	0.00416841	2.38003	0.0226683	1.64458		0	8.16104	11.6827	1.43152	0.517547	0.00430737
sp|Q8K389|CK5P2_MOUSE	Cdk5rap2	CDK5 regulatory subunit-associated protein 2 OS=Mus musculus GN=Cdk5rap2 PE=1 SV=3	2425	2	C	12.5333	14.4622	10.639	11.8841	9.8807	7.73332	7.8682	8.61763	6.46304	9.91858	0.00419025	2.37776	0.0227696	1.64264		0	11.7758	8.04087	0.682829	-0.550403	0.00487749
sp|Q00899|TYY1_MOUSE	Yy1	Transcriptional repressor protein YY1 OS=Mus musculus GN=Yy1 PE=1 SV=1	4438	2	C	10.7006	9.89595	11.1206	10.8159	12.5359	9.6327	8.44635	9.72789	8.21065	8.91332	0.00420163	2.37658	0.0228139	1.6418		0	10.981	8.96542	0.816447	-0.292568	0.0049597
sp|Q8BSK8-2|KS6B1_MOUSE	Rps6kb1	Isoform Alpha II of Ribosomal protein S6 kinase beta-1 OS=Mus musculus GN=Rps6kb1	4443	2	C	6.6665	8.9548	8.70158	7.76614	8.68012	10.5605	11.238	10.6055	15.7436	11.0832	0.00421255	2.37546	0.0228356	1.64139		0	8.10693	11.704	1.4437	0.529775	0.00870141
sp|P23927|CRYAB_MOUSE	Cryab	Alpha-crystallin B chain OS=Mus musculus GN=Cryab PE=1 SV=2	2018	16	C	17.9657	11.598	21.2243	6.56197	15.7597	4.87899	6.88421	3.69149	7.00378	4.43191	0.00421301	2.37541	0.0228356	1.64139	1	0	13.5534	5.21269	0.384604	-1.37856	0.00801467
sp|Q3TWF6|WDR70_MOUSE	Wdr70	WD repeat-containing protein 70 OS=Mus musculus GN=Wdr70 PE=1 SV=1	99	2	C	13.31	10.3561	14.4684	8.77981	14.2055	7.96881	7.84777	7.22395	9.12692	6.71276	0.0042153	2.37517	0.0228356	1.64139	1	0	11.9991	7.73442	0.644586	-0.633556	0.00598393
sp|Q9D4H1|EXOC2_MOUSE	Exoc2	Exocyst complex component 2 OS=Mus musculus GN=Exoc2 PE=1 SV=1	2217	14	C	4.12202	5.49001	4.5583	12.2619	5.60724	14.5108	13.0354	15.7505	9.94548	14.7183	0.00422417	2.37426	0.0228633	1.64086	3	0	5.89059	13.4251	2.27908	1.18845	0.00399468
sp|Q3U7R1|ESYT1_MOUSE	Esyt1	Extended synaptotagmin-1 OS=Mus musculus GN=Esyt1 PE=2 SV=2	1785	11	C	10.2383	13.6923	10.4325	18.2361	9.82626	7.97441	7.16174	8.08953	6.89802	7.45086	0.00422687	2.37398	0.0228633	1.64086	4	0	12.125	7.50092	0.618631	-0.692849	0.0150036
sp|Q9Z1R4|CF047_MOUSE	D17h6s53e	Uncharacterized protein C6orf47 homolog OS=Mus musculus GN=D17h6s53e PE=2 SV=1	599	7	C	11.4477	9.1842	13.8543	10.2908	13.1025	8.43932	8.56954	7.90214	8.81155	8.39787	0.00423848	2.37279	0.0229018	1.64013		0	11.4454	8.41872	0.735558	-0.44309	0.00701118
sp|Q6P1F6|2ABA_MOUSE	Ppp2r2a	Serine/threonine-protein phosphatase 2A 55 kDa regulatory subunit B alpha isoform OS=Mus musculus GN=Ppp2r2a PE=1 SV=1	22	18	C	9.86347	9.24658	6.62994	7.90575	7.58763	11.8077	11.5127	12.3634	9.58547	13.4974	0.00424047	2.37259	0.0229018	1.64013		0	8.16421	11.6807	1.43072	0.516742	0.00365597
sp|Q9JLJ2|AL9A1_MOUSE	Aldh9a1	4-trimethylaminobutyraldehyde dehydrogenase OS=Mus musculus GN=Aldh9a1 PE=1 SV=1	931	21	C	13.7794	16.2855	9.19463	14.1482	9.7335	7.83181	7.11215	8.13187	5.5983	8.18464	0.00424971	2.37164	0.0229342	1.63952	4	0	12.3227	7.30166	0.592536	-0.755026	0.00664522
sp|P28322|ETV4_MOUSE	Etv4	ETS translocation variant 4 OS=Mus musculus GN=Etv4 PE=2 SV=1	5367	1	C	13.9807	15.2967	10.8761	10.5893	11.584	6.55337	6.72407	7.09183	11.2498	6.05414	0.00426209	2.37038	0.0229835	1.63858	1	0	12.3329	7.33855	0.595039	-0.748944	0.00578613
sp|Q68FF0|K1841_MOUSE	Kiaa1841	Uncharacterized protein KIAA1841 OS=Mus musculus GN=Kiaa1841 PE=2 SV=2	4993	4	C	6.86485	6.70096	9.34873	9.57933	8.81456	13.3292	10.7948	11.3578	12.8021	10.4078	0.00427102	2.36947	0.0230015	1.63824		0	8.16604	11.684	1.4308	0.516823	0.00323637
sp|P57724|PCBP4_MOUSE	Pcbp4	Poly(rC)-binding protein 4 OS=Mus musculus GN=Pcbp4 PE=2 SV=1	911	3	C	12.4811	11.4989	10.2245	12.8025	9.76225	8.72786	8.19976	9.34048	7.50569	9.45701	0.00427194	2.36938	0.0230015	1.63824		0	11.2896	8.61479	0.763072	-0.39011	0.004814
sp|O54824-2|IL16_MOUSE	Il16	Isoform 2 of Pro-interleukin-16 OS=Mus musculus GN=Il16	1713	5	C	12.0997	12.5976	9.96157	10.3699	10.9743	8.92281	8.17185	9.29311	7.80051	9.80854	0.00429621	2.36691	0.0231146	1.63611		0	11.156	8.76884	0.78602	-0.347361	0.00475069
sp|P45377|ALD2_MOUSE	Akr1b8	Aldose reductase-related protein 2 OS=Mus musculus GN=Akr1b8 PE=1 SV=2	475	11	C	14.4455	17.7649	9.26548	13.7978	9.08717	7.18831	7.03406	8.09315	5.77908	7.54461	0.00430253	2.36628	0.023131	1.63581	4	0	12.4417	7.08417	0.569389	-0.812514	0.00954834
tr|F6VSP0|F6VSP0_MOUSE	Usp48	Uncharacterized protein (Fragment) OS=Mus musculus GN=Usp48 PE=4 SV=1	1695	2	C	8.36212	7.92035	8.42732	9.98824	9.59711	11.6688	10.629	11.9627	11.6899	9.75443	0.00432133	2.36438	0.0232144	1.63424		0	8.82421	11.1089	1.25891	0.33218	0.00406072
tr|Q3TYH2|Q3TYH2_MOUSE	Rab15	Uncharacterized protein OS=Mus musculus GN=Rab15 PE=2 SV=1	4026	4	C	3.16223	4.47779	3.43409	12.544	4.80645	14.7751	14.1685	16.1481	9.57688	16.9068	0.004328	2.36371	0.0232326	1.6339	3	0	4.93658	14.0492	2.84594	1.50891	0.00399336
sp|Q8BL65|ABLM2_MOUSE	Ablim2	Actin-binding LIM protein 2 OS=Mus musculus GN=Ablim2 PE=1 SV=1	1423	17	C	14.2363	12.5088	14.0525	8.15257	13.9275	7.73477	8.14917	6.16219	9.03653	6.03966	0.00437555	2.35897	0.02347	1.62949	1	0	12.3227	7.33267	0.595052	-0.748911	0.00391621
sp|Q3UMF0-3|COBL1_MOUSE	Cobll1	Isoform 3 of Cordon-bleu protein-like 1 OS=Mus musculus GN=Cobll1	3234	6	C	15.8828	10.7776	18.6146	7.55236	16.7153	5.65736	6.46046	4.7279	8.8841	4.72742	0.00438014	2.35851	0.0234769	1.62936	1	0	13.2099	5.91775	0.447978	-1.1585	0.00730902
sp|Q8BGT6|MILK1_MOUSE	Micall1	MICAL-like protein 1 OS=Mus musculus GN=Micall1 PE=1 SV=3	4049	9	C	14.1108	12.1209	17.0497	8.02904	14.632	6.05118	7.70068	5.08767	9.26248	5.95561	0.00439579	2.35696	0.0235429	1.62814	1	0	12.7925	6.65746	0.52042	-0.942251	0.00532753
sp|P55144-2|TYRO3_MOUSE	Tyro3	Isoform 2 of Tyrosine-protein kinase receptor TYRO3 OS=Mus musculus GN=Tyro3	570	2	C	5.33481	10.1167	4.68733	9.07536	6.21358	13.3402	12.5542	13.7275	10.1544	14.7959	0.00440316	2.35624	0.0235576	1.62787	3	0	6.7742	12.8135	1.89152	0.919543	0.00224006
sp|P70333|HNRH2_MOUSE	Hnrnph2	Heterogeneous nuclear ribonucleoprotein H2 OS=Mus musculus GN=Hnrnph2 PE=1 SV=1	2292	21	C	9.78364	9.256	8.98016	8.1146	9.94631	11.5544	10.3809	10.6212	10.6505	10.7123	0.00441133	2.35543	0.0235576	1.62787		0	9.19237	10.7766	1.17234	0.229394	0.00346178
tr|E9QB05|E9QB05_MOUSE	Clasp2	Uncharacterized protein OS=Mus musculus GN=Clasp2 PE=4 SV=1	1013	45	C	10.2803	10.3453	9.93593	10.8162	10.3477	9.81182	9.66657	9.9565	9.35142	9.48824	0.00441158	2.35541	0.0235576	1.62787		0	10.3413	9.65247	0.93339	-0.0994479	0.00460079
sp|A2AWA9|RBGP1_MOUSE	Rabgap1	Rab GTPase-activating protein 1 OS=Mus musculus GN=Rabgap1 PE=2 SV=1	2239	15	C	5.88067	7.87449	5.79954	11.5984	6.6871	12.7051	11.6812	13.8521	10.9038	13.0175	0.00441906	2.35467	0.0235576	1.62787	3	0	7.30694	12.3885	1.69544	0.761657	0.0035335
sp|Q8CCB4|VPS53_MOUSE	Vps53	Vacuolar protein sorting-associated protein 53 homolog OS=Mus musculus GN=Vps53 PE=2 SV=1	1380	13	C	6.20289	7.10719	5.46628	12.0154	6.17804	12.5282	11.2612	14.5688	11.5689	13.1031	0.00442184	2.3544	0.0235576	1.62787	3	0	7.08785	12.552	1.77092	0.824496	0.00431068
tr|E9Q070|E9Q070_MOUSE	Gm8730	Uncharacterized protein OS=Mus musculus GN=Gm8730 PE=3 SV=1	1056	2	C	6.07207	9.53422	4.07716	4.93469	8.34463	17.3685	13.5167	13.9837	9.18605	12.9823	0.00442936	2.35366	0.0235668	1.6277	2	0	6.27378	13.1385	2.0942	1.0664	0.00341113
sp|Q91Z67|FNBP2_MOUSE	Srgap2	SLIT-ROBO Rho GTPase-activating protein 2 OS=Mus musculus GN=Srgap2 PE=1 SV=2	1924	27	C	11.6901	9.10936	11.5465	11.6158	11.6985	8.8373	8.5734	8.20747	9.82366	8.89798	0.0044318	2.35342	0.0235668	1.6277		0	11.0812	8.85216	0.798844	-0.324014	0.0042301
sp|A6X919|D19L1_MOUSE	Dpy19l1	Protein dpy-19 homolog 1 OS=Mus musculus GN=Dpy19l1 PE=2 SV=1	5565	2	C	2.0747	2.91559	2.49812	12.2336	4.0102	16.719	13.5204	21.444	8.78234	15.802	0.00443434	2.35317	0.0235668	1.6277	3	0	3.74976	14.6408	3.90447	1.96513	0.00569975
sp|Q61762-2|KCNA5_MOUSE	Kcna5	Isoform 2 of Potassium voltage-gated channel subfamily A member 5 OS=Mus musculus GN=Kcna5	3552	1	C	3.00263	4.39343	3.07679	13.0453	4.02982	15.3006	12.3797	18.8058	10.6777	15.2882	0.00443688	2.35292	0.0235668	1.6277	3	0	4.63264	14.2203	3.06959	1.61805	0.00518892
sp|Q64378|FKBP5_MOUSE	Fkbp5	Peptidyl-prolyl cis-trans isomerase FKBP5 OS=Mus musculus GN=Fkbp5 PE=1 SV=1	1446	4	C	8.39527	10.4258	6.41017	8.89459	7.28853	11.1237	11.2654	11.9739	13.3672	10.8555	0.00445134	2.35151	0.0236259	1.62661		0	8.16876	11.6838	1.4303	0.516322	0.00311999
sp|Q8BM65-2|K1486_MOUSE	Kiaa1486	Isoform 2 of Uncharacterized protein KIAA1486 OS=Mus musculus GN=Kiaa1486	2580	5	C	7.14848	6.89141	6.93574	5.39285	8.8236	10.8898	12.5212	10.2416	20.4834	10.6719	0.00447605	2.3491	0.0237392	1.62453	2	0	6.9537	12.5007	1.79771	0.846161	0.0179205
sp|A6X8Z5|RHG31_MOUSE	Arhgap31	Rho GTPase-activating protein 31 OS=Mus musculus GN=Arhgap31 PE=1 SV=1	3317	6	C	15.0845	9.92488	16.9269	8.33054	15.8155	6.537	6.79509	5.63633	9.12593	5.82331	0.00450862	2.34596	0.023867	1.6222	1	0	12.7268	6.68041	0.524911	-0.929856	0.00775742
sp|Q9JMD3|PCTL_MOUSE	Stard10	PCTP-like protein OS=Mus musculus GN=Stard10 PE=1 SV=1	1213	5	C	13.705	12.5616	10.3952	9.41672	11.0283	8.54956	7.83893	8.93677	9.0314	8.53663	0.00450918	2.3459	0.023867	1.6222		0	11.3197	8.5681	0.756923	-0.401782	0.00720892
sp|P40336-2|VP26A_MOUSE	Vps26a	Isoform 2 of Vacuolar protein sorting-associated protein 26A OS=Mus musculus GN=Vps26a	3771	22	C	5.0128	7.91912	5.40467	11.1612	6.5038	12.8951	11.9028	14.8172	10.4532	13.93	0.00451027	2.3458	0.023867	1.6222	3	0	6.89415	12.706	1.84301	0.882062	0.00319857
sp|Q9DCP2|S38A3_MOUSE	Slc38a3	Sodium-coupled neutral amino acid transporter 3 OS=Mus musculus GN=Slc38a3 PE=1 SV=1	947	9	C	2.22456	3.04235	2.24562	13.1665	3.38096	16.8847	13.4986	20.4456	9.31887	15.7923	0.0045165	2.3452	0.0238821	1.62193	3	0	3.6818	14.6973	3.99189	1.99707	0.00595706
sp|Q9Z1Q5|CLIC1_MOUSE	Clic1	Chloride intracellular channel protein 1 OS=Mus musculus GN=Clic1 PE=1 SV=3	4601	6	C	13.0553	10.2056	13.063	9.72594	12.338	9.2396	7.56129	8.78541	6.84661	9.17915	0.00452752	2.34414	0.0239225	1.62119		0	11.5869	8.26528	0.713327	-0.487364	0.00452271
sp|Q99LC3|NDUAA_MOUSE	Ndufa10	NADH dehydrogenase [ubiquinone] 1 alpha subcomplex subunit 10, mitochondrial OS=Mus musculus GN=Ndufa10 PE=1 SV=1	3736	28	C	3.22734	2.74707	3.38159	12.2919	4.20888	19.8585	13.6223	18.0229	8.69224	13.9473	0.0045337	2.34355	0.0239373	1.62093	3	0	4.34634	14.2669	3.2825	1.71479	0.00647843
sp|Q9ESJ1|CABL1_MOUSE	Cables1	CDK5 and ABL1 enzyme substrate 1 OS=Mus musculus GN=Cables1 PE=1 SV=2	5897	1	C	8.09614	8.87397	8.57857	9.0984	9.45603	10.2211	11.1302	9.62613	13.0087	11.9108	0.00455079	2.34191	0.0239817	1.62012		0	8.8084	11.1154	1.26191	0.335609	0.0063505
sp|Q8R4X3|RBM12_MOUSE	Rbm12	RNA-binding protein 12 OS=Mus musculus GN=Rbm12 PE=1 SV=3	1320	18	C	12.642	12.3323	11.6165	9.03139	12.1306	8.1954	8.8019	8.05901	9.90517	7.2857	0.00455395	2.34161	0.0239817	1.62012		0	11.4687	8.40528	0.732888	-0.448334	0.00421373
sp|P62874|GBB1_MOUSE	Gnb1	Guanine nucleotide-binding protein G(I)/G(S)/G(T) subunit beta-1 OS=Mus musculus GN=Gnb1 PE=1 SV=3	463	38	C	7.3023	9.39593	5.62374	9.6649	6.63954	12.7847	11.5354	13.5259	9.68762	13.8401	0.00456047	2.34099	0.0239817	1.62012	3	0	7.56401	12.1744	1.60952	0.686633	0.00313618
sp|Q8R3B7-2|BRD8_MOUSE	Brd8	Isoform 2 of Bromodomain-containing protein 8 OS=Mus musculus GN=Brd8	1350	1	C	15.1937	8.92621	18.8568	8.01752	17.4782	6.76612	7.29209	5.64522	6.42928	5.39483	0.00456332	2.34072	0.0239817	1.62012	1	0	12.9082	6.26618	0.48544	-1.04264	0.0109588
sp|P51807|DYLT1_MOUSE	Dynlt1	Dynein light chain Tctex-type 1 OS=Mus musculus GN=Dynlt1 PE=1 SV=1	3503	3	C	14.1989	11.5497	13.5065	8.43023	12.5727	8.29069	7.03198	9.27994	7.70028	7.43908	0.00456339	2.34071	0.0239817	1.62012		0	11.8612	7.9113	0.666992	-0.584259	0.00529598
sp|Q07235|GDN_MOUSE	Serpine2	Glia-derived nexin OS=Mus musculus GN=Serpine2 PE=2 SV=2	1450	12	C	7.96989	7.68426	7.15396	8.22282	7.97527	13.4181	9.88518	15.9332	8.86141	12.896	0.00456717	2.34035	0.0239817	1.62012	3	0	7.79244	11.9285	1.53078	0.614271	0.00909591
tr|E9PXC4|E9PXC4_MOUSE	Kidins220	Uncharacterized protein OS=Mus musculus GN=Kidins220 PE=4 SV=1	2763	6	C	5.02093	9.21803	4.11096	10.309	5.30473	12.9577	12.1161	15.0245	14.2394	11.6986	0.00456924	2.34016	0.0239817	1.62012	3	0	6.35988	13.1481	2.06735	1.04778	0.00172811
sp|Q9D9M2-2|UBP12_MOUSE	Usp12	Isoform 2 of Ubiquitin carboxyl-terminal hydrolase 12 OS=Mus musculus GN=Usp12	2916	2	C	3.23326	4.74179	3.54267	11.8544	4.4392	15.1466	12.5674	18.2366	8.65538	17.5827	0.00460873	2.33642	0.0241711	1.6167	3	0	4.91156	13.95	2.84024	1.50601	0.00572613
sp|Q8CHY6|P66A_MOUSE	Gatad2a	Transcriptional repressor p66 alpha OS=Mus musculus GN=Gatad2a PE=1 SV=2	832	8	C	15.29	11.027	15.331	7.89703	14.6284	7.14285	6.86439	6.6237	9.01624	6.17935	0.00462036	2.33532	0.0242141	1.61593	1	0	12.4457	7.10409	0.570807	-0.808925	0.00637287
sp|Q9ERS2|NDUAD_MOUSE	Ndufa13	NADH dehydrogenase [ubiquinone] 1 alpha subcomplex subunit 13 OS=Mus musculus GN=Ndufa13 PE=1 SV=3	3967	26	C	3.60129	2.70359	3.91835	12.7198	4.40407	18.3747	12.3479	18.6166	10.8474	12.4663	0.00462462	2.33492	0.0242185	1.61585	3	0	4.63412	14.1695	3.05765	1.61242	0.00622689
sp|Q50H33|KCTD8_MOUSE	Kctd8	BTB/POZ domain-containing protein KCTD8 OS=Mus musculus GN=Kctd8 PE=1 SV=1	2645	3	C	6.66027	8.59802	6.93362	10.3849	8.63675	11.6277	11.8336	11.8751	10.0088	13.4412	0.0046583	2.33177	0.0243595	1.61333		0	8.13431	11.7061	1.43911	0.525174	0.00365418
sp|Q9CQT7|PPDE2_MOUSE	Pppde2	PPPDE peptidase domain-containing protein 2 OS=Mus musculus GN=Pppde2 PE=1 SV=1	5547	3	C	15.6134	11.4569	16.1141	8.0406	12.7977	6.72385	7.75689	6.27145	8.93756	6.28762	0.00465842	2.33176	0.0243595	1.61333	1	0	12.4291	7.12649	0.573373	-0.802453	0.00700216
sp|Q8CFI5|SYPM_MOUSE	Pars2	Probable prolyl-tRNA synthetase, mitochondrial OS=Mus musculus GN=Pars2 PE=2 SV=2	1526	6	C	6.35317	9.36723	5.10026	10.7159	5.82367	11.9035	12.3913	13.1877	12.7627	12.3947	0.00466389	2.33125	0.02437	1.61314	3	0	7.16942	12.5207	1.7464	0.804385	0.00185861
sp|P51910|APOD_MOUSE	Apod	Apolipoprotein D OS=Mus musculus GN=Apod PE=2 SV=1	3040	9	C	16.4307	10.1812	21.6004	6.8852	15.2085	5.76863	6.49579	5.42157	6.43864	5.56931	0.00466795	2.33087	0.0243732	1.61309	1	0	13.0492	5.92223	0.453838	-1.13975	0.0131965
sp|Q6PDG5-2|SMRC2_MOUSE	Smarcc2	Isoform 2 of SWI/SNF complex subunit SMARCC2 OS=Mus musculus GN=Smarcc2	235	23	C	12.2252	9.98088	10.8257	9.83905	11.6422	9.57372	9.25998	8.74514	9.18902	8.71906	0.00467361	2.33035	0.0243848	1.61288		0	10.8636	9.09158	0.836884	-0.2569	0.00621593
sp|Q9CZQ9|BBS5_MOUSE	Bbs5	Bardet-Biedl syndrome 5 protein homolog OS=Mus musculus GN=Bbs5 PE=2 SV=1	4746	1	C	4.31981	8.5485	2.84515	9.61879	3.7696	14.6024	12.2773	18.4891	10.8048	14.7246	0.00468598	2.3292	0.0244313	1.61205	3	0	5.20206	13.9451	2.68068	1.4226	0.00219906
tr|A2BDX0|A2BDX0_MOUSE	Adnp	Activity-dependent neuroprotective protein OS=Mus musculus GN=Adnp PE=3 SV=1	2368	5	C	7.62659	7.73139	8.21959	8.99342	9.86021	11.5512	12.5258	9.48109	13.4148	10.596	0.0046925	2.3286	0.0244473	1.61177		0	8.44598	11.4289	1.35317	0.436347	0.00574353
tr|Q91V89|Q91V89_MOUSE	Ppp2r5d	Protein phosphatase 2, regulatory subunit B (B56), delta isoform OS=Mus musculus GN=Ppp2r5d PE=2 SV=1	271	28	C	6.96425	7.43782	7.39019	10.918	9.11378	11.184	12.5667	10.7739	12.2528	11.3987	0.00470144	2.32777	0.0244759	1.61126		0	8.24448	11.616	1.40894	0.494612	0.00373167
sp|P14869|RLA0_MOUSE	Rplp0	60S acidic ribosomal protein P0 OS=Mus musculus GN=Rplp0 PE=1 SV=3	1056	10	C	5.69496	9.68485	4.06275	5.17263	8.40637	16.3596	12.8952	14.6214	8.90893	14.1933	0.00472627	2.32548	0.024587	1.60929	2	0	6.27689	13.1286	2.09158	1.06459	0.00317782
sp|A2A690-2|TANC2_MOUSE	Tanc2	Isoform 2 of Protein TANC2 OS=Mus musculus GN=Tanc2	2067	16	C	9.74983	9.68434	9.13915	7.87027	8.68563	10.406	10.5509	11.8536	10.2537	11.8066	0.00473179	2.32497	0.0245977	1.60911		0	8.99814	10.9518	1.21712	0.28347	0.00434113
tr|Q99LB4|Q99LB4_MOUSE	Capg	Capping protein (Actin filament), gelsolin-like OS=Mus musculus GN=Capg PE=2 SV=1	3090	8	C	15.2756	14.0565	14.6581	8.28033	11.1466	6.94519	7.01931	6.77196	9.76039	6.08604	0.00474101	2.32413	0.0246275	1.60858	1	0	12.3774	7.21936	0.583271	-0.777762	0.00611294
sp|Q61282|PGCA_MOUSE	Acan	Aggrecan core protein OS=Mus musculus GN=Acan PE=1 SV=2	3310	25	C	15.8336	14.6297	17.7358	6.68799	15.6839	5.80402	6.7935	4.13246	8.39347	4.30567	0.004746	2.32367	0.0246353	1.60844	1	0	13.3932	5.67548	0.42376	-1.23868	0.004216
sp|Q640M6|GDPD5_MOUSE	Gdpd5	Glycerophosphodiester phosphodiesterase domain-containing protein 5 OS=Mus musculus GN=Gdpd5 PE=2 SV=1	5479	2	C	4.60027	8.84685	3.66317	10.1181	5.41377	11.714	13.0252	14.1909	16.6835	11.7442	0.00477241	2.32126	0.0247387	1.60662	3	0	6.05906	13.3513	2.20352	1.13981	0.00211973
sp|Q8K482|EMIL2_MOUSE	Emilin2	EMILIN-2 OS=Mus musculus GN=Emilin2 PE=1 SV=1	5892	1	C	18.8285	12.3229	18.6223	6.07344	17.091	5.50547	6.72789	4.07335	6.76398	3.9911	0.00477291	2.32122	0.0247387	1.60662	1	0	13.5006	5.2721	0.390509	-1.35657	0.0063795
sp|P31001|DESM_MOUSE	Des	Desmin OS=Mus musculus GN=Des PE=1 SV=3	1696	4	C	13.5794	12.1127	15.087	8.44365	18.1689	7.75554	8.39735	3.95016	7.18148	5.32383	0.00478543	2.32008	0.024765	1.60616	1	0	13.0652	6.28871	0.481332	-1.0549	0.00488495
tr|E0CZ16|E0CZ16_MOUSE	Klhl3	Uncharacterized protein OS=Mus musculus GN=Klhl3 PE=4 SV=1	2886	1	C	8.29034	8.24919	8.12073	8.07646	9.96671	10.4706	10.9137	12.2426	9.71808	13.9516	0.0047904	2.31963	0.024765	1.60616		0	8.51276	11.3659	1.33516	0.417015	0.00778025
sp|Q6PGB8-2|SMCA1_MOUSE	Smarca1	Isoform 2 of Probable global transcription activator SNF2L1 OS=Mus musculus GN=Smarca1	5100	1	C	7.76805	6.61351	7.57973	7.6131	9.19265	10.9395	11.2542	10.4925	17.8985	10.6483	0.0047923	2.31946	0.024765	1.60616	2	0	7.71045	11.9745	1.55302	0.635078	0.016062
sp|Q61187|TS101_MOUSE	Tsg101	Tumor susceptibility gene 101 protein OS=Mus musculus GN=Tsg101 PE=1 SV=2	2201	20	C	8.91106	8.67506	9.72058	9.76935	9.85175	10.6103	10.7438	10.6573	9.94745	11.1133	0.00479381	2.31932	0.024765	1.60616		0	9.37248	10.6076	1.13178	0.178596	0.00413606
sp|P70423|CTR3_MOUSE	Slc7a3	Cationic amino acid transporter 3 OS=Mus musculus GN=Slc7a3 PE=2 SV=1	5357	2	C	7.86996	9.71538	6.22527	9.02445	7.3756	11.7011	12.703	11.0617	14.5968	9.72671	0.00479841	2.3189	0.024765	1.60616		0	7.94624	11.8477	1.49099	0.576268	0.00501826
sp|Q8R1X6-2|SPG20_MOUSE	Spg20	Isoform 2 of Spartin OS=Mus musculus GN=Spg20	980	19	C	14.707	13.3312	14.6873	7.80652	12.0145	7.09126	8.10608	6.59764	8.61549	7.04294	0.00479898	2.31885	0.024765	1.60616	1	0	12.1983	7.45403	0.611071	-0.710588	0.00545305
sp|P00520-2|ABL1_MOUSE	Abl1	Isoform II of Tyrosine-protein kinase ABL1 OS=Mus musculus GN=Abl1	1947	4	C	4.39847	7.72209	4.51367	10.9406	5.99018	13.744	11.4579	16.1168	10.4248	14.6916	0.00480615	2.3182	0.0247839	1.60583	3	0	6.31553	13.1198	2.07739	1.05477	0.00342182
sp|Q6PGF7|EXOC8_MOUSE	Exoc8	Exocyst complex component 8 OS=Mus musculus GN=Exoc8 PE=1 SV=1	2005	25	C	6.45726	9.26877	5.48758	10.7976	6.47107	12.0124	11.8745	13.252	11.3714	13.0075	0.00481806	2.31713	0.0248272	1.60507	3	0	7.44991	12.2831	1.64875	0.721376	0.00247867
sp|Q91VN4|CHCH6_MOUSE	Chchd6	Coiled-coil-helix-coiled-coil-helix domain-containing protein 6 OS=Mus musculus GN=Chchd6 PE=2 SV=1	864	16	C	9.24281	6.71536	8.49081	6.79929	9.21151	12.9647	12.3677	11.1965	13.8001	9.21122	0.00482939	2.31611	0.0248675	1.60437		0	8.01168	11.7941	1.47212	0.557895	0.00444162
sp|Q9R0G7|ZEB2_MOUSE	Zeb2	Zinc finger E-box-binding homeobox 2 OS=Mus musculus GN=Zeb2 PE=1 SV=2	1680	4	C	8.28847	8.73069	7.31449	5.31938	7.96097	11.1331	11.1896	11.8961	17.7581	10.4091	0.00483978	2.31517	0.0249029	1.60375	2	0	7.41493	12.2329	1.64977	0.722261	0.00971564
sp|Q5SQX6|CYFP2_MOUSE	Cyfip2	Cytoplasmic FMR1-interacting protein 2 OS=Mus musculus GN=Cyfip2 PE=1 SV=2	1706	69	C	3.52608	6.7964	3.53599	11.0819	5.23761	14.0389	12.7645	16.3043	9.7031	17.0112	0.00484866	2.31438	0.0249304	1.60327	3	0	5.47477	13.698	2.50202	1.32309	0.00328263
sp|P62204|CALM_MOUSE	Calm1	Calmodulin OS=Mus musculus GN=Calm1 PE=1 SV=2	2939	172	C	11.4061	10.7566	19.2176	8.73885	17.1392	6.55098	7.2676	4.3048	7.59736	7.02093	0.00486754	2.31269	0.024997	1.60211	1	0	12.8704	6.42305	0.499057	-1.00272	0.0108144
sp|Q99JY8|LPP3_MOUSE	Ppap2b	Lipid phosphate phosphohydrolase 3 OS=Mus musculus GN=Ppap2b PE=1 SV=1	1409	6	C	2.58489	2.41629	2.59733	13.7758	4.43124	15.889	14.3964	17.7722	11.0012	15.1356	0.00486866	2.31259	0.024997	1.60211	3	0	3.97331	14.6591	3.68939	1.88338	0.00425085
sp|Q8BK08|TMM11_MOUSE	Tmem11	Transmembrane protein 11, mitochondrial OS=Mus musculus GN=Tmem11 PE=2 SV=1	5501	3	C	5.41649	5.68416	5.08184	12.4508	6.01916	13.6186	12.7828	15.9513	10.3531	12.6417	0.00489034	2.31066	0.0250867	1.60056	3	0	6.5137	12.9445	1.98728	0.990793	0.00597253
sp|Q8BR65|SDS3_MOUSE	Suds3	Sin3 histone deacetylase corepressor complex component SDS3 OS=Mus musculus GN=Suds3 PE=1 SV=1	5571	1	C	9.92658	10.8455	12.7762	9.80348	13.6079	8.58683	8.36419	8.05224	9.33968	8.69739	0.00489325	2.3104	0.0250867	1.60056		0	11.2908	8.59763	0.761473	-0.393136	0.00816928
sp|P59281-2|RHG39_MOUSE	Arhgap39	Isoform 2 of Rho GTPase-activating protein 39 OS=Mus musculus GN=Arhgap39	618	13	C	8.10083	6.8506	8.25893	7.11651	9.9129	10.8732	11.6736	10.9046	15.9687	10.3402	0.00490573	2.3093	0.0251326	1.59976		0	7.97866	11.7976	1.47865	0.564276	0.00983555
sp|Q9DCX1|MD2BP_MOUSE	Mad2l1bp	MAD2L1-binding protein OS=Mus musculus GN=Mad2l1bp PE=2 SV=2	5214	2	C	12.5106	11.1965	13.2013	9.14452	12.4177	8.16461	8.6162	7.3437	10.1237	7.28124	0.00492868	2.30727	0.0252319	1.59805		0	11.5994	8.24408	0.710733	-0.492621	0.00497785
sp|Q68FH0-2|PKP4_MOUSE	Pkp4	Isoform 2 of Plakophilin-4 OS=Mus musculus GN=Pkp4	33	15	C	11.5485	10.0492	10.0093	11.7798	11.6054	9.33743	9.05738	8.2333	10.0505	8.32907	0.00493513	2.3067	0.0252466	1.5978		0	10.9691	8.97672	0.818363	-0.289188	0.00497475
sp|Q9CXP8|GBG10_MOUSE	Gng10	Guanine nucleotide-binding protein G(I)/G(S)/G(O) subunit gamma-10 OS=Mus musculus GN=Gng10 PE=2 SV=1	2750	1	C	4.54955	7.75317	4.54401	11.5178	5.94219	12.1727	11.7663	14.6645	15.1707	11.9191	0.00494123	2.30617	0.0252595	1.59757	3	0	6.42748	13.059	2.03174	1.02272	0.00302001
sp|P32883-2|RASK_MOUSE	Kras	Isoform 2B of GTPase KRas OS=Mus musculus GN=Kras	3292	15	C	8.96236	6.77888	8.88004	9.53562	9.50864	10.6717	10.7617	11.2319	12.2858	11.3833	0.00495424	2.30502	0.0253009	1.59686		0	8.66747	11.2525	1.29824	0.376558	0.00246161
sp|P03911|NU4M_MOUSE	Mtnd4	NADH-ubiquinone oxidoreductase chain 4 OS=Mus musculus GN=Mtnd4 PE=1 SV=1	3226	9	C	1.98217	2.54996	2.18172	12.1457	2.961	20.5587	11.4059	24.7631	8.57303	12.8787	0.00495647	2.30483	0.0253009	1.59686	3	0	3.30877	14.5006	4.38249	2.13175	0.0139891
sp|Q8R2Y9|SOSB1_MOUSE	Obfc2b	SOSS complex subunit B1 OS=Mus musculus GN=Obfc2b PE=2 SV=1	3032	2	C	14.2191	11.1788	11.9322	8.67505	12.3239	8.78684	8.8733	8.04059	8.06033	7.90989	0.00496796	2.30382	0.0253412	1.59617		0	11.5187	8.32426	0.722677	-0.468577	0.00688965
sp|Q80X73|PELO_MOUSE	Pelo	Protein pelota homolog OS=Mus musculus GN=Pelo PE=2 SV=3	4367	1	C	7.12724	9.39615	6.14805	10.2248	7.32302	12.2125	11.4223	12.3633	10.0743	13.7083	0.00498303	2.30251	0.0253998	1.59517	3	0	7.90298	11.8954	1.50518	0.589933	0.0036864
sp|Q03141-2|MARK3_MOUSE	Mark3	Isoform 2 of MAP/microtubule affinity-regulating kinase 3 OS=Mus musculus GN=Mark3	823	23	C	5.37447	7.92737	4.84622	10.7359	5.97098	13.913	12.6023	14.8397	9.09892	14.6911	0.00499661	2.30132	0.0254507	1.5943	3	0	6.67345	12.8312	1.92273	0.943154	0.00388483
sp|Q6NXK7|DPP10_MOUSE	Dpp10	Inactive dipeptidyl peptidase 10 OS=Mus musculus GN=Dpp10 PE=2 SV=1	1169	37	C	5.23307	8.76753	4.18509	10.1962	5.67163	13.1675	12.0735	15.138	10.0685	15.499	0.00502063	2.29924	0.0255547	1.59253	3	0	6.44313	13.0297	2.02226	1.01597	0.00298874
sp|Q3ULJ0|GPD1L_MOUSE	Gpd1l	Glycerol-3-phosphate dehydrogenase 1-like protein OS=Mus musculus GN=Gpd1l PE=1 SV=2	1598	21	C	6.17078	7.74054	5.01547	11.2643	6.14338	13.5358	12.0565	13.828	9.79842	14.4467	0.00504062	2.29752	0.0256378	1.59112	3	0	6.98083	12.6147	1.80705	0.853639	0.00402004
sp|Q8CEI1|BOLA3_MOUSE	Bola3	BolA-like protein 3 OS=Mus musculus GN=Bola3 PE=2 SV=1	2276	4	C	13.6852	9.48904	17.6058	9.11038	15.3193	6.58115	7.59442	5.20877	9.02699	6.37898	0.00504421	2.29721	0.0256378	1.59112	1	0	12.6119	6.84172	0.542481	-0.882356	0.00888656
sp|Q9R210|TFEB_MOUSE	Tfeb	Transcription factor EB OS=Mus musculus GN=Tfeb PE=1 SV=2	3844	3	C	14.9612	10.6084	18.6666	7.84061	16.5795	5.51048	6.89439	4.51108	9.13284	5.29486	0.00505277	2.29647	0.0256628	1.5907	1	0	13.0955	6.07694	0.46405	-1.10765	0.00824412
sp|P57746|VATD_MOUSE	Atp6v1d	V-type proton ATPase subunit D OS=Mus musculus GN=Atp6v1d PE=1 SV=1	168	30	C	6.32134	7.97376	4.9828	11.7071	6.02118	12.8903	12.8153	13.2038	10.998	13.0865	0.00506484	2.29543	0.0257057	1.58997	3	0	7.07319	12.5709	1.77726	0.829652	0.00312646
sp|P57780|ACTN4_MOUSE	Actn4	Alpha-actinin-4 OS=Mus musculus GN=Actn4 PE=1 SV=1	482	54	C	5.37355	8.34947	4.74162	8.28275	5.88863	19.0006	11.2041	16.3492	8.26345	12.5466	0.00506974	2.29501	0.0257121	1.58986	3	0	6.35634	12.926	2.03357	1.02401	0.00931536
sp|P42669|PURA_MOUSE	Pura	Transcriptional activator protein Pur-alpha OS=Mus musculus GN=Pura PE=1 SV=1	3447	41	C	12.8592	11.1133	11.0723	10.705	11.4867	9.81111	8.24943	8.89361	6.51064	9.29868	0.00507583	2.29449	0.0257246	1.58965		0	11.4239	8.46941	0.741375	-0.431726	0.00283324
sp|Q8BG09|T184B_MOUSE	Tmem184b	Transmembrane protein 184B OS=Mus musculus GN=Tmem184b PE=2 SV=1	3873	1	C	2.57961	5.49409	2.39777	11.538	4.05665	15.2607	12.7382	19.6032	9.57763	16.7542	0.00508532	2.29368	0.0257542	1.58915	3	0	4.36829	14.3641	3.28827	1.71733	0.00398265
sp|P17665|COX7C_MOUSE	Cox7c	Cytochrome c oxidase subunit 7C, mitochondrial OS=Mus musculus GN=Cox7c PE=1 SV=1	5690	6	C	1.88949	1.55947	2.64005	11.0741	3.27231	22.4736	14.1553	22.3688	6.85469	13.7122	0.00509047	2.29324	0.0257618	1.58902	3	0	3.09043	14.624	4.73202	2.24246	0.00893176
tr|E9PZ89|E9PZ89_MOUSE	Trps1	Uncharacterized protein OS=Mus musculus GN=Trps1 PE=4 SV=1	1090	3	C	11.5627	10.0708	13.7055	9.85184	12.7435	9.03838	9.22367	7.09604	9.02498	7.68256	0.005148	2.28836	0.0260344	1.58445		0	11.4912	8.36744	0.728161	-0.45767	0.00616472
tr|E9PWI3|E9PWI3_MOUSE	Mcc	Uncharacterized protein OS=Mus musculus GN=Mcc PE=4 SV=1	1926	6	C	12.0804	10.9053	13.3928	9.08916	13.2818	7.98831	8.83597	7.08623	9.77421	7.56574	0.00515322	2.28792	0.0260421	1.58432		0	11.6325	8.19618	0.704591	-0.505141	0.00569845
sp|Q91YT0|NDUV1_MOUSE	Ndufv1	NADH dehydrogenase [ubiquinone] flavoprotein 1, mitochondrial OS=Mus musculus GN=Ndufv1 PE=1 SV=1	457	36	C	4.65289	3.4976	3.78113	12.4901	4.4291	17.8781	12.4585	18.5579	9.49163	12.763	0.00517136	2.2864	0.0261152	1.58311	3	0	5.08627	13.8014	2.71346	1.44013	0.00812608
sp|Q9JMH9-1|MY18A_MOUSE	Myo18a	Isoform 1 of Myosin-XVIIIa OS=Mus musculus GN=Myo18a	1183	47	C	6.3285	8.57479	7.52375	11.0897	8.18383	12.0855	11.8355	11.2469	11.434	11.6974	0.00519038	2.2848	0.0261926	1.58182		0	8.19912	11.6561	1.42163	0.507548	0.00320161
sp|Q8K406|LGI3_MOUSE	Lgi3	Leucine-rich repeat LGI family member 3 OS=Mus musculus GN=Lgi3 PE=1 SV=1	3345	14	C	9.60893	18.6729	9.30826	21.2459	9.54774	6.81759	6.59852	5.85436	6.3312	6.01465	0.00520474	2.2836	0.0262441	1.58097	4	0	12.764	6.31322	0.494612	-1.01563	0.0223414
sp|Q8BSL7|ARF2_MOUSE	Arf2	ADP-ribosylation factor 2 OS=Mus musculus GN=Arf2 PE=1 SV=2	2778	29	C	6.39094	6.08649	5.70079	10.7913	6.47408	13.9225	11.9593	14.6584	8.40714	15.6092	0.00520875	2.28327	0.0262441	1.58097	3	0	6.8869	12.6214	1.83267	0.873946	0.00621362
sp|Q9CQZ6|NDUB3_MOUSE	Ndufb3	NADH dehydrogenase [ubiquinone] 1 beta subcomplex subunit 3 OS=Mus musculus GN=Ndufb3 PE=1 SV=1	4929	8	C	3.35624	2.68191	4.10617	12.6109	4.80725	19.3513	13.0625	17.5941	11.6349	10.7948	0.00521197	2.283	0.0262441	1.58097	3	0	4.67816	14.1064	3.01537	1.59234	0.00673897
sp|Q8CJ19|MICA3_MOUSE	Mical3	Protein MICAL-3 OS=Mus musculus GN=Mical3 PE=1 SV=2	2474	17	C	8.6278	8.90675	8.44653	8.75119	9.15626	10.0313	11.2256	10.4913	14.0554	10.3079	0.00521543	2.28271	0.0262441	1.58097		0	8.77438	11.1348	1.26901	0.343704	0.0111846
sp|P35710-2|SOX5_MOUSE	Sox5	Isoform 2 of Transcription factor SOX-5 OS=Mus musculus GN=Sox5	5173	3	C	8.58033	9.1629	9.48454	9.06678	10.2417	10.0819	10.9126	10.1734	11.2389	11.057	0.00525595	2.27935	0.0264292	1.57792		0	9.29128	10.6822	1.1497	0.201255	0.00510469
sp|Q62283|TSN7_MOUSE	Tspan7	Tetraspanin-7 OS=Mus musculus GN=Tspan7 PE=2 SV=2	4322	10	C	6.95431	10.5624	5.48858	9.01457	6.52754	10.0958	12.1878	13.9711	12.9502	12.2478	0.0052798	2.27738	0.0265302	1.57626	3	0	7.49953	12.2215	1.62964	0.704554	0.00338426
tr|Q60709|Q60709_MOUSE	Aplp2	Amyloid-like protein 2, isoform 751 OS=Mus musculus GN=Aplp2 PE=2 SV=1	3774	18	C	8.33759	7.29218	9.57342	7.73548	9.84876	11.0571	12.0209	10.3417	13.4558	10.337	0.00530515	2.2753	0.0266348	1.57455		0	8.49898	11.384	1.33945	0.421646	0.00582667
sp|Q6ZWU9|RS27_MOUSE	Rps27	40S ribosomal protein S27 OS=Mus musculus GN=Rps27 PE=1 SV=3	3140	1	C	2.29933	4.58856	2.75374	9.10912	5.46322	20.0083	15.2778	17.1946	6.56284	16.7424	0.00530814	2.27506	0.0266348	1.57455	3	0	4.28573	14.2009	3.31352	1.72836	0.00399765
sp|Q6A051-2|ATRN1_MOUSE	Atrnl1	Isoform 2 of Attractin-like protein 1 OS=Mus musculus GN=Atrnl1	4138	1	C	8.23369	8.07095	8.94399	10.1618	9.27271	11.3385	11.4223	10.7613	9.66688	12.1279	0.00532151	2.27397	0.026683	1.57377		0	8.90524	11.0319	1.23881	0.308951	0.00517381
sp|Q64012-2|RALY_MOUSE	Raly	Isoform 1 of RNA-binding protein Raly OS=Mus musculus GN=Raly	4812	10	C	12.244	11.3125	11.0366	10.0974	12.2406	9.57404	8.77175	7.53561	10.0426	7.1449	0.0053409	2.27239	0.0267612	1.57249		0	11.3571	8.53942	0.751904	-0.411379	0.00389842
sp|P08003|PDIA4_MOUSE	Pdia4	Protein disulfide-isomerase A4 OS=Mus musculus GN=Pdia4 PE=1 SV=3	2908	51	C	13.1484	10.5384	13.056	8.85183	12.7151	8.50146	9.10039	7.7994	7.44301	8.84606	0.0053452	2.27204	0.0267638	1.57245		0	11.5282	8.31424	0.721208	-0.471513	0.00628189
sp|Q3UN02|LCLT1_MOUSE	Lclat1	Lysocardiolipin acyltransferase 1 OS=Mus musculus GN=Lclat1 PE=2 SV=2	4854	4	C	2.02499	3.52433	2.40032	12.5308	3.53027	16.6545	12.69	20.0813	8.34318	18.2203	0.00535195	2.27149	0.0267787	1.57221	3	0	3.76627	14.5189	3.85499	1.94673	0.00677252
tr|E9Q5B1|E9Q5B1_MOUSE	Vti1b	Uncharacterized protein OS=Mus musculus GN=Vti1b PE=4 SV=1	1679	7	C	6.61972	6.32616	7.05295	11.1326	7.48408	10.9749	11.6472	11.6317	16.2325	10.8982	0.00536865	2.27013	0.0268257	1.57145	3	0	7.5547	12.1339	1.60614	0.6836	0.00902111
sp|Q60931|VDAC3_MOUSE	Vdac3	Voltage-dependent anion-selective channel protein 3 OS=Mus musculus GN=Vdac3 PE=1 SV=1	66	40	C	2.64128	1.98157	2.25612	9.06314	3.44062	26.0005	10.0417	26.9636	7.05724	10.5542	0.00536894	2.27011	0.0268257	1.57145	3	0	3.26002	13.9292	4.27273	2.09516	0.025522
sp|Q8BWR2|PITH1_MOUSE	Pithd1	PITH domain-containing protein 1 OS=Mus musculus GN=Pithd1 PE=2 SV=1	39	10	C	12.9493	10.9182	13.5582	8.45074	13.7937	7.5181	8.31383	7.36568	9.18177	7.9504	0.00537339	2.26975	0.026829	1.57139		0	11.7445	8.04058	0.684625	-0.546615	0.00644978
tr|E9Q401|E9Q401_MOUSE	Ryr2	Uncharacterized protein OS=Mus musculus GN=Ryr2 PE=4 SV=1	38	51	C	3.42419	4.94781	3.62073	13.5069	4.63476	14.44	12.5915	16.7417	11.1122	14.9802	0.00537909	2.26929	0.0268385	1.57124	3	0	5.21039	13.8341	2.65511	1.40877	0.00576031
sp|Q6ZWN5|RS9_MOUSE	Rps9	40S ribosomal protein S9 OS=Mus musculus GN=Rps9 PE=2 SV=3	3875	11	C	4.01734	7.97975	4.07981	8.78064	7.00736	17.6632	12.5982	16.5634	8.85493	12.4554	0.00538393	2.2689	0.0268438	1.57116	3	0	6.04129	13.2377	2.19121	1.13173	0.00463778
sp|Q9CQ54|NDUC2_MOUSE	Ndufc2	NADH dehydrogenase [ubiquinone] 1 subunit C2 OS=Mus musculus GN=Ndufc2 PE=1 SV=1	2987	12	C	3.22029	2.4186	4.13113	12.5522	4.73879	18.7409	13.0354	18.558	10.6956	11.909	0.00540044	2.26757	0.0268903	1.5704	3	0	4.53297	14.2006	3.13272	1.64742	0.00625222
sp|P00375|DYR_MOUSE	Dhfr	Dihydrofolate reductase OS=Mus musculus GN=Dhfr PE=1 SV=3	5042	3	C	14.1281	16.6713	10.6065	10.5115	9.59349	7.85078	7.58629	7.73335	9.06587	6.25288	0.00540097	2.26753	0.0268903	1.5704	1	0	12.0297	7.64469	0.635487	-0.654066	0.0114868
sp|Q62465|VAT1_MOUSE	Vat1	Synaptic vesicle membrane protein VAT-1 homolog OS=Mus musculus GN=Vat1 PE=1 SV=3	476	33	C	13.0958	15.9244	10.0137	11.6631	9.4396	8.12319	8.61339	8.00992	6.63875	8.47804	0.00540466	2.26723	0.0268903	1.5704		0	11.8117	7.9393	0.672157	-0.57313	0.0104105
sp|Q8K1R7|NEK9_MOUSE	Nek9	Serine/threonine-protein kinase Nek9 OS=Mus musculus GN=Nek9 PE=1 SV=2	4787	5	C	10.1266	9.87977	12.1542	10.8509	10.7315	9.05531	8.90639	9.19192	9.75382	9.34972	0.00542107	2.26591	0.026953	1.56939		0	10.7204	9.24692	0.86255	-0.21332	0.00747728
sp|Q8VBU8-2|BANP_MOUSE	Banp	Isoform 2 of Protein BANP OS=Mus musculus GN=Banp	4285	2	C	14.2356	9.86176	18.2748	8.20497	16.6961	6.13305	7.68761	5.10738	8.52099	5.27779	0.00542656	2.26548	0.0269613	1.56926	1	0	12.858	6.41094	0.498594	-1.00406	0.00972811
sp|Q9R0N8|SYT6_MOUSE	Syt6	Synaptotagmin-6 OS=Mus musculus GN=Syt6 PE=1 SV=2	592	7	C	6.63103	4.78525	9.40711	4.94685	10.1243	12.2578	12.2383	13.2715	15.2382	11.0997	0.00543134	2.26509	0.0269661	1.56918	2	0	6.83797	12.7485	1.86437	0.89869	0.00259008
sp|Q8BIF9|ZN787_MOUSE	Znf787	Zinc finger protein 787 OS=Mus musculus GN=Znf787 PE=2 SV=3	5356	1	C	14.7107	8.71771	18.8757	8.69873	19.5092	5.85551	6.10625	4.61511	8.91204	3.99907	0.00544443	2.26405	0.0270121	1.56844	1	0	13.2656	5.67403	0.427725	-1.22524	0.0111478
sp|Q8CGF6|WDR47_MOUSE	Wdr47	WD repeat-containing protein 47 OS=Mus musculus GN=Wdr47 PE=1 SV=2	449	26	C	7.21147	10.4214	5.90872	9.41631	6.89051	11.7221	11.8867	13.0713	10.263	13.2084	0.00546016	2.26279	0.0270712	1.56749	3	0	7.79678	11.9812	1.53669	0.619828	0.00352953
sp|Q9QUN9|DKK3_MOUSE	Dkk3	Dickkopf-related protein 3 OS=Mus musculus GN=Dkk3 PE=1 SV=1	3518	2	C	4.74109	4.51989	5.24736	2.35911	6.56416	10.0519	15.6169	8.376	32.0166	10.507	0.00549917	2.2597	0.0272455	1.5647	2	0	4.4481	13.4632	3.02672	1.59775	0.0421758
sp|O55100-2|SNG1_MOUSE	Syngr1	Isoform 1B of Synaptogyrin-1 OS=Mus musculus GN=Syngr1	1096	4	C	3.91854	6.31599	3.86717	13.1644	4.67355	13.5599	13.1161	15.7749	13.0347	12.5747	0.00551706	2.25829	0.0272701	1.56431	3	0	5.67546	13.5683	2.39069	1.25743	0.00436975
sp|Q91W39|NCOA5_MOUSE	Ncoa5	Nuclear receptor coactivator 5 OS=Mus musculus GN=Ncoa5 PE=1 SV=1	3121	5	C	8.99333	9.33773	8.18258	10.1359	9.46627	11.2413	10.3373	10.7433	11.4025	10.1597	0.00551706	2.25829	0.0272701	1.56431		0	9.20065	10.7659	1.17012	0.226655	0.00474083
sp|P97412|LYST_MOUSE	Lyst	Lysosomal-trafficking regulator OS=Mus musculus GN=Lyst PE=1 SV=1	2647	7	C	5.60159	5.69795	6.00749	12.1966	6.31192	13.0517	11.2607	15.7604	10.2837	13.828	0.00551721	2.25828	0.0272701	1.56431	3	0	6.82063	12.6923	1.86087	0.895981	0.00730954
sp|Q8K1C9|LRC41_MOUSE	Lrrc41	Leucine-rich repeat-containing protein 41 OS=Mus musculus GN=Lrrc41 PE=1 SV=3	3727	2	C	6.46312	9.83062	4.23925	9.78276	6.38348	12.2982	12.6917	12.8761	12.5302	12.9046	0.00551955	2.2581	0.0272701	1.56431	3	0	7.0011	12.6581	1.80802	0.854411	0.00121675
sp|P52503|NDUS6_MOUSE	Ndufs6	NADH dehydrogenase [ubiquinone] iron-sulfur protein 6, mitochondrial OS=Mus musculus GN=Ndufs6 PE=1 SV=2	4160	12	C	4.72742	2.12186	7.34245	7.58254	6.57878	16.318	16.1983	12.0333	17.5929	9.50447	0.00552476	2.25769	0.0272768	1.56421	2	0	5.1645	13.9687	2.70476	1.4355	0.00150906
tr|E9PY46|E9PY46_MOUSE	Ift140	Uncharacterized protein OS=Mus musculus GN=Ift140 PE=4 SV=1	5085	2	C	3.04116	5.3091	3.75921	11.2274	4.62036	14.205	10.2003	20.3569	9.42185	17.8588	0.00553602	2.2568	0.0272961	1.5639	3	0	5.00752	13.7769	2.75124	1.46008	0.00902251
sp|A6H6E2|MMRN2_MOUSE	Mmrn2	Multimerin-2 OS=Mus musculus GN=Mmrn2 PE=2 SV=1	1507	3	C	15.3523	12.3812	12.9422	7.82182	13.5014	7.37968	7.48767	7.03897	9.14095	6.95381	0.00553639	2.25677	0.0272961	1.5639	1	0	12.1039	7.56174	0.624734	-0.678685	0.0063806
sp|P29452|CASP1_MOUSE	Casp1	Caspase-1 OS=Mus musculus GN=Casp1 PE=1 SV=1	4765	1	C	8.40071	9.45976	6.91237	8.51688	8.28157	11.6687	9.32727	14.1285	10.4688	12.8354	0.00554152	2.25637	0.0273024	1.5638		0	8.27262	11.5621	1.39763	0.482984	0.00710565
sp|Q9WUB3|PYGM_MOUSE	Pygm	Glycogen phosphorylase, muscle form OS=Mus musculus GN=Pygm PE=1 SV=3	321	64	C	10.8737	21.3822	8.87802	22.6462	8.37257	6.51327	5.13266	6.43281	4.04597	5.72262	0.00557102	2.25407	0.0274286	1.5618	4	0	13.1377	5.48823	0.417746	-1.2593	0.0231659
tr|E9PZP8|E9PZP8_MOUSE	Herc1	Uncharacterized protein OS=Mus musculus GN=Herc1 PE=4 SV=1	1599	10	C	11.0017	10.666	10.3948	10.0816	10.0956	9.08573	9.3326	9.83684	9.98031	9.52489	0.00558694	2.25283	0.0274879	1.56086		0	10.4421	9.54651	0.914232	-0.129367	0.00568781
sp|O08788|DCTN1_MOUSE	Dctn1	Dynactin subunit 1 OS=Mus musculus GN=Dctn1 PE=1 SV=3	776	76	C	7.63251	9.49139	7.02258	10.7372	7.63596	12.1029	11.0144	12.0998	10.6081	11.6551	0.00562375	2.24997	0.0276498	1.55831		0	8.39556	11.4804	1.36744	0.451472	0.00420749
sp|Q80UW2|FBX2_MOUSE	Fbxo2	F-box only protein 2 OS=Mus musculus GN=Fbxo2 PE=1 SV=1	2997	13	C	14.0018	12.8341	16.6155	7.7885	14.1762	6.18278	8.12469	5.1897	9.26592	5.82081	0.00563244	2.2493	0.0276728	1.55795	1	0	12.6945	6.75462	0.532091	-0.910256	0.00568911
sp|Q91YW3|DNJC3_MOUSE	Dnajc3	DnaJ homolog subfamily C member 3 OS=Mus musculus GN=Dnajc3 PE=1 SV=1	5096	5	C	12.873	12.691	9.76008	10.2037	10.3219	8.75084	9.08904	8.981	9.03285	8.29648	0.00563626	2.24901	0.0276728	1.55795		0	11.0925	8.82515	0.795597	-0.329891	0.00887949
sp|Q3UIU2|NDUB6_MOUSE	Ndufb6	NADH dehydrogenase [ubiquinone] 1 beta subcomplex subunit 6 OS=Mus musculus GN=Ndufb6 PE=2 SV=3	4005	11	C	4.48274	5.14933	5.33347	12.6731	5.20331	15.4462	12.2249	16.844	12.6212	10.0217	0.00566776	2.24659	0.0278082	1.55583	3	0	6.05192	13.2102	2.18282	1.12619	0.00796069
sp|P17183|ENOG_MOUSE	Eno2	Gamma-enolase OS=Mus musculus GN=Eno2 PE=1 SV=2	435	200	C	15.5875	13.7197	15.9109	7.39918	13.8376	5.80699	7.95278	4.79355	8.92546	6.06635	0.00568832	2.24502	0.0278897	1.55456	1	0	12.8355	6.5424	0.509712	-0.972245	0.00493111
tr|Q3UH49|Q3UH49_MOUSE	Apba1	Amyloid beta (A4) protein binding, family A, member 1, isoform CRA_a OS=Mus musculus GN=Apba1 PE=2 SV=1	98	14	C	8.31749	10.8522	8.66034	9.16721	8.70548	10.6829	10.8108	10.7802	11.1541	10.8692	0.00569615	2.24442	0.0279088	1.55426		0	9.09945	10.8583	1.19329	0.254945	0.00545456
sp|Q6ZQ18-2|EFR3B_MOUSE	Efr3b	Isoform 2 of Protein EFR3 homolog B OS=Mus musculus GN=Efr3b	1962	18	C	6.42496	8.00617	7.0304	11.6394	7.98319	11.4248	11.4556	12.1876	11.9982	11.8497	0.00570313	2.24389	0.0279118	1.55421		0	8.04038	11.7794	1.46503	0.550926	0.00466272
tr|Q9WVH4|Q9WVH4_MOUSE	Foxo3	Forkhead box O3a OS=Mus musculus GN=Foxo3 PE=2 SV=1	261	2	C	14.9555	9.38697	17.6524	7.98633	18.004	6.79177	6.55652	4.98171	8.38262	5.30218	0.00570466	2.24377	0.0279118	1.55421	1	0	12.8935	6.29178	0.487983	-1.0351	0.010633
sp|Q9Z2X1-2|HNRPF_MOUSE	Hnrnpf	Isoform 2 of Heterogeneous nuclear ribonucleoprotein F OS=Mus musculus GN=Hnrnpf	2292	14	C	12.8921	10.4984	11.5674	8.99568	12.5492	9.23425	8.81224	8.56754	8.56636	8.31686	0.00571726	2.24281	0.0279433	1.55372		0	11.2064	8.69401	0.775807	-0.366231	0.00726204
sp|Q3TDK6|ROGDI_MOUSE	Rogdi	Protein rogdi homolog OS=Mus musculus GN=Rogdi PE=2 SV=2	2469	19	C	5.82409	7.40262	5.60396	12.1604	6.63434	12.451	12.1384	13.9431	10.8304	13.0116	0.00572294	2.24238	0.0279433	1.55372	3	0	7.21059	12.432	1.72413	0.785866	0.00532308
sp|Q3UUQ7|PGAP1_MOUSE	Pgap1	GPI inositol-deacylase OS=Mus musculus GN=Pgap1 PE=1 SV=3	935	5	C	2.21359	2.78945	2.39133	12.9488	3.69639	17.5018	12.3057	21.8234	8.38482	15.9448	0.00573273	2.24164	0.0279718	1.55328	3	0	3.71409	14.4426	3.88859	1.95925	0.00963219
sp|Q7TPS0-2|KS6A6_MOUSE	Rps6ka6	Isoform 2 of Ribosomal protein S6 kinase alpha-6 OS=Mus musculus GN=Rps6ka6	274	2	C	4.79302	9.12318	3.75419	9.87219	4.70073	14.9599	13.4234	14.4136	9.33638	15.6235	0.0057531	2.2401	0.0280518	1.55204	3	0	5.97544	13.3384	2.2322	1.15847	0.00292725
sp|Q9D820|PRXD1_MOUSE	Prorsd1	Prolyl-tRNA synthetase associated domain-containing protein 1 OS=Mus musculus GN=Prorsd1 PE=2 SV=1	2307	6	C	15.2768	10.619	17.3978	7.8235	15.3539	6.18217	7.10588	5.52141	9.30017	5.41935	0.00576202	2.23943	0.0280759	1.55167	1	0	12.7657	6.56825	0.514521	-0.958697	0.00850891
sp|P47809|MP2K4_MOUSE	Map2k4	Dual specificity mitogen-activated protein kinase kinase 4 OS=Mus musculus GN=Map2k4 PE=1 SV=2	3034	12	C	7.55494	8.60462	7.38162	10.9751	8.38471	11.2653	10.7197	12.185	10.4347	12.4943	0.0057828	2.23786	0.0281578	1.5504		0	8.49185	11.3917	1.34149	0.423833	0.00564896
tr|E9Q2V4|E9Q2V4_MOUSE	Taf4a	Uncharacterized protein OS=Mus musculus GN=Taf4a PE=4 SV=1	4255	1	C	14.1059	8.62288	18.4391	9.11539	16.496	6.331	7.7651	5.55528	8.33261	5.2367	0.0058105	2.23579	0.0282674	1.54871	1	0	12.7523	6.53481	0.512441	-0.964544	0.0112776
sp|Q3U2I3-2|F16A2_MOUSE	Fam160a2	Isoform 2 of FTS and Hook-interacting protein OS=Mus musculus GN=Fam160a2	398	6	C	5.36111	8.64611	6.20096	10.2428	7.87558	13.1586	12.3112	10.9183	14.8759	10.4094	0.00581329	2.23558	0.0282674	1.54871	3	0	7.4653	12.2325	1.63858	0.712446	0.00423822
sp|Q9R062|GLYG_MOUSE	Gyg1	Glycogenin-1 OS=Mus musculus GN=Gyg1 PE=2 SV=3	2768	14	C	16.3903	15.9362	12.9083	7.98333	10.7438	6.86781	7.78156	6.42853	8.68368	6.27641	0.00581795	2.23523	0.0282706	1.54866	1	0	12.3662	7.1529	0.578423	-0.789802	0.00949248
sp|Q8CA71|SHSA4_MOUSE	Shisa4	Protein shisa-4 OS=Mus musculus GN=Shisa4 PE=2 SV=1	3173	1	C	3.43233	9.15115	3.63029	10.1438	5.096	13.2194	13.8278	15.0812	10.9937	15.4243	0.00582646	2.2346	0.0282925	1.54833	3	0	5.67659	13.6129	2.39808	1.26188	0.00176946
sp|Q8K1S6-2|SPIR2_MOUSE	Spire2	Isoform 2 of Protein spire homolog 2 OS=Mus musculus GN=Spire2	2735	1	C	6.83888	8.99273	7.15112	8.02456	8.33214	9.33839	12.3405	11.1101	17.0147	10.8568	0.00586792	2.23152	0.0284743	1.54555	2	0	7.82863	11.8787	1.51734	0.601548	0.0142984
sp|Q5DTM8|BRE1A_MOUSE	Rnf20	E3 ubiquitin-protein ligase BRE1A OS=Mus musculus GN=Rnf20 PE=1 SV=2	1736	10	C	11.68	12.4828	9.81697	10.6557	10.8821	9.40942	8.44746	9.08036	7.69183	9.85338	0.00588186	2.23049	0.0285029	1.54511		0	11.0664	8.86342	0.800933	-0.320247	0.00579401
sp|O89032-2|SPD2A_MOUSE	Sh3pxd2a	Isoform 2 of SH3 and PX domain-containing protein 2A OS=Mus musculus GN=Sh3pxd2a	1694	1	C	6.01346	7.16691	7.14207	5.87137	7.32234	10.6834	12.4427	9.50523	23.4401	10.4123	0.00589299	2.22966	0.0285131	1.54496	2	0	6.6732	12.5262	1.87709	0.908496	0.0348788
sp|Q3USH1|F196A_MOUSE	Fam196a	Protein FAM196A OS=Mus musculus GN=Fam196a PE=2 SV=1	2080	2	C	6.61971	6.58799	7.59854	4.56981	10.0017	12.0706	13.2077	11.5236	18.2013	9.61896	0.00589795	2.2293	0.0285131	1.54496	2	0	6.85581	12.6321	1.84254	0.881693	0.00854958
sp|Q6PEB6|MOBL3_MOUSE	Mobkl3	Mps one binder kinase activator-like 3 OS=Mus musculus GN=Mobkl3 PE=1 SV=1	2042	5	C	6.62265	10.789	7.33246	9.22863	8.46015	11.2028	11.4441	11.5459	11.7985	11.5757	0.00590009	2.22914	0.0285131	1.54496		0	8.36287	11.5118	1.37653	0.461038	0.00338969
sp|Q62426|CYTB_MOUSE	Cstb	Cystatin-B OS=Mus musculus GN=Cstb PE=1 SV=1	3973	15	C	16.6041	11.3177	17.6762	7.13174	15.5406	5.70534	6.59149	5.11334	9.11638	5.20312	0.00592013	2.22767	0.0285904	1.54378	1	0	12.9779	6.19457	0.477316	-1.06698	0.00812951
sp|Q80ZJ7|SNX32_MOUSE	Snx32	Sorting nexin-32 OS=Mus musculus GN=Snx32 PE=2 SV=1	1627	6	C	7.44451	8.68722	5.75892	10.5396	7.06215	12.2828	10.5235	14.2478	10.4045	13.0491	0.00592525	2.22729	0.0285956	1.5437	3	0	7.73684	12.0116	1.55252	0.634613	0.00496269
sp|Q9JL35|HMGN5_MOUSE	Hmgn5	High mobility group nucleosome-binding domain-containing protein 5 OS=Mus musculus GN=Hmgn5 PE=1 SV=2	1914	6	C	13.0319	7.35291	25.7508	7.77647	21.1935	5.03302	5.61283	3.79453	5.9662	4.48785	0.00593316	2.22671	0.0286142	1.54342	1	0	13.2388	4.91565	0.371306	-1.42932	0.026021
sp|Q9QZC2|PLXC1_MOUSE	Plxnc1	Plexin-C1 OS=Mus musculus GN=Plxnc1 PE=1 SV=1	731	4	C	4.92542	9.04486	4.2242	11.0448	5.14	13.4156	12.695	14.8203	11.3927	13.297	0.00593892	2.22629	0.0286225	1.54329	3	0	6.39355	13.0766	2.04529	1.0323	0.00259386
sp|A2ASQ1-2|AGRIN_MOUSE	Agrn	Isoform 2 of Agrin OS=Mus musculus GN=Agrn	4657	1	C	5.9949	9.98774	5.0741	9.73265	6.58107	14.3072	11.3161	13.2837	10.37	13.3526	0.00597234	2.22386	0.028764	1.54115	3	0	7.20821	12.4389	1.72566	0.78715	0.00354873
sp|P60755|MDGA2_MOUSE	Mdga2	MAM domain-containing glycosylphosphatidylinositol anchor protein 2 OS=Mus musculus GN=Mdga2 PE=2 SV=1	5652	1	C	5.18185	6.39995	5.74616	10.2824	6.89022	15.2786	11.3178	15.5899	8.12032	15.1928	0.00597911	2.22336	0.0287735	1.54101	3	0	6.69998	12.7169	1.89805	0.924515	0.006969
sp|Q80ZF8|BAI3_MOUSE	Bai3	Brain-specific angiogenesis inhibitor 3 OS=Mus musculus GN=Bai3 PE=1 SV=1	2659	11	C	8.25609	7.28678	8.54831	7.49741	9.99033	10.8592	12	10.187	15.015	10.3599	0.00598244	2.22312	0.0287735	1.54101		0	8.26297	11.5606	1.39909	0.484487	0.0103793
sp|P28867-2|KPCD_MOUSE	Prkcd	Isoform 2 of Protein kinase C delta type OS=Mus musculus GN=Prkcd	100	12	C	5.12101	6.36189	5.01817	12.9648	5.78757	11.3537	12.7166	14.3975	11.9003	14.3785	0.00599769	2.22202	0.0288272	1.5402	3	0	6.57279	12.8888	1.96094	0.971543	0.00666223
sp|Q3TYX3|SMYD5_MOUSE	Smyd5	SET and MYND domain-containing protein 5 OS=Mus musculus GN=Smyd5 PE=2 SV=2	4029	4	C	7.16183	9.23918	6.31689	10.065	6.96752	11.9001	12.6321	12.6946	9.12219	13.9007	0.00605905	2.2176	0.0291023	1.53607	3	0	7.82367	11.9332	1.52527	0.609061	0.00516498
sp|P09528|FRIH_MOUSE	Fth1	Ferritin heavy chain OS=Mus musculus GN=Fth1 PE=1 SV=2	2829	39	C	13.9015	9.99795	16.5338	8.2199	14.629	7.81472	7.84068	6.03443	7.93314	7.09485	0.00607416	2.21651	0.0291551	1.53528	1	0	12.2542	7.30564	0.596174	-0.746195	0.00983962
sp|P70671|IRF3_MOUSE	Irf3	Interferon regulatory factor 3 OS=Mus musculus GN=Irf3 PE=1 SV=1	3082	2	C	12.6335	10.0502	12.1425	10.1853	11.0919	9.24432	8.04671	8.5665	7.82785	10.2112	0.00608739	2.21557	0.0291867	1.53481		0	11.1737	8.73782	0.781999	-0.354762	0.00670781
sp|O35099|M3K5_MOUSE	Map3k5	Mitogen-activated protein kinase kinase kinase 5 OS=Mus musculus GN=Map3k5 PE=1 SV=3	4512	5	C	3.69114	5.6457	4.01106	13.1717	5.36929	13.791	12.844	15.654	10.855	14.9671	0.00608899	2.21545	0.0291867	1.53481	3	0	5.67988	13.5126	2.37902	1.25037	0.00564796
sp|P97471|SMAD4_MOUSE	Smad4	Mothers against decapentaplegic homolog 4 OS=Mus musculus GN=Smad4 PE=2 SV=2	1300	1	C	11.7903	10.0279	10.7771	9.94403	10.6604	9.47485	8.94729	9.48085	9.76649	9.13077	0.00609412	2.21509	0.0291916	1.53474		0	10.6198	9.35559	0.880961	-0.182849	0.00764205
sp|Q8BLY1-2|SMOC1_MOUSE	Smoc1	Isoform 2 of SPARC-related modular calcium-binding protein 1 OS=Mus musculus GN=Smoc1	6059	2	C	4.78545	5.69429	6.51074	12.3512	6.12028	15.1467	12.6723	13.1431	10.0048	13.5711	0.0061093	2.21401	0.0292444	1.53396	3	0	6.69106	12.792	1.91181	0.934938	0.00630666
sp|Q8BNN1|SPA2L_MOUSE	Spata2L	Spermatogenesis-associated protein 2-like protein OS=Mus musculus GN=Spata2L PE=2 SV=1	586	5	C	9.91604	7.24836	3.53763	7.10305	4.9204	11.7117	14.2933	10.5706	18.9363	11.7626	0.0061309	2.21248	0.029328	1.53272	2	0	6.16236	13.1562	2.13493	1.09419	0.00583055
sp|Q9JKD3|SCAM5_MOUSE	Scamp5	Secretory carrier-associated membrane protein 5 OS=Mus musculus GN=Scamp5 PE=2 SV=1	2047	13	C	2.81815	3.69252	3.09678	14.0085	4.1058	15.1461	13.5192	17.915	9.59562	16.1023	0.00614182	2.2117	0.0293604	1.53224	3	0	4.50399	14.1477	3.14115	1.65129	0.00816955
sp|O35386|PAHX_MOUSE	Phyh	Phytanoyl-CoA dioxygenase, peroxisomal OS=Mus musculus GN=Phyh PE=1 SV=1	3636	2	C	17.401	11.9071	10.6325	9.76696	11.5214	6.86246	6.54897	8.69336	7.29617	9.3701	0.00617509	2.20936	0.0294995	1.53019	1	0	11.991	7.67955	0.640442	-0.64286	0.0146065
sp|Q8K4F5|ABHDB_MOUSE	Abhd11	Abhydrolase domain-containing protein 11 OS=Mus musculus GN=Abhd11 PE=2 SV=1	2415	13	C	13.1899	12.5634	10.4693	9.48639	10.4537	9.0689	9.18622	8.69809	8.14378	8.74035	0.00618364	2.20876	0.0295204	1.52988		0	11.1462	8.7598	0.785899	-0.347585	0.00933422
sp|Q9D2C7|BI1_MOUSE	Tmbim6	Bax inhibitor 1 OS=Mus musculus GN=Tmbim6 PE=2 SV=1	5167	1	C	5.18072	5.93991	5.07318	12.6154	6.66904	11.9096	11.5457	15.6453	11.5761	13.8451	0.00621694	2.20642	0.0296571	1.52787	3	0	6.6632	12.8089	1.92233	0.94286	0.00721931
sp|Q9CW79-2|GOGA1_MOUSE	Golga1	Isoform 2 of Golgin subfamily A member 1 OS=Mus musculus GN=Golga1	1835	10	C	11.663	12.5155	12.6182	9.45587	12.1396	7.58119	8.45474	6.99205	10.9357	7.64409	0.00622659	2.20575	0.0296654	1.52775		0	11.6154	8.21718	0.707442	-0.499317	0.00594545
sp|O08807|PRDX4_MOUSE	Prdx4	Peroxiredoxin-4 OS=Mus musculus GN=Prdx4 PE=1 SV=1	530	20	C	14.4839	11.803	12.8766	8.38223	11.3376	8.11556	8.29367	7.81343	8.83599	8.05801	0.00623412	2.20522	0.0296813	1.52752		0	11.5908	8.21633	0.708869	-0.496409	0.00830954
sp|Q9D2I5-2|ARMC9_MOUSE	Armc9	Isoform 2 of LisH domain-containing protein ARMC9 OS=Mus musculus GN=Armc9	3176	1	C	7.39086	9.80783	6.28087	10.655	6.85536	11.8231	12.0938	12.4683	11.3074	11.3174	0.00624743	2.2043	0.029698	1.52727		0	8.02369	11.7935	1.46983	0.555652	0.00363807
sp|P46460|NSF_MOUSE	Nsf	Vesicle-fusing ATPase OS=Mus musculus GN=Nsf PE=1 SV=2	674	166	C	7.53415	8.41936	5.85925	10.2423	6.6439	12.9968	11.5984	13.8407	8.94578	13.9193	0.00624966	2.20414	0.029698	1.52727	3	0	7.59618	12.1039	1.59342	0.672127	0.00544844
sp|Q8BMF4|ODP2_MOUSE	Dlat	Dihydrolipoyllysine-residue acetyltransferase component of pyruvate dehydrogenase complex, mitochondrial OS=Mus musculus GN=Dlat PE=1 SV=2	312	119	C	14.9889	14.503	10.24	9.16607	10.6028	8.28548	8.22108	7.77539	7.96005	8.25725	0.0062534	2.20388	0.029698	1.52727		0	11.6688	8.09737	0.693933	-0.527131	0.0128506
sp|P28660|NCKP1_MOUSE	Nckap1	Nck-associated protein 1 OS=Mus musculus GN=Nckap1 PE=2 SV=2	1465	80	C	3.5707	6.69964	3.57701	11.9154	5.19855	13.7727	12.7811	16.0468	9.8923	16.5458	0.00625442	2.20381	0.029698	1.52727	3	0	5.55729	13.5829	2.44416	1.28934	0.00460184
sp|P50136|ODBA_MOUSE	Bckdha	2-oxoisovalerate dehydrogenase subunit alpha, mitochondrial OS=Mus musculus GN=Bckdha PE=1 SV=1	2378	25	C	15.5265	12.1836	12.57	7.9605	12.3251	7.82727	7.86952	8.08844	7.32023	8.32884	0.00627259	2.20255	0.0297395	1.52667	1	0	11.8463	7.87964	0.665156	-0.588236	0.00847688
sp|Q9CR61|NDUB7_MOUSE	Ndufb7	NADH dehydrogenase [ubiquinone] 1 beta subcomplex subunit 7 OS=Mus musculus GN=Ndufb7 PE=1 SV=3	5054	14	C	3.64408	3.62046	4.06311	13.8582	4.63283	18.0011	13.2505	16.0673	10.6675	12.1949	0.00627547	2.20235	0.0297395	1.52667	3	0	5.09745	13.7893	2.70514	1.43571	0.00957789
sp|Q80TS7|DEND_MOUSE	Ddn	Dendrin OS=Mus musculus GN=Ddn PE=1 SV=3	3403	2	C	4.66715	9.89705	6.33743	4.80193	6.86427	10.6114	13.5769	11.4685	21.8377	9.9377	0.00627576	2.20233	0.0297395	1.52667	2	0	6.26464	12.9097	2.06072	1.04315	0.0187555
sp|P61458|PHS_MOUSE	Pcbd1	Pterin-4-alpha-carbinolamine dehydratase OS=Mus musculus GN=Pcbd1 PE=1 SV=2	189	5	C	15.0548	14.047	14.5979	7.0087	14.3414	6.4488	8.19735	5.60588	7.95182	6.74637	0.00629118	2.20127	0.0297926	1.52589	1	0	12.5417	6.92256	0.551964	-0.857353	0.00524344
tr|E9PXF0|E9PXF0_MOUSE	Pcdh17	Uncharacterized protein OS=Mus musculus GN=Pcdh17 PE=4 SV=1	1516	9	C	7.98442	7.60449	9.36036	5.71953	10.0385	11.1228	11.8439	10.7852	13.7939	11.747	0.00635408	2.19695	0.0300703	1.52186		0	7.99332	11.8149	1.4781	0.563742	0.00360332
sp|Q7M729|SCN4B_MOUSE	Scn4b	Sodium channel subunit beta-4 OS=Mus musculus GN=Scn4b PE=2 SV=1	3542	3	C	6.99586	9.32365	5.95425	9.33946	7.19368	11.7643	11.319	14.3181	9.06398	14.7278	0.00636276	2.19635	0.0300912	1.52156	3	0	7.64373	12.0543	1.57702	0.657203	0.00688786
sp|P22723-2|GBRG2_MOUSE	Gabrg2	Isoform 2S of Gamma-aminobutyric acid receptor subunit gamma-2 OS=Mus musculus GN=Gabrg2	3610	6	C	2.44281	2.87253	2.64259	14.6727	3.88281	15.7733	13.5903	18.9044	10.1558	15.0627	0.00638285	2.19499	0.0301531	1.52067	3	0	4.02502	14.4034	3.57848	1.83935	0.00922513
sp|Q9WTX2|PRKRA_MOUSE	Prkra	Interferon-inducible double stranded RNA-dependent protein kinase activator A OS=Mus musculus GN=Prkra PE=1 SV=1	5495	1	C	13.4504	12.4339	13.3608	7.96405	13.6375	9.33602	8.25763	6.97693	7.6907	6.89213	0.00638437	2.19488	0.0301531	1.52067	1	0	11.9401	7.78037	0.651616	-0.617907	0.00578131
sp|Q6DID3|SCAF8_MOUSE	Scaf8	Protein SCAF8 OS=Mus musculus GN=Scaf8 PE=1 SV=1	2422	5	C	12.9399	11.1716	12.5654	9.03107	13.5035	7.5966	7.70577	7.98564	10.587	6.91352	0.00640991	2.19315	0.0302536	1.51922		0	11.7242	8.06944	0.688275	-0.538944	0.00688444
sp|P53564-2|CUX1_MOUSE	Cux1	Isoform 2 of Homeobox protein cut-like 1 OS=Mus musculus GN=Cux1	531	16	C	13.4742	9.68167	15.3379	8.94065	14.5577	7.31106	7.67872	6.5457	9.68356	6.78887	0.00642725	2.19197	0.0303107	1.5184	1	0	12.1098	7.52682	0.621549	-0.68606	0.00947216
sp|P02089|HBB2_MOUSE	Hbb-b2	Hemoglobin subunit beta-2 OS=Mus musculus GN=Hbb-b2 PE=1 SV=2	440	169	C	13.9685	9.80587	27.8747	7.50367	13.181	4.44977	6.53853	5.57226	6.78408	4.32161	0.00643059	2.19175	0.0303107	1.5184	1	0	13.0441	5.43747	0.416854	-1.26239	0.0374268
sp|Q6GYP7-2|RGPA1_MOUSE	Ralgapa1	Isoform 2 of Ral GTPase-activating protein subunit alpha-1 OS=Mus musculus GN=Ralgapa1	2726	17	C	6.3107	8.33558	6.79264	11.6626	7.52605	11.9387	11.2049	12.527	11.206	12.4958	0.006435	2.19145	0.0303114	1.51839		0	7.93018	11.86	1.49556	0.580681	0.00540498
sp|Q6NZA9|TAF9B_MOUSE	Taf9b	Transcription initiation factor TFIID subunit 9B OS=Mus musculus GN=Taf9b PE=1 SV=2	6172	2	C	11.7736	9.53382	11.4505	10.1997	12.0828	9.6194	9.3806	8.54276	8.17444	9.24226	0.00644599	2.19071	0.0303331	1.51808		0	10.9635	8.97517	0.818637	-0.288704	0.00688949
sp|P62830|RL23_MOUSE	Rpl23	60S ribosomal protein L23 OS=Mus musculus GN=Rpl23 PE=1 SV=1	3540	9	C	7.71964	9.57045	3.84009	3.66282	6.17333	13.3633	14.0416	19.6574	8.69015	13.2813	0.00645337	2.19021	0.0303331	1.51808	2	0	5.77353	13.3606	2.31411	1.21046	0.00641495
sp|Q9ER65-2|CSTN2_MOUSE	Clstn2	Isoform 2 of Calsyntenin-2 OS=Mus musculus GN=Clstn2	1412	2	C	10.1665	9.43983	5.45182	6.93667	5.52774	11.8031	10.3869	15.3688	11.6598	13.2588	0.00645673	2.18999	0.0303331	1.51808	2	0	7.25229	12.3841	1.70761	0.771977	0.00492795
sp|Q9Z1P7|KANK3_MOUSE	Kank3	KN motif and ankyrin repeat domain-containing protein 3 OS=Mus musculus GN=Kank3 PE=2 SV=1	4086	2	C	7.5051	7.49724	6.48752	11.4047	7.16973	12.9036	10.4003	13.7544	10.2596	12.6177	0.00646005	2.18976	0.0303331	1.51808	3	0	7.85208	11.9031	1.51592	0.600197	0.00740343
sp|Q8C0C0|ZHX2_MOUSE	Zhx2	Zinc fingers and homeoboxes protein 2 OS=Mus musculus GN=Zhx2 PE=1 SV=1	4081	5	C	13.8948	11.8399	12.3457	8.72515	12.1197	7.40751	8.45146	7.95636	10.0628	7.19666	0.00646107	2.1897	0.0303331	1.51808		0	11.6519	8.15518	0.699902	-0.514774	0.00679839
sp|P58021|TM9S2_MOUSE	Tm9sf2	Transmembrane 9 superfamily member 2 OS=Mus musculus GN=Tm9sf2 PE=2 SV=1	567	3	C	2.06662	2.77494	2.52487	15.5241	3.38964	15.4802	12.4062	18.6967	12.687	14.4498	0.00646983	2.18911	0.0303541	1.51778	3	0	3.77036	14.5774	3.86632	1.95096	0.00980438
sp|P62317|SMD2_MOUSE	Snrpd2	Small nuclear ribonucleoprotein Sm D2 OS=Mus musculus GN=Snrpd2 PE=2 SV=1	3595	10	C	13.0526	11.9811	10.997	9.47834	12.0925	9.07959	8.35159	9.02962	6.57168	9.366	0.00649789	2.18723	0.0304561	1.51633		0	11.4536	8.41293	0.73452	-0.445126	0.00483621
sp|Q8VHQ3|PP16B_MOUSE	Ppp1r16b	Protein phosphatase 1 regulatory inhibitor subunit 16B OS=Mus musculus GN=Ppp1r16b PE=2 SV=1	121	5	C	9.75135	10.6728	10.8281	14.0291	11.808	8.67921	9.84438	7.46111	8.0346	8.89139	0.00650018	2.18707	0.0304561	1.51633		0	11.3297	8.54439	0.754155	-0.407066	0.00934926
sp|O08691|ARGI2_MOUSE	Arg2	Arginase-2, mitochondrial OS=Mus musculus GN=Arg2 PE=1 SV=1	5213	1	C	8.7295	7.87191	7.81069	7.8143	3.70165	14.5387	14.4487	10.4954	12.141	12.448	0.00650776	2.18657	0.0304715	1.51611	3	0	6.88984	12.7216	1.84643	0.884738	0.00133833
sp|Q3UHK6-2|TEN4_MOUSE	Odz4	Isoform 2 of Teneurin-4 OS=Mus musculus GN=Odz4	1038	6	C	5.13314	9.69942	5.04407	10.4416	6.20238	12.4232	11.8163	14.7253	11.0279	13.4867	0.00651331	2.1862	0.0304773	1.51602	3	0	6.9542	12.6309	1.8163	0.861005	0.003552
sp|P58044|IDI1_MOUSE	Idi1	Isopentenyl-diphosphate Delta-isomerase 1 OS=Mus musculus GN=Idi1 PE=2 SV=1	793	15	C	14.3441	14.2774	12.7997	8.08861	11.205	7.48475	7.40431	7.41134	9.2763	7.70854	0.00654533	2.18407	0.0306069	1.51418	1	0	11.8894	7.82674	0.658293	-0.603197	0.00789898
sp|Q8K2C6|SIRT5_MOUSE	Sirt5	NAD-dependent deacetylase sirtuin-5 OS=Mus musculus GN=Sirt5 PE=1 SV=1	4805	13	C	13.7816	13.787	10.4587	9.161	10.9382	8.06793	8.71388	7.98607	9.34326	7.76235	0.00655278	2.18357	0.0306215	1.51397		0	11.477	8.35525	0.728002	-0.457986	0.0101749
sp|Q8R3N6|THOC1_MOUSE	Thoc1	THO complex subunit 1 OS=Mus musculus GN=Thoc1 PE=1 SV=1	3897	5	C	5.80936	5.72003	6.73531	11.6492	8.17762	13.7921	12.5784	11.8568	13.4037	10.2775	0.00658051	2.18174	0.0307308	1.51243	3	0	7.34111	12.3159	1.67767	0.746456	0.00549486
sp|Q62036|AZI1_MOUSE	Azi1	5-azacytidine-induced protein 1 OS=Mus musculus GN=Azi1 PE=1 SV=2	1049	1	C	10.1449	9.18998	9.04033	8.20251	9.57947	10.862	11.4894	9.89519	10.9397	10.6565	0.00660862	2.17989	0.0308417	1.51086		0	9.20888	10.756	1.168	0.224042	0.00573755
sp|Q9CYN2|SPCS2_MOUSE	Spcs2	Signal peptidase complex subunit 2 OS=Mus musculus GN=Spcs2 PE=2 SV=1	4910	1	C	3.58906	2.63214	3.67076	11.7961	4.58303	15.8486	11.3975	20.589	7.80633	18.0875	0.00663451	2.17819	0.0309421	1.50945	3	0	4.51427	13.9332	3.08649	1.62597	0.0101967
sp|Q8CHT3|INT5_MOUSE	Ints5	Integrator complex subunit 5 OS=Mus musculus GN=Ints5 PE=2 SV=1	978	2	C	10.1616	9.79967	11.1242	12.0302	11.0926	9.94287	9.16298	8.92748	9.39161	8.3667	0.00663905	2.17789	0.0309429	1.50944		0	10.8131	9.14354	0.845599	-0.241954	0.00732332
sp|Q9Z2B2-2|UCP5_MOUSE	Slc25a14	Isoform 2 of Brain mitochondrial carrier protein 1 OS=Mus musculus GN=Slc25a14	214	4	C	4.08821	4.51775	5.08349	12.5436	5.66894	13.7509	12.6424	17.1392	9.05082	15.5146	0.00665053	2.17714	0.0309744	1.509	3	0	5.8198	13.3142	2.28775	1.19393	0.00836254
[truncated: 5,298 more rows]

## Sheet: CB-DEPs
Protein.Id	Gene.Symbol	Description	Group.ID	Number.of.peptides	Collapsed.	default.rq_126_sn_scaled	default.rq_127a_sn_scaled	default.rq_127b_sn_scaled	default.rq_128a_sn_scaled	default.rq_128b_sn_scaled	default.rq_129a_sn_scaled	default.rq_129b_sn_scaled	default.rq_130a_sn_scaled	default.rq_130b_sn_scaled	default.rq_131_sn_scaled	Anova	minus log anova	Anova.adj	minus log ad anova	Clusters	TotalCounts	Means.A	Means.B	FC B/A	log2FC	T-test
[truncated: 2,609 more rows]

[truncated: 2 more sheets: FC-all identified proteins, FC-DEPs]
