# Supplementary material for: Fingolimod effects on the brain are mediated through biochemical modulation of bioenergetics, autophagy, and neuroinflammatory networks
Source: Proteomics. 2022 Aug 8;22(19-20):2100247. doi: 10.1002/pmic.202100247 (PMC9786555; doi:10.1002/pmic.202100247)
Supplement: Supplementary file 2 — Supplementary information [file PMIC-22-2100247-s001.xlsx]

## Sheet: CB down-regulated pathways
Term	Overlap	P-value	Adjusted P-value	Old P-value	Old Adjusted P-value	Odds Ratio	Combined Score	Genes
Spliceosome	26/150	6.42222e-08	1.84318e-05	0	0	3.87481	64.1705	TCERG1;SNRPD2;PUF60;PCBP1;TRA2A;DHX38;BCAS2;SF3A3;HSPA8;PPIL1;SF3A1;SF3A2;NCBP2;CDC5L;LSM4;U2SURP;LSM2;LSM7;SNW1;PRPF18;PRPF3;SNRNP27;PPIH;SRSF4;SNRPA1;RBM22
Glutathione metabolism	15/57	1.4897e-07	2.13772e-05	0	0	6.55791	103.087	GSTM4;GPX1;GSTM1;GPX4;GPX3;GSTO1;GSS;GSR;TXNDC12;PRDX6;GGCT;SMS;CHAC2;LAP3;GCLM
Glycolysis / Gluconeogenesis	16/67	2.49087e-07	2.38293e-05	0	0	5.76352	87.6371	TPI1;PDHA1;PGAM1;AKR1A1;ENO1;BPGM;PDHB;ENO2;ENO3;PGK1;ALDOC;GALM;DLAT;DLD;PGM1;ALDH9A1
Pyruvate metabolism	13/47	5.36739e-07	3.8511e-05	0	0	7.01017	101.211	FH;PDHA1;GLO1;AKR1A1;ACYP2;PDHB;ACYP1;ACAT1;GRHPR;DLAT;HAGH;DLD;ALDH9A1
Folate biosynthesis	2022-09-26	3.90861e-06	0.000224354	0	0	9.67761	120.509	DHFR;QDPR;CBR1;AKR1B10;SPR;PCBD1;PCBD2;MOCS1;PTS
Valine, leucine and isoleucine degradation	1948-12-01	4.7149e-06	0.00022553	0	0	6.10487	74.8749	BCKDHA;HMGCL;ECHS1;HIBADH;AUH;IVD;HADH;BCAT1;DLD;HIBCH;ACAT1;ALDH9A1
Nitrogen metabolism	2022-06-17	0.000150852	0.00618494	0	0	9.94523	87.5101	CA1;CA2;CA7;CA8;CA14;CA13
Glycine, serine and threonine metabolism	1940-09-01	0.000176668	0.00633796	0	0	5.30315	45.8258	GAMT;GRHPR;DAO;PGAM1;AMT;BPGM;SDSL;DLD;PSPH
Cysteine and methionine metabolism	1950-10-01	0.000220789	0.0070407	0	0	4.56884	38.4619	AHCYL2;MTAP;TST;ADI1;GSS;APIP;SMS;BCAT1;SDSL;GCLM
Peroxisome	13/82	0.000312071	0.00895643	0	0	3.4479	27.8324	PHYH;ECI2;ECH1;SOD2;SOD1;HMGCL;PRDX5;PEX5L;DAO;SCP2;PRDX1;CAT;HACL1
Citrate cycle (TCA cycle)	2022-07-30	0.000735515	0.0175911	0	0	5.55098	40.05	FH;PDHA1;DLST;SUCLG2;PDHB;DLAT;DLD
Glyoxylate and dicarboxylate metabolism	2022-07-30	0.000735515	0.0175911	0	0	5.55098	40.05	GRHPR;CAT;AMT;PGP;HYI;DLD;ACAT1
Arginine and proline metabolism	1950-09-01	0.00101313	0.0223669	0	0	4.00758	27.6311	GAMT;DAO;CKM;SMOX;SMS;SAT2;LAP3;CKB;ALDH9A1
Sulfur metabolism	2022-04-10	0.00120738	0.0247513	0	0	12.1351	81.5396	SELENBP1;TST;ETHE1;SUOX
Propanoate metabolism	1934-07-01	0.00161973	0.0309909	0	0	4.72761	30.3772	BCKDHA;ECHS1;ECHDC1;SUCLG2;DLD;HIBCH;ACAT1
Ubiquinone and other terpenoid-quinone biosynthesis	2022-04-11	0.00181916	0.0326312	0	0	10.401	65.6238	COQ3;COQ7;COQ6;COQ5
DNA replication	1936-07-01	0.00229502	0.0387453	0	0	4.4011	26.7456	POLD4;FEN1;PCNA;RNASEH2A;RPA3;RPA2;SSBP1
RNA polymerase	1931-06-01	0.00479705	0.0744445	0	0	4.37267	23.349	POLR2C;POLR1D;POLR2G;POLR2I;POLR2J;POLR2L
Ferroptosis	1941-07-01	0.00492838	0.0744445	0	0	3.75289	19.9381	GPX4;FTH1;PCBP1;GSS;PCBP2;SAT2;GCLM
Lysine degradation	1963-09-01	0.00522832	0.0750264	0	0	3.0407	15.9748	ECHS1;TMLHE;SETD7;SETD1A;DLST;HADH;DLD;ALDH9A1;ACAT1
Tryptophan metabolism	1942-07-01	0.00565293	0.0769978	0	0	3.64547	18.8674	ECHS1;CAT;DLST;HADH;DLD;ACAT1;ALDH9A1
Mismatch repair	2022-05-23	0.00590227	0.0769978	0	0	5.05796	25.9596	POLD4;PCNA;RPA3;RPA2;SSBP1
Purine metabolism	14/129	0.00754167	0.094107	0	0	2.2246	10.8723	PDE1C;AK2;ADK;NUDT2;AK3;AK4;NUDT5;PFAS;HDDC3;DGUOK;NT5C1A;PDE6D;NT5M;PGM1
RNA degradation	1979-10-01	0.00792581	0.0947795	0	0	2.64454	12.7933	HSPA9;EXOSC6;LSM7;ENO1;ENO2;ENO3;DCPS;LSM4;HSPD1;LSM2
Fatty acid elongation	2022-05-27	0.011918	0.136818	0	0	4.13746	18.3277	ECHS1;ACOT7;MECR;PPT1;HADH
Synthesis and degradation of ketone bodies	2022-03-10	0.0129439	0.142881	0	0	7.79325	33.8783	HMGCL;BDH2;ACAT1
Butanoate metabolism	2022-05-28	0.0138991	0.147742	0	0	3.95736	16.9214	HMGCL;ECHS1;BDH2;HADH;ACAT1
One carbon pool by folate	2022-04-20	0.0183593	0.177598	0	0	4.54827	18.1823	DHFR;MTHFD2;MTHFD2L;AMT
Pentose phosphate pathway	2022-05-30	0.0184993	0.177598	0	0	3.64038	14.5252	RPIA;TALDO1;ALDOC;PGLS;PGM1
Ribosome	15/158	0.0185643	0.177598	0	0	1.91581	7.63742	MRPL19;MRPL27;MRPL17;MRPS10;MRPL15;MRPL13;MRPS6;MRPL21;MRPL32;MRPS18C;MRPL30;RPS28;MRPL2;MRPL1;FAU
Fatty acid degradation	1943-06-01	0.0234121	0.216751	0	0	2.95263	11.0857	ECHS1;ECI1;ECI2;HADH;ACAT1;ALDH9A1
Base excision repair	1933-05-01	0.027109	0.243134	0	0	3.24983	11.725	POLB;POLD4;FEN1;PCNA;HMGB1
mRNA surveillance pathway	1998-10-01	0.0319896	0.278212	0	0	2.07148	7.13073	GLE1;DAZAP1;PABPN1;PCF11;NCBP2;SSU72;SYMPK;UPF3B;MSI1;MSI2
Nicotinate and nicotinamide metabolism	1935-05-01	0.0340605	0.28751	0	0	3.03285	10.2499	NT5C1A;QPRT;SIRT5;NT5M;SIRT2
Phosphonate and phosphinate metabolism	2022-02-06	0.0355477	0.291491	0	0	9.08485	30.3151	PCYT1A;PCYT2
Thyroid hormone synthesis	1975-08-01	0.0415603	0.331328	0	0	2.17482	6.91724	GPX1;CREB1;PLCB4;HSPA5;GPX3;GNAQ;GSR;PDIA4
Tuberculosis	15/180	0.0504332	0.391198	0	0	1.65843	4.9539	HSPA9;NFYA;SPHK2;NFYB;NFYC;NFKB1;HSPD1;CREB1;LAMP1;LAMP2;EP300;CYCS;FADD;CALM1;CTSD
Glucagon signaling pathway	10/107	0.0531559	0.401467	0	0	1.87838	5.51216	PDHA1;CREB1;PLCB4;GNAQ;PGAM1;EP300;PHKA1;PYGM;PDHB;CALM1
Yersinia infection	12/137	0.0551562	0.405893	0	0	1.74993	5.07058	CDC42;GIT2;IRF3;WIPF1;WIPF2;GNAQ;PXN;LIMK1;TAB1;NFKB1;BCAR1;CRKL
HIF-1 signaling pathway	10/109	0.0588789	0.422456	0	0	1.84024	5.21206	PDHA1;CDKN1B;PGK1;EP300;ALDOC;ENO1;PDHB;ENO2;ENO3;NFKB1
Sulfur relay system	2022-02-08	0.0619122	0.433386	0	0	6.05593	16.8478	TST;URM1
Mitophagy	1968-07-01	0.0638728	0.436464	0	0	2.08879	5.74597	GABARAPL2;USP8;FIS1;FUNDC1;TFEB;FOXO3;TBC1D15
Renal cell carcinoma	1969-07-01	0.0680389	0.440377	0	0	2.05499	5.52315	CDC42;FH;PRCC;GAB1;EP300;PAK2;CRKL
Apoptosis	12/142	0.0685273	0.440377	0	0	1.68218	4.50912	SPTA1;ENDOG;DIABLO;LMNA;HTRA2;CYCS;FADD;CTSF;CTSD;NFKB1;LMNB2;LMNB1
beta-Alanine metabolism	2022-04-30	0.0690487	0.440377	0	0	2.79746	7.47745	ECHS1;SMOX;HIBCH;ALDH9A1
Galactose metabolism	1931-04-01	0.0761471	0.475092	0	0	2.69371	6.93653	AKR1B10;GAA;GALM;PGM1
Longevity regulating pathway	9/102	0.0855862	0.51596	0	0	1.76193	4.33122	HSPA8;CREB1;CAMK4;CAT;FOXO3;SOD2;CRYAB;NFKB1;SOD1
Inositol phosphate metabolism	1973-07-01	0.086293	0.51596	0	0	1.93004	4.7286	ITPKB;INPP4B;TPI1;PLCB4;IMPA1;PLCH1;PI4KB
Fructose and mannose metabolism	1933-04-01	0.0913878	0.524566	0	0	2.50767	5.99996	TPI1;AKR1B10;SORD;ALDOC
SNARE interactions in vesicular transport	1933-04-01	0.0913878	0.524566	0	0	2.50767	5.99996	GOSR1;SNAP23;VAMP1;USE1
Pentose and glucuronate interconversions	1934-04-01	0.0995115	0.559996	0	0	2.42395	5.59323	AKR1B10;DCXR;AKR1A1;SORD
Apelin signaling pathway	11/137	0.103589	0.571733	0	0	1.58975	3.60447	LIPE;GABARAPL2;PLCB4;SPHK2;GNAQ;CAMK4;TFAM;NRF1;CALM1;GNG11;SLC9A1
Endocytosis	18/252	0.111585	0.604246	0	0	1.40222	3.07501	GIT2;USP8;HSPA8;WIPF1;WIPF2;SNX12;AGAP1;ASAP2;RUFY1;SNX3;EHD1;CDC42;ZFYVE27;CAPZB;PSD2;CAPZA1;EPS15;FGFR2
Starch and sucrose metabolism	1936-04-01	0.116712	0.620303	0	0	2.27221	4.88082	GAA;PYGM;GYG1;PGM1
Alanine, aspartate and glutamate metabolism	1937-04-01	0.125765	0.656267	0	0	2.20324	4.56806	FOLH1;RIMKLA;ASPA;ASRGL1
Lysosome	10/128	0.132875	0.680987	0	0	1.54237	3.11304	ASAH1;LAMP1;NPC2;GAA;LAMP2;PPT1;ARSG;CTSF;CTSD;SGSH
Aldosterone synthesis and secretion	1998-08-01	0.140155	0.705691	0	0	1.61706	3.17753	LIPE;DAGLA;CREB1;PLCB4;GNAQ;CAMK4;CALM1;CACNA1G
Homologous recombination	1941-04-01	0.164694	0.814206	0	0	1.96464	3.54356	POLD4;RPA3;RPA2;SSBP1
Pyrimidine metabolism	1956-05-01	0.16738	0.814206	0	0	1.78205	3.18539	CDA;DTYMK;NT5C1A;NUDT2;NT5M
Huntington disease	20/306	0.179593	0.859055	0	0	1.27368	2.18699	GPX1;GPX3;NRF1;SOD2;SOD1;PLCB4;KLC2;CREB1;GNAQ;POLR2C;PPIF;TFAM;EP300;CYCS;POLR2G;HAP1;POLR2I;POLR2J;RCOR1;POLR2L
Thiamine metabolism	2022-02-15	0.183125	0.859103	0	0	2.79401	4.74307	AK2;AK4
Porphyrin and chlorophyll metabolism	1943-04-01	0.18559	0.859103	0	0	1.86369	3.13886	HEPH;UROD;BLVRB;FXN
Gastric acid secretion	1976-06-01	0.205651	0.915246	0	0	1.55795	2.46402	PLCB4;CA2;GNAQ;SLC4A2;CALM1;SLC9A1
Metabolism of xenobiotics by cytochrome P450	1976-06-01	0.205651	0.915246	0	0	1.55795	2.46402	HSD11B1;GSTM4;CBR1;AKR7A2;GSTM1;GSTO1
Basal transcription factors	1945-04-01	0.207286	0.915246	0	0	1.77259	2.78945	TAF13;TAF11;TAF6;TAF9B
Bacterial invasion of epithelial cells	1977-06-01	0.213983	0.930501	0	0	1.53593	2.36819	CDC42;ARHGEF26;PXN;GAB1;BCAR1;CRKL
Selenocompound metabolism	2022-02-17	0.221984	0.938778	0	0	2.42122	3.6443	SCLY;SEPHS1
Antigen processing and presentation	1978-06-01	0.222428	0.938778	0	0	1.51452	2.27655	HSPA8;CREB1;HSPA5;NFYA;NFYB;NFYC
Nucleotide excision repair	1947-04-01	0.229661	0.955257	0	0	1.68997	2.4862	POLD4;PCNA;RPA3;RPA2
Phosphatidylinositol signaling system	1997-07-01	0.24371	0.999212	0	0	1.41356	1.99563	ITPKB;INPP4B;PLCB4;IMPA1;PPIP5K2;PI4KB;CALM1
Ether lipid metabolism	1949-04-01	0.252598	0.999996	0	0	1.61469	2.22174	ENPP2;ENPP6;PAFAH1B3;PLA2G7
Long-term potentiation	1967-05-01	0.271902	0.999996	0	0	1.46503	1.90793	PLCB4;CAMK4;GNAQ;EP300;CALM1
MAPK signaling pathway	18/294	0.277377	0.999996	0	0	1.18617	1.52112	HSPA8;JUND;CACNA2D2;HSPB1;FGF1;NFKB1;CRKL;CACNA1G;CDC42;PPM1B;KIT;FLNA;MAPT;FLNC;TAB1;PAK2;FGFR2;MAP3K12
Protein processing in endoplasmic reticulum	11/171	0.282287	0.999996	0	0	1.24967	1.58062	DNAJC3;DNAJB2;HSPA8;HSPA5;FBXO2;ERP29;UBE4B;RRBP1;P4HB;CRYAB;PDIA4
Neurotrophin signaling pathway	8/119	0.283081	0.999996	0	0	1.30967	1.65283	CDC42;CAMK4;GAB1;FOXO3;CALM1;NFKB1;SH2B2;CRKL
Renin secretion	1969-05-01	0.292308	0.999996	0	0	1.4191	1.74541	CREB1;PLCB4;PDE1C;GNAQ;CALM1
Pantothenate and CoA biosynthesis	2022-02-21	0.30086	0.999996	0	0	1.91109	2.29542	BCAT1;PPCDC
Central carbon metabolism in cancer	1970-05-01	0.30261	0.999996	0	0	1.39719	1.67007	PDHA1;PGAM1;KIT;PDHB;FGFR2
Shigellosis	15/246	0.306064	0.999996	0	0	1.18043	1.39758	CAST;GABARAPL2;FNBP1;PXN;FOXO3;NFKB1;CRKL;CDC42;PLCB4;CAPNS1;IRF3;CYCS;TAB1;CD44;BCAR1
Human immunodeficiency virus 1 infection	13/212	0.316377	0.999996	0	0	1.18727	1.36634	PXN;LIMK1;GNG11;NFKB1;CRKL;IRF3;CFL2;GNAQ;CYCS;FADD;TAB1;CALM1;PAK2
Histidine metabolism	2022-02-22	0.320472	0.999996	0	0	1.81544	2.0659	ASPA;ALDH9A1
Terpenoid backbone biosynthesis	2022-02-22	0.320472	0.999996	0	0	1.81544	2.0659	IDI1;ACAT1
Protein export	2022-02-23	0.339945	0.999996	0	0	1.7289	1.86543	HSPA5;SRP9
Legionellosis	1957-04-01	0.347683	0.999996	0	0	1.37038	1.44776	HSPA8;CYCS;NFKB1;HSPD1
Riboflavin metabolism	2022-01-08	0.349096	0.999996	0	0	2.59278	2.72866	BLVRB
Vitamin digestion and absorption	2022-02-24	0.35924	0.999996	0	0	1.65022	1.68944	BTD;FOLH1
Cell adhesion molecules	9/148	0.369024	0.999996	0	0	1.17597	1.17231	CDH5;MAG;CADM3;VCAN;CNTN2;SDC1;CDH15;ICOSLG;JAM3
VEGF signaling pathway	1959-04-01	0.371761	0.999996	0	0	1.32041	1.30655	CDC42;SPHK2;PXN;HSPB1
Viral carcinogenesis	12/203	0.372323	0.999996	0	0	1.14123	1.12753	POLB;CDC42;SNW1;CDKN1B;CREB1;IRF3;DNAJA3;PXN;MRPS18B;EP300;HDAC8;NFKB1
FoxO signaling pathway	8/131	0.377396	0.999996	0	0	1.18114	1.15098	GABARAPL2;CDKN1B;SETD7;CAT;EP300;HOMER3;FOXO3;SOD2
Tight junction	10/169	0.389469	0.999996	0	0	1.14216	1.07703	CDC42;PCNA;RDX;MICALL2;SYMPK;MSN;LLGL1;CGNL1;JAM3;TJP2
Circadian entrainment	1997-06-01	0.396303	0.999996	0	0	1.19709	1.108	CREB1;PLCB4;GNAQ;CALM1;GNG11;CACNA1G
Fc gamma R-mediated phagocytosis	1997-06-01	0.396303	0.999996	0	0	1.19709	1.108	CDC42;SPHK2;CFL2;LIMK1;ASAP2;CRKL
Prostate cancer	1997-06-01	0.396303	0.999996	0	0	1.19709	1.108	CDKN1B;CREB1;ZEB1;EP300;NFKB1;FGFR2
Glycerophospholipid metabolism	1998-06-01	0.405735	0.999996	0	0	1.18402	1.06805	LYPLA2;LYPLA1;PCYT2;PCYT1A;GPD1;LCAT
Biosynthesis of unsaturated fatty acids	2022-02-27	0.415733	0.999996	0	0	1.45197	1.27441	ACOT7;SCP2
Cytosolic DNA-sensing pathway	1963-04-01	0.419628	0.999996	0	0	1.23063	1.06866	IRF3;POLR1D;NFKB1;POLR2L
Cushing syndrome	9/155	0.421599	0.999996	0	0	1.11917	0.966626	USP8;FH;CDKN1B;CREB1;PLCB4;GNAQ;WDR5;ASH2L;CACNA1G
Estrogen signaling pathway	8/137	0.425511	0.999996	0	0	1.12585	0.961997	HSPA8;CREB1;PLCB4;KRT18;GNAQ;FKBP4;CALM1;CTSD
Sphingolipid signaling pathway	7/119	0.429617	0.999996	0	0	1.13457	0.958556	ASAH1;PLCB4;ASAH2;SPHK2;GNAQ;CTSD;NFKB1
GnRH secretion	1964-04-01	0.431475	0.999996	0	0	1.21005	1.01711	PLCB4;GNAQ;HCN2;CACNA1G
Melanogenesis	6/101	0.43394	0.999996	0	0	1.14645	0.957109	CREB1;PLCB4;GNAQ;KIT;EP300;CALM1
Cortisol synthesis and secretion	1965-04-01	0.443256	0.999996	0	0	1.19015	0.96832	CREB1;PLCB4;GNAQ;CACNA1G
Taurine and hypotaurine metabolism	2022-01-11	0.445928	0.999996	0	0	1.81466	1.46551	ADO
ErbB signaling pathway	1985-05-01	0.45912	0.999996	0	0	1.13431	0.883001	CDKN1B;GAB1;PAK2;CRKL;NCK1
Amino sugar and nucleotide sugar metabolism	1948-03-01	0.461862	0.999996	0	0	1.20985	0.934598	CYB5R3;NANS;PGM1
Regulation of actin cytoskeleton	12/218	0.4687	0.999996	0	0	1.05728	0.801203	CDC42;CFL2;RDX;PXN;LIMK1;MSN;FGF1;PAK2;FGFR2;BCAR1;CRKL;SLC9A1
Ascorbate and aldarate metabolism	1930-02-01	0.46961	0.999996	0	0	1.29619	0.97973	AKR1A1;ALDH9A1
Sphingolipid metabolism	1949-03-01	0.47551	0.999996	0	0	1.18349	0.879768	ASAH1;ASAH2;SPHK2
Calcium signaling pathway	13/240	0.487523	0.999996	0	0	1.03927	0.746632	PDE1C;SPHK2;PHKA1;FGF1;CACNA1G;ITPKB;PLCB4;ASPH;CAMK4;GNAQ;PPIF;CALM1;FGFR2
Non-homologous end-joining	2022-01-13	0.502347	0.999996	0	0	1.51205	1.04099	FEN1
Proteoglycans in cancer	11/205	0.507982	0.999996	0	0	1.02879	0.696808	CDC42;RDX;PXN;GAB1;SDC1;FLNA;MSN;FLNC;ANK1;CD44;SLC9A1
Adherens junction	1971-04-01	0.512099	0.999996	0	0	1.08323	0.724937	CDC42;FER;EP300;SORBS1
Human cytomegalovirus infection	12/225	0.513103	0.999996	0	0	1.02216	0.682062	PLCB4;CREB1;IRF3;GNAQ;PXN;CYCS;FADD;CALM1;GNG11;NFKB1;BCAR1;CRKL
Endocrine and other factor-regulated calcium reabsorption	1953-03-01	0.528387	0.999996	0	0	1.08858	0.694435	CALB1;PLCB4;GNAQ
Salivary secretion	1993-05-01	0.538982	0.999996	0	0	1.03076	0.637083	PLCB4;GNAQ;SLC4A2;CALM1;SLC9A1
PPAR signaling pathway	1974-04-01	0.545032	0.999996	0	0	1.03664	0.629148	SCP2;PLIN4;DBI;SORBS1
Leukocyte transendothelial migration	6/114	0.5519	0.999996	0	0	1.00775	0.598997	CDC42;CDH5;PXN;MSN;BCAR1;JAM3
Pertussis	1976-04-01	0.566334	0.999996	0	0	1.00774	0.572971	IRF3;CFL2;CALM1;NFKB1
Tyrosine metabolism	1936-02-01	0.567827	0.999996	0	0	1.06711	0.60392	FAHD1;FAH
Lipid and atherosclerosis	11/215	0.572343	0.999996	0	0	0.977837	0.54565	CDC42;HSPA8;PLCB4;HSPA5;IRF3;CYCS;TAB1;CALM1;SOD2;NFKB1;HSPD1
Insulin signaling pathway	7/137	0.578696	0.999996	0	0	0.976545	0.534149	LIPE;PHKA1;PYGM;SORBS1;CALM1;SH2B2;CRKL
African trypanosomiasis	1937-02-01	0.582865	0.999996	0	0	1.03657	0.559541	PLCB4;GNAQ
Thyroid cancer	1937-02-01	0.582865	0.999996	0	0	1.03657	0.559541	TFG;TPR
Pathogenic Escherichia coli infection	10/197	0.583162	0.999996	0	0	0.969697	0.522948	CDC42;WIPF1;WIPF2;NCL;CYCS;FADD;TAB1;PAK2;NFKB1;NCK1
Fluid shear stress and atherosclerosis	7/139	0.59414	0.999996	0	0	0.961647	0.500672	GSTM4;CDH5;GSTM1;GSTO1;SDC1;CALM1;NFKB1
Measles	7/139	0.59414	0.999996	0	0	0.961647	0.500672	HSPA8;CDKN1B;IRF3;MSN;CYCS;FADD;NFKB1
Growth hormone synthesis, secretion and action	6/119	0.594244	0.999996	0	0	0.962907	0.501159	CREB1;PLCB4;GNAQ;EP300;BCAR1;CRKL
Primary bile acid biosynthesis	2022-01-17	0.598549	0.999996	0	0	1.1338	0.581919	SCP2
Epstein-Barr virus infection	10/202	0.615064	0.999996	0	0	0.944193	0.458904	SNW1;CDKN1B;IRF3;CYCS;FADD;TAB1;VIM;CD44;NFKB1;SAP30
Hepatitis B	8/162	0.615698	0.999996	0	0	0.941828	0.456785	CREB1;PCNA;IRF3;EP300;CYCS;FADD;TAB1;NFKB1
Fatty acid biosynthesis	2022-01-18	0.619543	0.999996	0	0	1.06705	0.510875	MECR
Amoebiasis	5/102	0.621677	0.999996	0	0	0.934675	0.444283	PLCB4;PRDX1;GNAQ;HSPB1;NFKB1
Pancreatic secretion	5/102	0.621677	0.999996	0	0	0.934675	0.444283	PLCB4;CA2;GNAQ;SLC4A2;SLC9A1
Arachidonic acid metabolism	1961-03-01	0.624488	0.999996	0	0	0.938034	0.441648	CBR1;GPX1;GPX3
Glycerolipid metabolism	1961-03-01	0.624488	0.999996	0	0	0.938034	0.441648	AKR1B10;AKR1A1;ALDH9A1
Glycosaminoglycan degradation	2022-01-19	0.639439	0.999996	0	0	1.00772	0.450614	SGSH
Salmonella infection	12/249	0.654636	0.999996	0	0	0.91747	0.38871	CDC42;KLC2;ARHGEF26;DYNLT1;FLNA;CYCS;FADD;FLNC;TAB1;ACBD3;NFKB1;S100A10
Drug metabolism	5/108	0.671592	0.999996	0	0	0.879948	0.35031	GSTM4;CDA;GSTM1;TPMT;GSTO1
Cardiac muscle contraction	1987-04-01	0.672813	0.999996	0	0	0.873673	0.346227	TPM4;ASPH;CACNA2D2;SLC9A1
Adrenergic signaling in cardiomyocytes	7/150	0.67353	0.999996	0	0	0.887155	0.350624	CREB1;PLCB4;TPM4;GNAQ;CACNA2D2;CALM1;SLC9A1
Pathways of neurodegeneration	23/475	0.677496	0.999996	0	0	0.921257	0.358692	GABARAPL2;GPX1;HSPA5;GPX3;HTRA2;PARK7;NFKB1;UBE2L3;SOD1;PLCB4;KLC2;GNAQ;CAT;PPIF;NEFL;CYCS;NEFM;HAP1;FADD;MAPT;CALM1;NEFH;PRPH
Chemokine signaling pathway	9/192	0.677982	0.999996	0	0	0.891132	0.346324	CDC42;PLCB4;GNAQ;PXN;FOXO3;GNG11;NFKB1;BCAR1;CRKL
Kaposi sarcoma-associated herpesvirus infection	9/193	0.683909	0.999996	0	0	0.886242	0.336711	GABARAPL2;CREB1;IRF3;EP300;CYCS;FADD;CALM1;GNG11;NFKB1
GABAergic synapse	1989-04-01	0.690095	0.999996	0	0	0.853026	0.31641	GABARAPL2;PLCL1;HAP1;GNG11
Hypertrophic cardiomyopathy	1990-04-01	0.698489	0.999996	0	0	0.843062	0.302521	DES;TPM4;LMNA;CACNA2D2
Toxoplasmosis	5/112	0.702352	0.999996	0	0	0.846873	0.299218	HSPA8;PPIF;CYCS;TAB1;NFKB1
Amphetamine addiction	1969-03-01	0.706262	0.999996	0	0	0.823984	0.286556	CREB1;CAMK4;CALM1
Mannose type O-glycan biosynthesis	2022-01-23	0.709159	0.999996	0	0	0.824321	0.283299	ST3GAL3
Proximal tubule bicarbonate reclamation	2022-01-23	0.709159	0.999996	0	0	0.824321	0.283299	CA2
Cholinergic synapse	5/113	0.70972	0.999996	0	0	0.838987	0.287676	CREB1;PLCB4;GNAQ;CAMK4;GNG11
Epithelial cell signaling in Helicobacter pylori infection	1970-03-01	0.715458	0.999996	0	0	0.811642	0.271764	CDC42;NFKB1;JAM3
RIG-I-like receptor signaling pathway	1970-03-01	0.715458	0.999996	0	0	0.811642	0.271764	IRF3;FADD;NFKB1
Glutamatergic synapse	5/114	0.71696	0.999996	0	0	0.831246	0.276585	PLCB4;GNAQ;HOMER3;GNG11;SHANK1
Amyotrophic lateral sclerosis	17/364	0.717829	0.999996	0	0	0.886801	0.293995	NUP214;GABARAPL2;GPX1;HSPA5;GPX3;SOD1;GLE1;KLC2;TPR;CAT;NEFL;CYCS;NEFM;NUP54;HAP1;NEFH;PRPH
GnRH signaling pathway	1993-04-01	0.722685	0.999996	0	0	0.814515	0.26454	CDC42;PLCB4;GNAQ;CALM1
Focal adhesion	9/201	0.728863	0.999996	0	0	0.848953	0.268498	CDC42;PXN;ZYX;TNC;FLNA;FLNC;PAK2;BCAR1;CRKL
Cocaine addiction	1949-02-01	0.733463	0.999996	0	0	0.771424	0.239125	CREB1;NFKB1
Axon guidance	8/182	0.74047	0.999996	0	0	0.832685	0.250197	CDC42;ABLIM1;ABLIM2;CFL2;LIMK1;SRGAP2;PAK2;NCK1
Cholesterol metabolism	1950-02-01	0.743649	0.999996	0	0	0.755313	0.223713	NPC2;LCAT
Vibrio cholerae infection	1950-02-01	0.743649	0.999996	0	0	0.755313	0.223713	PDIA4;TJP2
Dilated cardiomyopathy	1996-04-01	0.74541	0.999996	0	0	0.787829	0.231481	DES;TPM4;LMNA;CACNA2D2
Glycosylphosphatidylinositol (GPI)-anchor biosynthesis	2022-01-26	0.752457	0.999996	0	0	0.725287	0.20628	GPLD1
Maturity onset diabetes of the young	2022-01-26	0.752457	0.999996	0	0	0.725287	0.20628	PAX6
Spinocerebellar ataxia	6/143	0.763739	0.999996	0	0	0.793211	0.213793	PLCB4;NFYA;GNAQ;KCNC3;PPIF;CYCS
Collecting duct acid secretion	2022-01-27	0.765408	0.999996	0	0	0.697355	0.186435	CA2
Chronic myeloid leukemia	1976-03-01	0.765993	0.999996	0	0	0.744695	0.198522	CDKN1B;NFKB1;CRKL
AGE-RAGE signaling pathway in diabetic complications	4/100	0.773462	0.999996	0	0	0.754843	0.193904	CDC42;CDKN1B;PLCB4;NFKB1
Arrhythmogenic right ventricular cardiomyopathy	1977-03-01	0.773664	0.999996	0	0	0.734593	0.188509	DES;LMNA;CACNA2D2
Rap1 signaling pathway	9/210	0.774085	0.999996	0	0	0.810551	0.20756	CDC42;PLCB4;GNAQ;KIT;CALM1;FGF1;FGFR2;BCAR1;CRKL
Phototransduction	2022-01-28	0.777682	0.999996	0	0	0.671491	0.168838	CALM1
Fanconi anemia pathway	1954-02-01	0.781111	0.999996	0	0	0.697065	0.172201	RPA3;RPA2
Chagas disease	4/102	0.786547	0.999996	0	0	0.73936	0.177523	PLCB4;GNAQ;FADD;NFKB1
T cell receptor signaling pathway	4/104	0.799022	0.999996	0	0	0.724496	0.162553	CDC42;PAK2;NFKB1;NCK1
Toll-like receptor signaling pathway	4/104	0.799022	0.999996	0	0	0.724496	0.162553	IRF3;FADD;TAB1;NFKB1
Osteoclast differentiation	5/127	0.799457	0.999996	0	0	0.742158	0.166111	JUND;CREB1;CAMK4;TAB1;NFKB1
Influenza A	7/172	0.800505	0.999996	0	0	0.767969	0.170882	DNAJC3;IRF3;PABPN1;EP300;CYCS;FADD;NFKB1
Circadian rhythm	2022-01-31	0.810786	0.999996	0	0	0.604246	0.126741	CREB1
Parathyroid hormone synthesis, secretion and action	4/106	0.810901	0.999996	0	0	0.710215	0.148868	JUND;CREB1;PLCB4;GNAQ
Notch signaling pathway	1959-02-01	0.821117	0.999996	0	0	0.63575	0.1253	SNW1;EP300
Dopaminergic synapse	5/132	0.82566	0.999996	0	0	0.71275	0.136543	CREB1;PLCB4;GNAQ;CALM1;GNG11
Long-term depression	1960-02-01	0.828285	0.999996	0	0	0.624756	0.117702	PLCB4;GNAQ
Mineral absorption	1960-02-01	0.828285	0.999996	0	0	0.624756	0.117702	HEPH;FTH1
Insulin secretion	1986-03-01	0.833765	0.999996	0	0	0.654626	0.119013	CREB1;PLCB4;GNAQ
Steroid hormone biosynthesis	1961-02-01	0.835194	0.999996	0	0	0.614135	0.1106	HSD11B1;DHRS11
TNF signaling pathway	4/112	0.843125	0.999996	0	0	0.670545	0.114422	CREB1;FADD;TAB1;NFKB1
ECM-receptor interaction	1988-03-01	0.845089	0.999996	0	0	0.639155	0.107578	TNC;SDC1;CD44
Autophagy	5/137	0.84902	0.999996	0	0	0.68557	0.112209	GABARAPL2;LAMP1;LAMP2;HMGB1;CTSD
Bile secretion	1990-03-01	0.855738	0.999996	0	0	0.624396	0.0972754	CA2;SLC4A2;SLC9A1
RNA transport	7/186	0.859246	0.999996	0	0	0.707377	0.107309	GLE1;NUP214;NCBP2;TPR;UPF3B;NUP54;RAN
Ras signaling pathway	9/232	0.861185	0.999996	0	0	0.72973	0.109055	CDC42;KIT;GAB1;CALM1;FGF1;GNG11;PAK2;NFKB1;FGFR2
Ubiquitin mediated proteolysis	5/140	0.861748	0.999996	0	0	0.670228	0.0997248	FBXO2;UBE4B;UBE2Z;UBE2K;UBE2L3
Small cell lung cancer	1992-03-01	0.865741	0.999996	0	0	0.6103	0.087987	CDKN1B;CYCS;NFKB1
Acute myeloid leukemia	1967-02-01	0.871605	0.999996	0	0	0.557268	0.0765794	KIT;NFKB1
IL-17 signaling pathway	1994-03-01	0.875127	0.999996	0	0	0.596824	0.0796079	JUND;FADD;NFKB1
Various types of N-glycan biosynthesis	1939-01-01	0.876924	0.999996	0	0	0.476835	0.0626252	ST3GAL3
Hepatocellular carcinoma	6/168	0.877892	0.999996	0	0	0.669911	0.0872432	GSTM4;SMARCB1;GSTM1;GSTO1;GAB1;DPF3
AMPK signaling pathway	4/120	0.878788	0.999996	0	0	0.624035	0.0806326	LIPE;CREB1;CAB39L;FOXO3
cAMP signaling pathway	8/216	0.882255	0.999996	0	0	0.695312	0.0871045	LIPE;CREB1;CAMK4;EP300;CALM1;NFKB1;HCN2;SLC9A1
Thyroid hormone signaling pathway	4/121	0.882711	0.999996	0	0	0.618669	0.0771833	PLCB4;RCAN2;EP300;SLC9A1
Prolactin signaling pathway	1970-02-01	0.886892	0.999996	0	0	0.532598	0.0639287	FOXO3;NFKB1
Human T-cell leukemia virus 1 infection	8/219	0.890906	0.999996	0	0	0.685316	0.0791655	POLB;RANBP3;CREB1;NFYB;GPS2;EP300;NFKB1;RAN
Inflammatory mediator regulation of TRP channels	1998-03-01	0.89217	0.999996	0	0	0.571573	0.0652154	PLCB4;GNAQ;CALM1
Cell cycle	4/124	0.893825	0.999996	0	0	0.603106	0.0676959	CDKN1B;PCNA;RAD21;EP300
Fat digestion and absorption	1943-01-01	0.900744	0.999996	0	0	0.431331	0.0450888	ACAT1
Type I diabetes mellitus	1943-01-01	0.900744	0.999996	0	0	0.431331	0.0450888	HSPD1
Vasopressin-regulated water reabsorption	1944-01-01	0.905941	0.999996	0	0	0.421278	0.0416142	CREB1
Parkinson disease	9/249	0.908123	0.999996	0	0	0.677425	0.0652869	KLC2;HSPA5;PPIF;HTRA2;CYCS;MAPT;PARK7;CALM1;UBE2L3
Glioma	1975-02-01	0.908672	0.999996	0	0	0.495988	0.0475013	CAMK4;CALM1
Oxytocin signaling pathway	5/154	0.909812	0.999996	0	0	0.606802	0.0573529	PLCB4;GNAQ;CAMK4;CACNA2D2;CALM1
Relaxin signaling pathway	4/129	0.9103	0.999996	0	0	0.578828	0.0543988	CREB1;PLCB4;GNG11;NFKB1
Diabetic cardiomyopathy	7/203	0.910777	0.999996	0	0	0.645438	0.0603209	PLCB4;PDHA1;GSR;PPIF;PDHB;CTSD;NFKB1
Glycosphingolipid biosynthesis	1945-01-01	0.910867	0.999996	0	0	0.411681	0.0384341	ST3GAL3
Pancreatic cancer	1976-02-01	0.912528	0.999996	0	0	0.489259	0.044785	CDC42;NFKB1
Type II diabetes mellitus	1946-01-01	0.915534	0.999996	0	0	0.402512	0.0355207	CACNA1G
NOD-like receptor signaling pathway	6/181	0.916134	0.999996	0	0	0.619717	0.0542826	GABARAPL2;PLCB4;IRF3;FADD;TAB1;NFKB1
Leishmaniasis	1977-02-01	0.916231	0.999996	0	0	0.48271	0.0422307	TAB1;NFKB1
Synaptic vesicle cycle	1978-02-01	0.919787	0.999996	0	0	0.476333	0.039828	SLC6A5;UNC13C
Carbohydrate digestion and absorption	1947-01-01	0.919958	0.999996	0	0	0.393741	0.0328489	PLCB4
Other types of O-glycan biosynthesis	1947-01-01	0.919958	0.999996	0	0	0.393741	0.0328489	ST3GAL3
Vascular smooth muscle contraction	4/133	0.921801	0.999996	0	0	0.560761	0.0456602	PPP1R14A;PLCB4;GNAQ;CALM1
Intestinal immune network for IgA production	1948-01-01	0.92415	0.999996	0	0	0.385343	0.0303964	ICOSLG
Insulin resistance	3/108	0.925997	0.999996	0	0	0.516863	0.0397387	CREB1;PYGM;NFKB1
Ribosome biogenesis in eukaryotes	3/108	0.925997	0.999996	0	0	0.516863	0.0397387	RBM28;GAR1;RAN
Malaria	1950-01-01	0.931887	0.999996	0	0	0.369575	0.0260713	SDC1
Hippo signaling pathway	5/163	0.93235	0.999996	0	0	0.571963	0.0400646	CRB2;TP53BP2;DCHS1;FGF1;LLGL1
Serotonergic synapse	3/113	0.938979	0.999996	0	0	0.493239	0.0310553	PLCB4;GNAQ;GNG11
Transcriptional misregulation in cancer	6/192	0.939886	0.999996	0	0	0.582725	0.0361271	CDKN1B;ZEB1;PRCC;JMJD1C;ETV4;NFKB1
cGMP-PKG signaling pathway	5/167	0.940642	0.999996	0	0	0.557722	0.0341286	CREB1;PLCB4;GNAQ;PPIF;CALM1
Complement and coagulation cascades	1985-02-01	0.940966	0.999996	0	0	0.435999	0.02653	F10;MBL2
Glycosaminoglycan biosynthesis	1953-01-01	0.94204	0.999996	0	0	0.348198	0.0207902	ST3GAL3
Taste transduction	1986-02-01	0.943518	0.999996	0	0	0.430786	0.0250459	PLCB4;PDE1C
Regulation of lipolysis in adipocytes	1955-01-01	0.947953	0.999996	0	0	0.335267	0.01792	LIPE
Gap junction	1988-02-01	0.948311	0.999996	0	0	0.420723	0.022329	PLCB4;GNAQ
Pathways in cancer	20/531	0.954009	0.999996	0	0	0.704272	0.0331585	GSTM4;FH;GSTM1;CDKN1B;GSTO1;FGF1;GNG11;NFKB1;CRKL;CDC42;PLCB4;TFG;GNAQ;TPR;KIT;EP300;CYCS;FADD;CALM1;FGFR2
Phospholipase D signaling pathway	4/148	0.954033	0.999996	0	0	0.501948	0.02362	PLCB4;SPHK2;KIT;GAB1
Retrograde endocannabinoid signaling	4/148	0.954033	0.999996	0	0	0.501948	0.02362	DAGLA;PLCB4;GNAQ;GNG11
Morphine addiction	1991-02-01	0.95478	0.999996	0	0	0.406477	0.0188096	PDE1C;GNG11
Gastric cancer	4/149	0.955672	0.999996	0	0	0.49846	0.0226006	CDKN1B;GAB1;FGF1;FGFR2
Endometrial cancer	1958-01-01	0.955713	0.999996	0	0	0.317571	0.0143851	FOXO3
Viral myocarditis	1960-01-01	0.960233	0.999996	0	0	0.306773	0.0124487	CYCS
Platelet activation	3/124	0.960465	0.999996	0	0	0.448137	0.0180766	PLCB4;GNAQ;SNAP23
Staphylococcus aureus infection	1995-02-01	0.962209	0.999996	0	0	0.388911	0.0149823	KRT18;MBL2
MicroRNAs in cancer	10/310	0.965409	0.999996	0	0	0.600805	0.0211501	CDKN1B;ZEB1;RDX;TNC;EP300;VIM;CD44;NFKB1;BCL2L2;CRKL
Cellular senescence	4/156	0.965714	0.999996	0	0	0.475327	0.0165831	LIN54;FOXO3;CALM1;NFKB1
Hepatitis C	4/157	0.966962	0.999996	0	0	0.472196	0.0158639	IRF3;CYCS;FADD;NFKB1
Choline metabolism in cancer	1998-02-01	0.966996	0.999996	0	0	0.376698	0.0126422	LYPLA1;PCYT1A
Hematopoietic cell lineage	1999-02-01	0.968458	0.999996	0	0	0.372795	0.0119481	KIT;CD44
Alcoholism	5/186	0.968819	0.999996	0	0	0.498672	0.0157969	CREB1;CAMK4;CALM1;HDAC8;GNG11
Chemical carcinogenesis	7/239	0.969251	0.999996	0	0	0.544237	0.0169975	HSD11B1;GSTM4;CBR1;GSTM1;CREB1;GSTO1;NFKB1
Necroptosis	4/159	0.969332	0.999996	0	0	0.466053	0.0145165	FTH1;PYGM;FADD;HMGB1
Inflammatory bowel disease	1965-01-01	0.969617	0.999996	0	0	0.282732	0.00872339	NFKB1
Neutrophil extracellular trap formation	5/189	0.971921	0.999996	0	0	0.490463	0.0139686	PLCB4;PPIF;HMGB1;HDAC8;NFKB1
Retinol metabolism	1968-01-01	0.974149	0.999996	0	0	0.270029	0.00707234	ALDH1A1
C-type lectin receptor signaling pathway	2/104	0.97488	0.999996	0	0	0.354426	0.00901698	CALM1;NFKB1
NF-kappa B signaling pathway	2/104	0.97488	0.999996	0	0	0.354426	0.00901698	TAB1;NFKB1
Adipocytokine signaling pathway	1969-01-01	0.975504	0.999996	0	0	0.266044	0.00659811	NFKB1
Melanoma	1972-01-01	0.979159	0.999996	0	0	0.254762	0.00536573	FGF1
Non-small cell lung cancer	1972-01-01	0.979159	0.999996	0	0	0.254762	0.00536573	FOXO3
p53 signaling pathway	1973-01-01	0.980251	0.999996	0	0	0.251211	0.00501072	CYCS
Human papillomavirus infection	10/331	0.980846	0.999996	0	0	0.560868	0.0108473	CDC42;CDKN1B;CREB1;IRF3;PXN;TNC;EP300;FADD;LLGL1;NFKB1
Signaling pathways regulating pluripotency of stem cells	3/143	0.981816	0.999996	0	0	0.386928	0.00710082	RIF1;PAX6;FGFR2
B cell receptor signaling pathway	1981-01-01	0.987165	0.999996	0	0	0.225994	0.00291931	NFKB1
Phagosome	3/152	0.987539	0.999996	0	0	0.363382	0.00455647	LAMP1;LAMP2;MBL2
Non-alcoholic fatty liver disease	3/155	0.989028	0.999996	0	0	0.356153	0.00392918	CDC42;CYCS;NFKB1
Prion disease	7/273	0.98985	0.999996	0	0	0.473811	0.00483371	HSPA8;KLC2;CREB1;HSPA5;PPIF;CYCS;SOD1
Colorectal cancer	1986-01-01	0.990197	0.999996	0	0	0.212644	0.00209492	CYCS
PI3K-Akt signaling pathway	10/354	0.990321	0.999996	0	0	0.522722	0.00508417	CDKN1B;CREB1;CDC37;KIT;TNC;FGF1;FOXO3;GNG11;NFKB1;FGFR2
PD-L1 expression and PD-1 checkpoint pathway in cancer	1989-01-01	0.99166	0.999996	0	0	0.205362	0.0017199	NFKB1
Th1 and Th2 cell differentiation	1992-01-01	0.992905	0.999996	0	0	0.19856	0.00141379	NFKB1
TGF-beta signaling pathway	1994-01-01	0.99363	0.999996	0	0	0.194269	0.00124143	EP300
Coronavirus disease	5/232	0.994224	0.999996	0	0	0.396645	0.00229761	RPS28;IRF3;FAU;NFKB1;MBL2
Thermogenesis	5/232	0.994224	0.999996	0	0	0.396645	0.00229761	LIPE;SMARCB1;CREB1;NDUFAF2;DPF3
Progesterone-mediated oocyte maturation	1/100	0.99539	0.999996	0	0	0.182437	0.000842913	STK10
Protein digestion and absorption	1/103	0.996079	0.999996	0	0	0.177043	0.000695602	COL18A1
Breast cancer	2/147	0.99666	0.999996	0	0	0.248752	0.000832109	KIT;FGF1
Th17 cell differentiation	1/107	0.996839	0.999996	0	0	0.170326	0.000539192	NFKB1
Alzheimer disease	9/369	0.997472	0.999996	0	0	0.448721	0.0011359	PLCB4;KLC2;GNAQ;PPIF;CYCS;FADD;MAPT;CALM1;NFKB1
mTOR signaling pathway	2/154	0.997614	0.999996	0	0	0.237208	0.000566602	CAB39L;LAMTOR2
JAK-STAT signaling pathway	2/162	0.998379	0.999996	0	0	0.225252	0.000365483	EP300;GFAP
Wnt signaling pathway	2/166	0.998664	0.999996	0	0	0.219711	0.000293623	PLCB4;EP300
Oocyte meiosis	1/129	0.999034	0.999996	0	0	0.140887	0.000136117	CALM1
Oxidative phosphorylation	1/133	0.999221	0.999996	0	0	0.136589	0.000106387	PPA2
Herpes simplex virus 1 infection	7/498	0.999994	0.999996	0	0	0.253598	1.52589e-06	IRF3;CYCS;SRSF4;FADD;TAB1;NFKB1;HCFC1
Olfactory transduction	2/440	0.999996	0.999996	0	0	0.0810666	3.54659e-07	PDE1C;CALM1
Neuroactive ligand-receptor interaction	2/341	0.999996	0.999996	0	0	0.105301	4.44434e-07	PENK;NTS
Cytokine-cytokine receptor interaction	1/295	0.999996	0.999996	0	0	0.0607977	2.40386e-07	IL16

## Sheet: CB down-regulated BP
Term	Overlap	P-value	Adjusted P-value	Old P-value	Old Adjusted P-value	Odds Ratio	Combined Score	Genes
mRNA processing (GO:0006397)	55/300	2.544e-16	8.49698e-13	0	0	4.24263	152.343	TCERG1;ELAVL2;CCAR1;SNRPD2;PCF11;BCAS2;NCBP2;TFIP11;KIN;PRPF18;PRPF3;FRG1;SNRNP27;PPIH;SRSF4;SNRPA1;DNAJC8;AURKAIP1;RBM22;POLDIP3;SRRT;PRCC;PABPN1;PUF60;PCBP1;POLR2C;PCBP2;TRA2A;DHX38;SYMPK;RPRD1B;POLR2G;RALY;POLR2I;POLR2J;HNRNPA0;POLR2L;SF3A3;SPEN;HSPA8;SF3A1;PPIL1;SF3A2;GPKOW;UPF3B;CDC5L;RPRD2;LSM4;U2SURP;LSM2;SMU1;LSM7;SNW1;NOVA1;HNRNPF
RNA splicing, via transesterification reactions with bulged adenosine as nucleophile (GO:0000377)	48/251	3.82826e-15	6.39319e-12	0	0	4.44731	147.635	SRRT;PRCC;ELAVL2;CCAR1;SNRPD2;PABPN1;PUF60;PCF11;PCBP1;POLR2C;PCBP2;TRA2A;DHX38;SYMPK;POLR2G;RALY;POLR2I;POLR2J;BCAS2;HNRNPA0;POLR2L;SF3A3;SPEN;HSPA8;SF3A1;PPIL1;SF3A2;GPKOW;NCBP2;UPF3B;CDC5L;TFIP11;LSM4;U2SURP;LSM2;SMU1;LSM7;SNW1;NOVA1;HNRNPF;PRPF3;FRG1;SNRNP27;PPIH;SRSF4;SNRPA1;DNAJC8;RBM22
mRNA splicing, via spliceosome (GO:0000398)	49/274	3.02271e-14	3.36528e-11	0	0	4.09536	127.489	ELAVL2;CCAR1;SNRPD2;PCF11;BCAS2;NCBP2;TFIP11;PRPF3;FRG1;SNRNP27;PPIH;SRSF4;SNRPA1;DNAJC8;RBM22;SRRT;PRCC;PABPN1;PUF60;PCBP1;POLR2C;PCBP2;TRA2A;DHX38;SYMPK;POLR2G;RALY;POLR2I;DCPS;POLR2J;HNRNPA0;POLR2L;SF3A3;SPEN;HSPA8;SF3A1;PPIL1;SF3A2;GPKOW;UPF3B;CDC5L;LSM4;U2SURP;LSM2;SMU1;LSM7;SNW1;NOVA1;HNRNPF
translational termination (GO:0006415)	27/96	2.92244e-13	1.67629e-10	0	0	7.2595	209.518	MRPS35;MRPS36;MRPL19;MRPL39;MRPS10;MRPL17;MRPL15;APEH;MRPL13;MRPL32;MRPL55;MRPL2;MRPL1;MRPL40;MRPS28;GADD45GIP1;MRPS22;MRPL49;MRPS18B;MRPL27;MRPL46;MRPS6;MRPL21;MRPS18C;MRPL30;AURKAIP1;MTRF1L
mitochondrial translational elongation (GO:0070125)	26/89	3.0113e-13	1.67629e-10	0	0	7.65132	220.597	MRPS35;MRPS36;MRPL19;MRPL39;MRPS10;MRPL17;MRPL15;MRPL13;MRPL32;MRPL55;MRPL2;MRPL1;MRPL40;MRPS28;GADD45GIP1;TSFM;MRPS22;MRPL49;MRPS18B;MRPL27;MRPL46;MRPS6;MRPL21;MRPS18C;MRPL30;AURKAIP1
mitochondrial translational termination (GO:0070126)	26/89	3.0113e-13	1.67629e-10	0	0	7.65132	220.597	MRPS35;MRPS36;MRPL19;MRPL39;MRPS10;MRPL17;MRPL15;MRPL13;MRPL32;MRPL55;MRPL2;MRPL1;MRPL40;MRPS28;GADD45GIP1;MRPS22;MRPL49;MRPS18B;MRPL27;MRPL46;MRPS6;MRPL21;MRPS18C;MRPL30;AURKAIP1;MTRF1L
mitochondrial translation (GO:0032543)	27/105	3.06266e-12	1.46133e-09	0	0	6.41881	170.174	MRPS35;MRPS36;MRPL19;MRPL17;MRPL39;MRPS10;MRPL15;MRPL13;MRPL32;MRPL55;MRPL2;MRPL1;MRPL40;MRPS28;GADD45GIP1;TSFM;MRPS22;MRPS18B;MRPL27;MRPL49;MRPL46;MRPS6;MRPL21;MRPS18C;MRPL30;AURKAIP1;MTRF1L
translational elongation (GO:0006414)	26/104	1.54789e-11	6.46245e-09	0	0	6.17501	153.705	MRPS35;MRPS36;MRPL19;MRPL17;MRPL39;MRPS10;MRPL15;MRPL13;MRPL32;MRPL55;MRPL2;MRPL1;MRPL40;MRPS28;GADD45GIP1;TSFM;MRPS22;MRPS18B;MRPL27;MRPL49;MRPL46;MRPS6;MRPL21;MRPS18C;MRPL30;AURKAIP1
interleukin-12-mediated signaling pathway (GO:0035722)	17/46	5.89156e-11	2.18642e-08	0	0	10.7924	254.213	HSPA9;GSTO1;PITPNA;MSN;TALDO1;SOD2;LMNB1;SOD1;CDC42;CNN2;CA1;MTAP;CAPZA1;HNRNPF;SNRPA1;P4HB;PAK2
cellular response to interleukin-12 (GO:0071349)	17/48	1.29418e-10	4.32255e-08	0	0	10.095	229.843	HSPA9;GSTO1;PITPNA;MSN;TALDO1;SOD2;LMNB1;SOD1;CDC42;CNN2;CA1;MTAP;CAPZA1;HNRNPF;SNRPA1;P4HB;PAK2
branched-chain amino acid catabolic process (GO:0009083)	2022-09-20	2.79301e-07	7.77388e-05	0	0	14.961	225.777	BCKDHA;ECHS1;HIBADH;AUH;IVD;BCAT1;DLD;HIBCH;ACAT1
branched-chain amino acid metabolic process (GO:0009081)	2022-09-20	2.79301e-07	7.77388e-05	0	0	14.961	225.777	BCKDHA;ECHS1;HIBADH;AUH;IVD;BCAT1;DLD;HIBCH;ACAT1
cellular response to oxidative stress (GO:0034599)	22/125	4.9623e-07	0.000127493	0	0	3.93611	57.1375	GPX1;SRXN1;GPX3;PXN;GSR;NUDT2;HTRA2;PARK7;FOXO3;SOD2;PRDX6;SIRT2;SOD1;PRDX3;PRDX2;MSRA;PRDX5;FER;PRDX1;CAT;CYCS;MAPT
pyruvate metabolic process (GO:0006090)	14/55	6.03832e-07	0.000144057	0	0	6.26425	89.7038	TPI1;PDHA1;PGAM1;GLO1;ENO1;PDHB;ENO2;ENO3;PGK1;ALDOC;DLAT;HAGH;DLD;PGM1
cellular response to chemical stress (GO:0062197)	19/101	1.03358e-06	0.000230143	0	0	4.2622	58.7436	GPX1;SRXN1;GPX3;GSR;NUDT2;HTRA2;PARK7;FOXO3;SOD2;PRDX6;SIRT2;SOD1;PRDX3;PRDX2;MSRA;PRDX5;PRDX1;CAT;CYCS
hydrogen peroxide metabolic process (GO:0042743)	2022-10-29	1.17029e-06	0.000244299	0	0	9.62929	131.519	PRDX3;PRDX2;PRDX5;PRDX4;GPX1;GPX3;PRDX1;CAT;PARK7;SOD1
glutathione metabolic process (GO:0006749)	1943-12-01	1.32233e-06	0.000259798	0	0	7.0914	95.9901	GSTM4;GGCT;GPX1;GSTM1;GSS;ETHE1;GSR;CHAC2;PARK7;HAGH;GCLM;SOD1
fatty acid beta-oxidation (GO:0006635)	13/52	1.89929e-06	0.000352423	0	0	6.10982	80.491	MECR;ECHS1;ECI1;ECI2;ETFA;ETFB;ACAT1;BDH2;AUH;SCP2;IVD;ECHDC1;HADH
glucose metabolic process (GO:0006006)	14/62	2.86465e-06	0.000503575	0	0	5.34873	68.2662	TPI1;DCXR;GAA;PGAM1;AKR1A1;SORD;ENO1;ENO2;ENO3;PGK1;ALDOC;APOD;GALM;PGM1
cellular amino acid catabolic process (GO:0009063)	17/90	3.57105e-06	0.000567966	0	0	4.27741	53.6501	BCKDHA;ECHS1;HIBADH;AMT;DLST;SDSL;FAH;ACAT1;QDPR;HMGCL;DAO;AUH;IVD;BCAT1;ASPA;DLD;HIBCH
regulation of mRNA splicing, via spliceosome (GO:0048024)	17/90	3.57105e-06	0.000567966	0	0	4.27741	53.6501	RBM39;DAZAP1;MBNL1;MBNL2;RBFOX3;PRDX6;QKI;SMU1;SNW1;PUF60;PCBP4;NOVA1;NCL;TRA2A;SRSF4;RBM7;ZBTB7A
hydrogen peroxide catabolic process (GO:0042744)	2022-08-21	5.97839e-06	0.000907628	0	0	11.2407	135.196	PRDX3;PRDX2;PRDX5;GPX1;PRDX4;GPX3;PRDX1;CAT
tetrahydrobiopterin metabolic process (GO:0046146)	2022-06-11	7.38684e-06	0.0010727	0	0	21.8864	258.606	DHFR;GCHFR;QDPR;SPR;CALM1;PTS
nonribosomal peptide biosynthetic process (GO:0019184)	2022-06-12	1.41188e-05	0.00196487	0	0	18.2377	203.679	GGCT;BDH2;GSS;CHAC2;HAGH;GCLM
actin filament capping (GO:0051693)	2022-07-19	3.01522e-05	0.0038734	0	0	10.6456	110.812	EPS8;CAPZB;AVIL;CAPZA1;CAPG;ADD3;TRIOBP
barbed-end actin filament capping (GO:0051016)	2022-07-19	3.01522e-05	0.0038734	0	0	10.6456	110.812	EPS8;CAPZB;AVIL;CAPZA1;CAPG;ADD3;TRIOBP
quinone biosynthetic process (GO:1901663)	2022-06-14	4.19141e-05	0.00518493	0	0	13.6769	137.861	COQ3;FDXR;COQ9;COQ7;COQ6;COQ5
fatty acid oxidation (GO:0019395)	1959-12-01	4.45487e-05	0.00531403	0	0	4.67335	46.822	PHYH;MECR;BDH2;ECHS1;AUH;SCP2;ECI1;ECI2;ECHDC1;HACL1;HADH;ACAT1
monocarboxylic acid metabolic process (GO:0032787)	20/143	5.5176e-05	0.00635475	0	0	2.98743	29.2917	GAMT;ACOT7;MECR;PDHA1;CKM;GLO1;PDHB;ALKBH7;PTGR1;GRHPR;SCPEP1;BTD;SCP2;HYI;HACL1;ECHDC3;DLAT;HAGH;CKB;DLD
substantia nigra development (GO:0021762)	1943-10-01	5.74502e-05	0.00638609	0	0	5.54004	54.0962	CDC42;HSPA5;S100A1;MBP;CKB;SUDS3;NDRG2;CALM1;INA;SIRT2
snRNA transcription by RNA polymerase II (GO:0042795)	13/70	5.92721e-05	0.00638609	0	0	4.17642	40.6507	ZNF143;NCBP2;TAF13;SRRT;TAF11;RPRD2;POLR2C;POLR2G;RPRD1B;TAF6;POLR2I;POLR2J;POLR2L
ubiquinone biosynthetic process (GO:0006744)	2022-06-15	6.67695e-05	0.00675788	0	0	12.1566	116.876	COQ3;FDXR;COQ9;COQ7;COQ6;COQ5
ubiquinone metabolic process (GO:0006743)	2022-06-15	6.67695e-05	0.00675788	0	0	12.1566	116.876	COQ3;FDXR;COQ9;COQ7;COQ6;COQ5
snRNA transcription (GO:0009301)	13/71	6.91305e-05	0.00679105	0	0	4.1042	39.3162	ZNF143;NCBP2;TAF13;SRRT;TAF11;RPRD2;POLR2C;POLR2G;RPRD1B;TAF6;POLR2I;POLR2J;POLR2L
glycolytic process (GO:0006096)	2022-08-29	8.67725e-05	0.00828057	0	0	6.9556	65.0503	TPI1;PGAM1;PGK1;ALDOC;ENO1;ENO2;ENO3;PGM1
acetyl-CoA biosynthetic process from pyruvate (GO:0006086)	2022-04-06	0.000102126	0.00947501	0	0	36.4131	334.611	PDHA1;DLAT;PDHB;DLD
mRNA metabolic process (GO:0016071)	15/95	0.000116101	0.0104805	0	0	3.43598	31.1336	SF3A3;TCERG1;SF3A1;RNH1;SF3A2;NCBP2;LSM2;KIN;PRPF18;PCF11;PRPF3;PCBP2;SRSF4;AURKAIP1;HNRNPA0
glutathione biosynthetic process (GO:0006750)	2022-05-11	0.000136779	0.0117139	0	0	15.1835	135.09	GGCT;GSS;CHAC2;HAGH;GCLM
lipoprotein catabolic process (GO:0042159)	2022-05-11	0.000136779	0.0117139	0	0	15.1835	135.09	LYPLA2;ABHD10;LYPLA1;PPT1;CTSD
diol biosynthetic process (GO:0034312)	2022-06-17	0.000150852	0.0125962	0	0	9.94523	87.5101	DHFR;QDPR;ASAH1;ASAH2;SPR;SPHK2
canonical glycolysis (GO:0061621)	2022-07-24	0.000164565	0.0130869	0	0	7.51252	65.4506	TPI1;PGAM1;PGK1;ALDOC;ENO1;ENO2;ENO3
glucose catabolic process to pyruvate (GO:0061718)	2022-07-24	0.000164565	0.0130869	0	0	7.51252	65.4506	TPI1;PGAM1;PGK1;ALDOC;ENO1;ENO2;ENO3
RNA processing (GO:0006396)	22/179	0.000170036	0.0132075	0	0	2.57489	22.3488	SF3A3;TCERG1;RBM39;MBNL1;SF3A1;SF3A2;NCBP2;TFIP11;LSM4;SMU1;KIN;PRPF18;SNRPD2;PABPN1;NOVA1;PRPF3;HNRNPF;SRSF4;SNRPA1;AURKAIP1;BCAS2;HNRNPA0
RNA metabolic process (GO:0016070)	18/133	0.000195061	0.0148069	0	0	2.87134	24.5276	FTO;RBM39;RNASEH2A;NCBP2;RNASET2;TFIP11;PABPN1;NOVA1;PCBP1;HNRNPF;POLR2C;PCBP2;PPP1R8;POLR2G;POLR2I;POLR2J;HNRNPA0;POLR2L
glycolytic process through glucose-6-phosphate (GO:0061620)	2022-07-25	0.000218315	0.0162038	0	0	7.09479	59.806	TPI1;PGAM1;PGK1;ALDOC;ENO1;ENO2;ENO3
xenobiotic catabolic process (GO:0042178)	2022-04-07	0.000228406	0.0165843	0	0	24.2741	203.523	GSTM4;GSTM1;GSTO1;CRYZ
fatty acid catabolic process (GO:0009062)	1970-12-01	0.000249475	0.0177286	0	0	3.78482	31.3995	PHYH;MECR;BDH2;ECHS1;AUH;SCP2;ECI1;ECI2;ECHDC1;HACL1;HADH;ACAT1
nucleic acid metabolic process (GO:0090304)	1971-12-01	0.000286155	0.0199116	0	0	3.72048	30.3553	FEN1;NCBP2;PCBP1;POLR2C;HNRNPF;PCBP2;POLR2G;POLR2I;POLR2J;RAN;HNRNPA0;POLR2L
diol metabolic process (GO:0034311)	2022-06-19	0.000302226	0.0206007	0	0	8.4143	68.1923	GCHFR;ASAH2;SPR;SPHK2;CALM1;PTS
pteridine-containing compound metabolic process (GO:0042558)	2022-05-13	0.000348979	0.0233118	0	0	11.3864	90.6416	GCHFR;QDPR;SPR;CALM1;PTS
actin filament organization (GO:0007015)	19/152	0.000371133	0.0239229	0	0	2.62072	20.7009	TPM4;AVIL;CAPG;RND2;ERMN;TRIOBP;ARHGAP12;EPS8;SPTA1;CDC42;SAMD14;MPRIP;RUFY3;CORO6;FAT1;CDC42EP2;FLNA;CGNL1;BCAR1
transcription-coupled nucleotide-excision repair (GO:0006283)	1973-12-01	0.000373369	0.0239229	0	0	3.59811	28.3997	POLD4;PCNA;POLR2C;RPA3;EP300;RPA2;TCEA1;COPS7A;POLR2G;POLR2I;POLR2J;POLR2L
hexose biosynthetic process (GO:0019319)	1944-09-01	0.000379615	0.0239229	0	0	4.69608	36.988	TPI1;PGAM1;PGK1;SORD;ALDOC;ENO1;ENO2;ENO3;PGM1
cellular modified amino acid biosynthetic process (GO:0042398)	2022-06-20	0.000412767	0.0255304	0	0	7.81287	60.8828	GAMT;GGCT;GSS;CHAC2;HAGH;GCLM
macromolecule depalmitoylation (GO:0098734)	2022-04-08	0.00043789	0.0258902	0	0	18.2046	140.786	LYPLA2;ABHD10;LYPLA1;PPT1
protein depalmitoylation (GO:0002084)	2022-04-08	0.00043789	0.0258902	0	0	18.2046	140.786	LYPLA2;ABHD10;LYPLA1;PPT1
regulation of protein import into nucleus (GO:0042306)	1936-08-01	0.000441838	0.0258902	0	0	5.21477	40.2818	TRIM28;BAG3;TPR;FLNA;APOD;DMAP1;RAN;RBM22
positive regulation of protein import into nucleus (GO:0042307)	2022-07-28	0.000468718	0.0269917	0	0	6.08028	46.6085	TRIM28;BAG3;TPR;FLNA;DMAP1;RAN;RBM22
transcription by RNA polymerase II (GO:0006366)	31/320	0.000723537	0.0389724	0	0	1.97459	14.279	GMEB2;NFIX;SRRT;MAZ;NR2C2;AFF4;SCAF8;PABPN1;PCF11;POLR2C;SYMPK;RPRD1B;POLR2G;TAF9B;POLR2I;POLR2J;POLR2L;ZNF143;NFYA;NCBP2;TAF13;TAF11;SSU72;DEK;RPRD2;NFKB1;SNW1;NFIC;TCEA1;TRIP11;TAF6
negative regulation of DNA recombination at telomere (GO:0048239)	2022-06-22	0.00072634	0.0389724	0	0	6.83554	49.4038	POLR2C;TERF2IP;POLR2G;POLR2I;POLR2J;POLR2L
regulation of DNA recombination at telomere (GO:0072695)	2022-06-22	0.00072634	0.0389724	0	0	6.83554	49.4038	POLR2C;TERF2IP;POLR2G;POLR2I;POLR2J;POLR2L
positive regulation of protein import (GO:1904591)	2022-07-30	0.000735515	0.0389724	0	0	5.55098	40.05	TRIM28;BAG3;TPR;FLNA;DMAP1;RAN;RBM22
protein localization to cell-cell junction (GO:0150105)	2022-05-15	0.000745975	0.0389724	0	0	9.10817	65.5863	CDH5;PAK2;MPP7;CGNL1;TJP2
L-phenylalanine metabolic process (GO:0006558)	2022-04-09	0.000755614	0.0389724	0	0	14.5629	104.678	QDPR;PCBD1;FAH;ASRGL1
mRNA 3'-end processing (GO:0031124)	1979-12-01	0.000780385	0.0389724	0	0	3.27486	23.434	SCAF8;PABPN1;PCF11;NCBP2;POLDIP3;SSU72;DHX38;SYMPK;UPF3B;SRSF4;RPRD1B;RPRD2
regulation of cellular response to heat (GO:1900034)	1979-12-01	0.000780385	0.0389724	0	0	3.27486	23.434	NUP214;HSPA8;BAG3;HSPB8;RPA3;TPR;EP300;RPA2;NUP54;MAPT;FKBP4;CRYAB
regulation of nitric-oxide synthase activity (GO:0050999)	1939-08-01	0.000781782	0.0389724	0	0	4.70937	33.6905	DHFR;LYPLA1;SPR;S100A1;DDAH2;NOSIP;CALM1;CYGB
response to unfolded protein (GO:0006986)	1949-09-01	0.00087051	0.0425653	0	0	4.10799	28.9466	DNAJB2;HSPA9;HSPA8;ERP44;HSPA5;BAG3;HSPB8;HSPB1;HSPD1
response to reactive oxygen species (GO:0000302)	1959-10-01	0.00088253	0.0425653	0	0	3.72789	26.2172	PRDX3;PRDX5;FER;GPX1;CAT;PXN;APOD;MAPT;SOD2;SOD1
negative regulation of programmed cell death (GO:0043069)	35/381	0.000892087	0.0425653	0	0	1.86378	13.0873	KANK2;GLO1;APIP;HSPB1;PARK7;UBE2Z;IFIT3;HSPD1;PRDX3;PRDX2;PRDX5;HMGN5;BAG3;FLNA;TAF9B;DCPS;PAK2;HSPA9;HSPA5;GPX4;API5;WDR73;NFKB1;DNAJC3;KRT18;DDAH2;CAT;PPT1;PPIF;NAA35;NAA38;CRYAB;FXN;CD44;BCL2L2
cellular nitrogen compound biosynthetic process (GO:0044271)	2022-07-31	0.000907661	0.0426984	0	0	5.3194	37.2605	GCHFR;ASAH1;ASAH2;CYB5R3;SPR;SPHK2;DDAH2
positive regulation of mRNA processing (GO:0050685)	2022-06-23	0.000939622	0.0429909	0	0	6.43311	44.839	DAZAP1;SNW1;NCBP2;NCL;TRA2A;PRDX6
protein deacylation (GO:0035601)	2022-06-23	0.000939622	0.0429909	0	0	6.43311	44.839	LYPLA2;LYPLA1;ABHD10;PPT1;SIRT5;SIRT2
histone H2A acetylation (GO:0043968)	2022-05-16	0.00103864	0.0468792	0	0	8.27972	56.8804	ING3;SPHK2;EP400;BRD8;DMAP1
gene expression (GO:0010467)	33/356	0.00106016	0.0472126	0	0	1.88101	12.8836	MRPS36;POLDIP3;RRBP1;MRPL13;MRPL32;MRPL55;HSPD1;GLE1;PABPN1;POLR2C;TPR;DHX38;SYMPK;POLR2G;POLR2I;POLR2J;POLR2L;NUP214;RBM39;NCBP2;MRPS18B;MRPL27;UPF3B;TFIP11;MRPS6;MRPS18C;RPS28;MCM3AP;FUBP3;NOVA1;HNRNPF;SRSF4;NUP54
carbohydrate catabolic process (GO:0016052)	1941-08-01	0.0011069	0.0473981	0	0	4.42348	30.1071	TPI1;PGAM1;PGK1;ALDOC;ENO1;ENO2;ENO3;PGM1
gluconeogenesis (GO:0006094)	1941-08-01	0.0011069	0.0473981	0	0	4.42348	30.1071	TPI1;PGAM1;PGK1;ALDOC;ENO1;ENO2;ENO3;PGM1
hexose metabolic process (GO:0019318)	1941-08-01	0.0011069	0.0473981	0	0	4.42348	30.1071	DCXR;GAA;AKR1A1;SORD;APOD;ALDOC;GALM;PGM1
nucleotide-excision repair (GO:0006289)	14/105	0.00112165	0.0474215	0	0	2.81489	19.1214	SLC30A9;PCNA;RPA2;COPS7A;POLB;POLD4;POLR2C;RPA3;EP300;TCEA1;POLR2G;POLR2I;POLR2J;POLR2L
regulation of monooxygenase activity (GO:0032768)	2022-06-24	0.00119798	0.0482162	0	0	6.07539	40.8699	LYPLA1;SPR;DDAH2;NOSIP;CALM1;CYGB
acetyl-CoA biosynthetic process (GO:0006085)	2022-04-10	0.00120738	0.0482162	0	0	12.1351	81.5396	PDHA1;DLAT;PDHB;ACAT1
removal of superoxide radicals (GO:0019430)	2022-04-10	0.00120738	0.0482162	0	0	12.1351	81.5396	PRDX2;PRDX1;SOD2;SOD1
UV protection (GO:0009650)	2022-04-10	0.00120738	0.0482162	0	0	12.1351	81.5396	FEN1;GPX1;CAT;SDF4
cell junction organization (GO:0034330)	1972-11-01	0.00121499	0.0482162	0	0	3.29508	22.1199	CDC42;PPFIBP2;CAPZA1;FLNA;SNCG;MAPT;FLNC;PPFIA4;CBLN2;CBLN1;TJP2
negative regulation of kinase activity (GO:0033673)	1962-10-01	0.00131124	0.0482162	0	0	3.51226	23.3101	PRDX3;CDKN1B;PRKRIP1;CAMK2N2;GNAQ;HSPB1;PARK7;MAPT;TAB1;PAK2
glucuronate catabolic process (GO:0006064)	2022-03-05	0.00131367	0.0482162	0	0	27.2836	181.025	DCXR;AKR1A1;SORD
glucuronate catabolic process to xylulose 5-phosphate (GO:0019640)	2022-03-05	0.00131367	0.0482162	0	0	27.2836	181.025	DCXR;AKR1A1;SORD
L-methionine salvage from methylthioadenosine (GO:0019509)	2022-03-05	0.00131367	0.0482162	0	0	27.2836	181.025	MTAP;ADI1;APIP
positive regulation of dendritic cell differentiation (GO:2001200)	2022-03-05	0.00131367	0.0482162	0	0	27.2836	181.025	LGALS3;LGALS1;HMGB1
regulation of histone H2B ubiquitination (GO:2001166)	2022-03-05	0.00131367	0.0482162	0	0	27.2836	181.025	RNF20;WDR70;RNF40
xylulose 5-phosphate biosynthetic process (GO:1901159)	2022-03-05	0.00131367	0.0482162	0	0	27.2836	181.025	DCXR;AKR1A1;SORD
negative regulation of protein-containing complex assembly (GO:0031333)	1952-09-01	0.00135511	0.0491964	0	0	3.82078	25.2319	CDC42;PRRT2;HSPA5;EP300;TFIP11;HMGB1;PARK7;CRYAB;JAM3
negative regulation of transcription, DNA-templated (GO:0045892)	71/948	0.00141874	0.0509526	0	0	1.50262	9.85418	TCERG1;CDKN1B;RIF1;NAB2;HMGB2;OTUD7B;CTCF;HMGB1;ENO1;IRF2BPL;MECP2;YY1;LBH;TRIM28;ZIC2;VPS72;TRPS1;EP300;DPF3;TSC22D4;ZHX2;ZGPAT;RING1;PAX6;ZHX1;SIRT2;SAP30;HCFC1;CREB1;ZEB1;CRYAB;CGGBP1;KANK2;NFIX;MAZ;GPS2;PBXIP1;FOXO3;HDAC8;NR2C2;PHF21A;PURA;PRDX5;CUX1;NACC2;TPR;FLNA;DMAP1;SUDS3;MTA2;TAF9B;ZBTB7A;BPTF;SPEN;HSPA8;PHC2;CNBP;MBD2;IRF2BP1;NFKB1;GATAD2A;SKI;SNW1;BRMS1L;NFIC;DNAJA3;SP3;HDGF;RCOR3;RCO…
termination of RNA polymerase II transcription (GO:0006369)	1934-07-01	0.00161973	0.0575522	0	0	4.72761	30.3772	SCAF8;PABPN1;PCF11;NCBP2;MAZ;SSU72;SYMPK
negative regulation of transcription by RNA polymerase II (GO:0000122)	54/684	0.00168133	0.0591122	0	0	1.58498	10.1251	TCERG1;RIF1;OTUD7B;ENO1;CTCF;HMGB1;IRF2BPL;MECP2;YY1;VPS72;TRPS1;EP300;ZHX2;ZGPAT;PAX6;ZHX1;SIRT2;HCFC1;SAP30;ZEB1;CGGBP1;KANK2;NFIX;MAZ;GPS2;FOXO3;HDAC8;NR2C2;PHF21A;PURA;CUX1;BAG3;NACC2;TPR;DMAP1;SUDS3;TAF9B;MTA2;ZBTB7A;BPTF;SPEN;CNBP;MBD2;IRF2BP1;NFKB1;GATAD2A;SKI;SNW1;NFIB;NFIC;DNAJA3;BRMS1L;HDGF;FGFR2
RNA splicing (GO:0008380)	13/98	0.00174295	0.0606402	0	0	2.79651	17.7639	SF3A3;TCERG1;MBNL1;NCBP2;LSM4;SMU1;PRPF18;SNRPD2;NOVA1;PRPF3;SRSF4;SNRPA1;BCAS2
cellular response to superoxide (GO:0071451)	2022-04-11	0.00181916	0.0626391	0	0	10.401	65.6238	PRDX2;PRDX1;SOD2;SOD1
positive regulation of mRNA splicing, via spliceosome (GO:0048026)	2022-05-18	0.00186711	0.0629915	0	0	7.00518	44.0161	DAZAP1;SNW1;NCL;TRA2A;PRDX6
regulation of oxidative stress-induced intrinsic apoptotic signaling pathway (GO:1902175)	2022-05-18	0.00186711	0.0629915	0	0	7.00518	44.0161	HSPB1;HTRA2;P4HB;SOD2;SOD1
protein deacetylation (GO:0006476)	1945-08-01	0.00207642	0.0693523	0	0	3.94443	24.3652	BRMS1L;FLNA;SIRT5;SUDS3;MTA2;RCOR3;SIRT2;RCOR1
cellular response to unfolded protein (GO:0034620)	2022-06-27	0.00230421	0.0758379	0	0	5.20665	31.6201	HSPA9;HSPA8;HSPA5;BAG3;HSPB8;HSPD1
regulation of ATP metabolic process (GO:1903578)	1956-09-01	0.00231601	0.0758379	0	0	3.49487	21.2065	NUP214;FIS1;SPHK2;PGAM1;TPR;EP300;NUP54;AK4;ZBTB7A
positive regulation of nucleocytoplasmic transport (GO:0046824)	1946-08-01	0.00240047	0.0778405	0	0	3.84043	23.1658	TRIM28;BAG3;NCBP2;TPR;FLNA;DMAP1;RAN;RBM22
aspartate family amino acid metabolic process (GO:0009066)	2022-05-19	0.002426	0.077912	0	0	6.50446	39.1667	MSRA;FOLH1;ADI1;SMS;ASPA
erythrose 4-phosphate/phosphoenolpyruvate family amino acid metabolic process (GO:1902221)	2022-03-06	0.00252523	0.0780291	0	0	18.1881	108.791	QDPR;PCBD1;ASRGL1
mRNA 3'-splice site recognition (GO:0000389)	2022-03-06	0.00252523	0.0780291	0	0	18.1881	108.791	SF3A3;SF3A1;SF3A2
pteridine-containing compound biosynthetic process (GO:0042559)	2022-03-06	0.00252523	0.0780291	0	0	18.1881	108.791	DHFR;QDPR;SPR
valine metabolic process (GO:0006573)	2022-03-06	0.00252523	0.0780291	0	0	18.1881	108.791	HIBADH;BCAT1;HIBCH
positive regulation of pseudopodium assembly (GO:0031274)	2022-04-12	0.00261655	0.0780291	0	0	9.10038	54.11	CDC42;CDC42EP4;CDC42EP2;CDC42EP1
regulation of nucleobase-containing compound metabolic process (GO:0019219)	2022-04-12	0.00261655	0.0780291	0	0	9.10038	54.11	NOVA1;PCBP4;PCBP1;PCBP2
regulation of pseudopodium assembly (GO:0031272)	2022-04-12	0.00261655	0.0780291	0	0	9.10038	54.11	CDC42;CDC42EP4;CDC42EP2;CDC42EP1
regulation of sister chromatid cohesion (GO:0007063)	2022-04-12	0.00261655	0.0780291	0	0	9.10038	54.11	FEN1;RAD21;CTCF;HDAC8
positive regulation of supramolecular fiber organization (GO:1902905)	1991-12-01	0.00271355	0.0802058	0	0	2.77564	16.4027	FER;GPX1;NUMA1;CFL2;CDC42EP4;LIMK1;CDC42EP2;CDC42EP1;ARL2;MAPT;CDK5RAP2;NCK1
glycogen metabolic process (GO:0005977)	2022-06-28	0.0028048	0.0821757	0	0	4.96973	29.2042	GAA;PYGM;PHKA1;CALM1;GYG1;PGM1
transcription, DNA-templated (GO:0006351)	22/221	0.00288611	0.0838227	0	0	2.02691	11.853	GMEB2;NFIX;NFYA;NCBP2;TAF13;TAF11;DEK;FOXO3;AFF4;NFKB1;FUBP3;NFIC;POLR2C;TFAM;TCEA1;TRIP11;POLR2G;TAF6;TAF9B;POLR2I;POLR2J;POLR2L
positive regulation of protein polymerization (GO:0032273)	1969-10-01	0.00298486	0.0852089	0	0	3.09441	17.9915	FER;TPPP3;NUMA1;CDC42EP4;CDC42EP2;CDC42EP1;ARL2;MAPT;CDK5RAP2;NCK1
RNA 3'-end processing (GO:0031123)	1969-10-01	0.00298486	0.0852089	0	0	3.09441	17.9915	PABPN1;PCF11;NCBP2;POLDIP3;DHX38;SYMPK;UPF3B;SRSF4;RPRD1B;RPRD2
histone H4 acetylation (GO:0043967)	1948-08-01	0.00316646	0.089627	0	0	3.64802	20.9949	ING3;EP400;WDR5;EP300;BRD8;DMAP1;TRIM16;HCFC1
adherens junction organization (GO:0034332)	1949-08-01	0.00361446	0.100878	0	0	3.55886	20.0108	CDH5;CADM3;CDH20;DCHS1;CDH15;PAK2;CDH7;JAM3
AMP metabolic process (GO:0046033)	2022-04-13	0.00362436	0.100878	0	0	8.0888	45.4597	NT5C1A;AK3;NUDT2;AK4
protein tetramerization (GO:0051262)	1971-10-01	0.00369072	0.101876	0	0	2.99263	16.7645	KCNC1;KCNC3;APIP;ACOT13;SSBP1;SOD2;APPL2;CUTC;ALDH9A1;CRYZ
creatine metabolic process (GO:0006600)	2022-03-07	0.00424786	0.111575	0	0	13.6404	74.4946	GAMT;CKM;CKB
intermediate filament bundle assembly (GO:0045110)	2022-03-07	0.00424786	0.111575	0	0	13.6404	74.4946	NEFL;NEFM;NEFH
L-methionine salvage (GO:0071267)	2022-03-07	0.00424786	0.111575	0	0	13.6404	74.4946	MTAP;ADI1;APIP
leucine metabolic process (GO:0006551)	2022-03-07	0.00424786	0.111575	0	0	13.6404	74.4946	HMGCL;IVD;BCAT1
polyamine biosynthetic process (GO:0006596)	2022-03-07	0.00424786	0.111575	0	0	13.6404	74.4946	SMOX;SMS;SAT2
positive regulation of pinocytosis (GO:0048549)	2022-03-07	0.00424786	0.111575	0	0	13.6404	74.4946	CDC42;PPT1;APPL2
sulfur compound catabolic process (GO:0044273)	1940-07-01	0.00427593	0.111575	0	0	3.86682	21.0925	ACAN;VCAN;TST;OGN;CHAC2;ADO;ACAT1
positive regulation of RNA splicing (GO:0033120)	1931-06-01	0.00479705	0.123925	0	0	4.37267	23.349	DAZAP1;SNW1;NCL;TRA2A;PRDX6;RBM22
protein localization to cell junction (GO:1902414)	2022-05-22	0.00482343	0.123925	0	0	5.35577	28.5691	PAK2;CGNL1;JAM3;SHANK1;TJP2
regulation of lamellipodium organization (GO:1902743)	2022-04-14	0.00486628	0.124071	0	0	7.27954	38.7666	CDC42;FER;CAPZB;CD44
fibroblast growth factor receptor signaling pathway (GO:0008543)	1975-10-01	0.00549554	0.138829	0	0	2.80788	14.6117	TIAL1;NCBP2;POLR2C;HNRNPF;POLR2G;FGF1;POLR2I;POLR2J;FGFR2;POLR2L
7-methylguanosine mRNA capping (GO:0006370)	1932-06-01	0.0056479	0.138829	0	0	4.20426	21.7633	NCBP2;POLR2C;POLR2G;POLR2I;POLR2J;POLR2L
7-methylguanosine RNA capping (GO:0009452)	1932-06-01	0.0056479	0.138829	0	0	4.20426	21.7633	NCBP2;POLR2C;POLR2G;POLR2I;POLR2J;POLR2L
modulation by host of symbiont process (GO:0051851)	1932-06-01	0.0056479	0.138829	0	0	4.20426	21.7633	SAP30BP;SMARCB1;SNW1;TAF11;EP300;SAP30
ATP-dependent chromatin remodeling (GO:0043044)	1942-07-01	0.00565293	0.138829	0	0	3.64547	18.8674	SMARCB1;SRCAP;VPS72;ACTR5;MBD2;DMAP1;MTA2
regulation of supramolecular fiber organization (GO:1902903)	2022-05-23	0.00590227	0.143895	0	0	5.05796	25.9596	HSPA8;GPX1;ARL2;PARK7;MAPT
negative regulation of protein phosphorylation (GO:0001933)	16/152	0.00600663	0.145378	0	0	2.1516	11.0052	CADM4;PRKRIP1;MVP;HSPB1;PARK7;SIRT2;CRKL;DNAJC3;GNAQ;CAMK2N2;CNKSR3;TERF2IP;TAB1;CALM1;PAK2;NCK1
sulfur compound biosynthetic process (GO:0044272)	13/113	0.00608553	0.146228	0	0	2.37515	12.1176	GSTM4;GSTM1;GSTO1;GSS;AKR1A1;GGCT;ACAN;VCAN;OGN;CHAC2;HAGH;GCLM;ST3GAL3
glucan catabolic process (GO:0009251)	2022-04-15	0.00636457	0.148456	0	0	6.61741	33.4643	GAA;PHKA1;PYGM;CALM1
glycogen catabolic process (GO:0005980)	2022-04-15	0.00636457	0.148456	0	0	6.61741	33.4643	GAA;PHKA1;PYGM;CALM1
nitric oxide biosynthetic process (GO:0006809)	2022-04-15	0.00636457	0.148456	0	0	6.61741	33.4643	GCHFR;CYB5R3;SPR;DDAH2
cell-cell adhesion mediated by cadherin (GO:0044331)	2022-03-08	0.00653384	0.148456	0	0	10.9117	54.8942	CDH5;FER;PLEKHA7
cellular response to hepatocyte growth factor stimulus (GO:0035729)	2022-03-08	0.00653384	0.148456	0	0	10.9117	54.8942	APPL2;BCAR1;SIRT2
methionine metabolic process (GO:0006555)	2022-03-08	0.00653384	0.148456	0	0	10.9117	54.8942	MSRA;ADI1;SMS
positive regulation of leukocyte differentiation (GO:1902107)	2022-03-08	0.00653384	0.148456	0	0	10.9117	54.8942	LGALS3;LGALS1;HMGB1
response to hepatocyte growth factor (GO:0035728)	2022-03-08	0.00653384	0.148456	0	0	10.9117	54.8942	APPL2;BCAR1;SIRT2
regulation of alternative mRNA splicing, via spliceosome (GO:0000381)	1954-08-01	0.00663202	0.149668	0	0	3.17119	15.9062	SMU1;MBNL1;MBNL2;RBFOX3;PUF60;NOVA1;RBM7;ZBTB7A
nucleotide-excision repair, DNA gap filling (GO:0006297)	2022-05-24	0.00714025	0.158989	0	0	4.7915	23.6796	POLB;POLD4;PCNA;RPA3;RPA2
sulfur amino acid metabolic process (GO:0000096)	2022-05-24	0.00714025	0.158989	0	0	4.7915	23.6796	MSRA;TST;ADI1;SMS;ADO
regulation of gene silencing by RNA (GO:0060966)	1955-08-01	0.00741425	0.162918	0	0	3.10355	15.2209	NUP214;POLR2C;TPR;NUP54;POLR2G;POLR2I;POLR2J;POLR2L
regulation of posttranscriptional gene silencing (GO:0060147)	1955-08-01	0.00741425	0.162918	0	0	3.10355	15.2209	NUP214;POLR2C;TPR;NUP54;POLR2G;POLR2I;POLR2J;POLR2L
neutrophil degranulation (GO:0043312)	38/481	0.00753766	0.164016	0	0	1.5769	7.70763	CDA;CSTB;ASAH1;MVP;SNAP23;HMGB1;APEH;CNN2;STK10;LGALS3;HEBP2;CYB5R3;PRDX4;LAMP1;FTH1;CREG1;LAMP2;COTL1;OSTF1;GYG1;CTSD;PGM1;VAT1;HSPA8;DYNLT1;PGAM1;RNASET2;GAA;PRDX6;NFKB1;DNAJC3;ERP44;NPC2;CAT;LAMTOR2;ALDOC;PLEKHO2;CD44
regulation of protein-containing complex assembly (GO:0043254)	13/116	0.00756242	0.164016	0	0	2.3056	11.2618	HSPA8;HSPA5;TFIP11;PARK7;MPP7;HCFC1;GFAP;CDC42;CDH5;LGALS3;CDC42EP2;EP300;CRYAB
phosphate-containing compound metabolic process (GO:0006796)	20/212	0.00785494	0.169261	0	0	1.90681	9.24156	GPX4;SPHK2;LCAT;ACYP2;ACYP1;NUDT5;HDHD2;ITPKB;INPP4B;PLCB4;PPA2;IMPA1;PPIP5K2;PGP;PGK1;PLCH1;ALDOC;CALM1;PAK2;PSPH
cellular polysaccharide catabolic process (GO:0044247)	2022-04-16	0.00813989	0.170989	0	0	6.06564	29.1817	GAA;PHKA1;PYGM;CALM1
nitric oxide metabolic process (GO:0046209)	2022-04-16	0.00813989	0.170989	0	0	6.06564	29.1817	GCHFR;CYB5R3;SPR;DDAH2
positive regulation by host of viral transcription (GO:0043923)	2022-04-16	0.00813989	0.170989	0	0	6.06564	29.1817	SMARCB1;SNW1;TAF11;EP300
sphingolipid catabolic process (GO:0030149)	2022-04-16	0.00813989	0.170989	0	0	6.06564	29.1817	ASAH1;ASAH2;ENPP2;PPT1
telomere maintenance (GO:0000723)	1956-08-01	0.00826396	0.17251	0	0	3.03873	14.5733	POLD4;PCNA;TEN1;RIF1;RPA3;TPRKB;TERF2IP;RPA2
cellular response to fibroblast growth factor stimulus (GO:0044344)	1992-11-01	0.008412	0.17451	0	0	2.47885	11.8442	TIAL1;NCBP2;POLR2C;HNRNPF;POLR2G;FGF1;POLR2I;POLR2J;CD44;FGFR2;POLR2L
negative regulation of apoptotic process (GO:0043066)	38/485	0.00856887	0.175081	0	0	1.56245	7.43667	ASAH2;GLO1;MAZ;APIP;HSPB1;PARK7;UBE2Z;IFIT3;HSPD1;PRDX3;PRDX2;PRDX5;HMGN5;BAG3;FLNA;TAF9B;PAK2;HSPA9;GPX1;HSPA5;API5;WDR73;SOD2;NFKB1;SOD1;DNAJC3;MAG;KRT18;DDAH2;CAT;PPT1;PPIF;NAA35;NAA38;CRYAB;FXN;BCL2L2;CD44
neutrophil activation involved in immune response (GO:0002283)	38/485	0.00856887	0.175081	0	0	1.56245	7.43667	CDA;CSTB;ASAH1;MVP;SNAP23;HMGB1;APEH;CNN2;STK10;LGALS3;HEBP2;CYB5R3;PRDX4;LAMP1;FTH1;CREG1;LAMP2;COTL1;OSTF1;GYG1;CTSD;PGM1;VAT1;HSPA8;DYNLT1;PGAM1;RNASET2;GAA;PRDX6;NFKB1;DNAJC3;ERP44;NPC2;CAT;LAMTOR2;ALDOC;PLEKHO2;CD44
negative regulation of cellular component organization (GO:0051129)	1980-10-01	0.008646	0.175081	0	0	2.60663	12.3832	CDC42;DNAJB2;LGALS3;HSPA8;HSPA5;PON1;RDX;EP300;TFIP11;CRYAB
regulation of cellular response to stress (GO:0080135)	13/118	0.00869485	0.175081	0	0	2.26144	10.7306	NUP214;HSPA8;HSPB8;RPA2;USP19;BAG3;RPA3;TPR;EP300;NUP54;MAPT;FKBP4;CRYAB
regulation of apoptotic process (GO:0042981)	54/742	0.00877597	0.175081	0	0	1.44677	6.85151	ITSN1;APIP;HSPB1;PARK7;HMGB1;UBE2Z;IFIT3;CCAR1;ING3;HMGN5;LGALS1;CTSD;SPHK2;WDR73;DNAJC3;IRF3;DDAH2;CAT;PPIF;NAA35;NAA38;CRYAB;FXN;GPLD1;CD44;ANP32A;ARHGEF26;DIABLO;GLO1;HTRA2;FOXO3;NDRG1;HSPD1;PRDX3;PRDX2;PRDX5;BAG3;TP53BP2;FLNA;FADD;SUDS3;TAF9B;ZBTB7A;PAK2;HSPA9;HSPA5;API5;NFKB1;SOD1;KRT18;DNAJA3;PPT1;BCL2L2;BCAR1
base-excision repair, gap-filling (GO:0006287)	1935-06-01	0.00885888	0.175081	0	0	3.76874	17.8123	POLB;POLD4;FEN1;PCNA;RPA3;RPA2
bicarbonate transport (GO:0015701)	1935-06-01	0.00885888	0.175081	0	0	3.76874	17.8123	CA1;CA2;CA7;SLC4A2;CA14;CA13
nuclear-transcribed mRNA catabolic process, exonucleolytic (GO:0000291)	1935-06-01	0.00885888	0.175081	0	0	3.76874	17.8123	EXOSC6;LSM7;POLR2G;DCPS;LSM4;LSM2
dicarboxylic acid metabolic process (GO:0043648)	1957-08-01	0.00918456	0.178822	0	0	2.97656	13.9608	DHFR;PHYH;FH;MTHFD2;MRPS36;MTHFD2L;DLST;GCLM
RNA export from nucleus (GO:0006405)	12/106	0.00930245	0.178822	0	0	2.33087	10.9026	GLE1;NUP214;MCM3AP;NCBP2;POLDIP3;TPR;DHX38;SYMPK;UPF3B;SRSF4;NUP54;RAN
neutrophil mediated immunity (GO:0002446)	38/488	0.00941707	0.178822	0	0	1.55178	7.23942	CDA;CSTB;ASAH1;MVP;SNAP23;HMGB1;APEH;CNN2;STK10;LGALS3;HEBP2;CYB5R3;PRDX4;LAMP1;FTH1;CREG1;LAMP2;COTL1;OSTF1;GYG1;CTSD;PGM1;VAT1;HSPA8;DYNLT1;PGAM1;RNASET2;GAA;PRDX6;NFKB1;DNAJC3;ERP44;NPC2;CAT;LAMTOR2;ALDOC;PLEKHO2;CD44
ketone body biosynthetic process (GO:0046951)	2022-03-09	0.00942297	0.178822	0	0	9.09261	42.4134	HMGCL;BDH2;ACAT1
maintenance of apical/basal cell polarity (GO:0035090)	2022-03-09	0.00942297	0.178822	0	0	9.09261	42.4134	CRB2;LIN7C;ANK1
maintenance of epithelial cell apical/basal polarity (GO:0045199)	2022-03-09	0.00942297	0.178822	0	0	9.09261	42.4134	CRB2;LIN7C;ANK1
organic acid catabolic process (GO:0016054)	2022-03-09	0.00942297	0.178822	0	0	9.09261	42.4134	TST;PON1;ADO
mRNA export from nucleus (GO:0006406)	12/107	0.00999482	0.187844	0	0	2.30621	10.6217	GLE1;NUP214;MCM3AP;PABPN1;NCBP2;POLDIP3;TPR;DHX38;SYMPK;UPF3B;SRSF4;NUP54
positive regulation of viral transcription (GO:0050434)	2022-05-26	0.0101377	0.187844	0	0	4.33471	19.9028	POLR2C;POLR2G;POLR2I;POLR2J;POLR2L
regulation of actin filament bundle assembly (GO:0032231)	2022-05-26	0.0101377	0.187844	0	0	4.33471	19.9028	CDC42;LIMK1;RDX;SLC9A1;SHANK1
positive regulation of substrate adhesion-dependent cell spreading (GO:1900026)	1936-06-01	0.0101717	0.187844	0	0	3.64293	16.7143	CDC42;FLNA;P4HB;TRIOBP;CRKL;S100A10
supramolecular fiber organization (GO:0097435)	29/351	0.0102193	0.187844	0	0	1.6517	7.57053	COL18A1;AVIL;LTBP3;RND2;TRIOBP;ARHGAP12;SPTA1;CDC42;SAMD14;CALB1;MPRIP;NEFL;FSD1;CGNL1;TPM4;CRIPT;WDR73;ERMN;GFAP;TPPP3;DES;RUFY3;CORO6;FAT1;CDC42EP2;MAPT;P4HB;VIM;BCAR1
positive regulation of cytoskeleton organization (GO:0051495)	1982-10-01	0.0102358	0.187844	0	0	2.53395	11.6102	CDC42;FER;NUMA1;CFL2;CDC42EP4;LIMK1;CDC42EP2;CDC42EP1;SORBS3;NCK1
histone deacetylation (GO:0016575)	1947-07-01	0.0105218	0.190994	0	0	3.18895	14.5234	BRMS1L;SUDS3;HDAC8;MTA2;RCOR3;SIRT2;RCOR1
polyol metabolic process (GO:0019751)	1947-07-01	0.0105218	0.190994	0	0	3.18895	14.5234	ITPKB;INPP4B;PLCB4;IMPA1;PPIP5K2;PLCH1;CALM1
inositol phosphate metabolic process (GO:0043647)	1948-07-01	0.0117776	0.212634	0	0	3.111	13.8177	ITPKB;INPP4B;PLCB4;IMPA1;PPIP5K2;PLCH1;CALM1
nucleobase-containing small molecule interconversion (GO:0015949)	2022-05-27	0.011918	0.214011	0	0	4.13746	18.3277	DTYMK;GSR;AK2;AK4;GLRX
intermediate filament organization (GO:0045109)	2022-04-18	0.0125951	0.220575	0	0	5.19857	22.7409	DES;NEFL;VIM;GFAP
regulation of early endosome to late endosome transport (GO:2000641)	2022-04-18	0.0125951	0.220575	0	0	5.19857	22.7409	SNX3;RDX;SNX12;MSN
protein stabilization (GO:0050821)	17/179	0.0127276	0.220575	0	0	1.91839	8.37182	PARK7;CPN2;USP19;HCFC1;HSPD1;CREB1;LAMP1;BAG3;PRKRA;CDC37;GNAQ;LAMP2;CDC37L1;EP300;FLNA;TAF9B;CRYAB
aromatic amino acid family metabolic process (GO:0009072)	2022-03-10	0.0129439	0.220575	0	0	7.79325	33.8783	QDPR;PCBD1;ASRGL1
fatty acid beta-oxidation using acyl-CoA dehydrogenase (GO:0033539)	2022-03-10	0.0129439	0.220575	0	0	7.79325	33.8783	IVD;ETFA;ETFB
histone H4 deacetylation (GO:0070933)	2022-03-10	0.0129439	0.220575	0	0	7.79325	33.8783	HDAC8;RCOR1;SIRT2
negative regulation of establishment of protein localization (GO:1904950)	2022-03-10	0.0129439	0.220575	0	0	7.79325	33.8783	SNX3;SNX12;MAPT
negative regulation of transcription from RNA polymerase II promoter in response to stress (GO:0097201)	2022-03-10	0.0129439	0.220575	0	0	7.79325	33.8783	BAG3;SIRT2;NCK1
serine family amino acid catabolic process (GO:0009071)	2022-03-10	0.0129439	0.220575	0	0	7.79325	33.8783	DAO;AMT;DLD
telomere maintenance in response to DNA damage (GO:0043247)	2022-03-10	0.0129439	0.220575	0	0	7.79325	33.8783	RIF1;TERF2IP;TFIP11
response to hydrogen peroxide (GO:0042542)	1949-07-01	0.0131381	0.222748	0	0	3.03677	13.156	PRDX3;GPX1;CAT;PPIF;PARK7;FXN;SOD1
central nervous system development (GO:0007417)	23/268	0.0136745	0.230545	0	0	1.71864	7.37678	SETD1A;AATK;PAX6;CAPG;S100B;EML1;HAPLN4;PTS;PHF8;HAPLN2;ACAN;VCAN;BTD;ZIC2;NFIB;PPT1;APOD;MBP;TAGLN3;HAP1;PAFAH1B3;CDK5RAP2;BPTF
regulation of phosphorylation (GO:0042325)	13/125	0.0137361	0.230545	0	0	2.11932	9.08705	NUP214;CADM4;CDKN1B;PRKRIP1;PGAM1;HSPB1;SIRT2;CDH5;FER;TPR;EP300;NUP54;ZBTB7A
positive regulation of microtubule polymerization (GO:0031116)	2022-05-28	0.0138991	0.232115	0	0	3.95736	16.9214	MECP2;NUMA1;ARL2;MAPT;CDK5RAP2
mRNA-containing ribonucleoprotein complex export from nucleus (GO:0071427)	1999-11-01	0.014215	0.236209	0	0	2.28083	9.7014	GLE1;NUP214;MCM3AP;NCBP2;POLDIP3;TPR;DHX38;SYMPK;UPF3B;SRSF4;NUP54
positive regulation of cell morphogenesis involved in differentiation (GO:0010770)	1950-07-01	0.0146079	0.241536	0	0	2.96599	12.5349	CDC42;CUX1;FLNA;P4HB;TRIOBP;CRKL;S100A10
regulation of intracellular transport (GO:0032386)	1939-06-01	0.0149299	0.245093	0	0	3.31123	13.9217	NUP214;NUMA1;LAMP1;HAP1;NEFH;CRYAB
cellular protein-containing complex assembly (GO:0034622)	16/168	0.0149698	0.245093	0	0	1.92348	8.08194	GPX4;COG4;MID1IP1;PXN;ARL2;TBCA;DNAJC28;HSPD1;ANLN;TPR;SPAG1;VAMP1;TCF4;MAPT;EPS15;NCK1
aspartate family amino acid catabolic process (GO:0009068)	2022-04-19	0.0153068	0.248179	0	0	4.85175	20.2777	DLST;SDSL;ASPA;DLD
negative regulation of oxidative stress-induced intrinsic apoptotic signaling pathway (GO:1902176)	2022-04-19	0.0153068	0.248179	0	0	4.85175	20.2777	HSPB1;HTRA2;PARK7;SOD2
mismatch repair (GO:0006298)	2022-05-29	0.0160901	0.25837	0	0	3.79227	15.6604	POLD4;PCNA;RNASEH2A;RPA3;RPA2
negative regulation of transferase activity (GO:0051348)	2022-05-29	0.0160901	0.25837	0	0	3.79227	15.6604	PRDX3;CDKN1B;LIMK1;PARK7;MAPT
intrinsic apoptotic signaling pathway in response to DNA damage (GO:0008630)	1951-07-01	0.0161911	0.258672	0	0	2.89843	11.9511	SNW1;EP300;HTRA2;AEN;USP28;CRIP1;BCL2L2
epithelial cell differentiation (GO:0030855)	11/101	0.0163264	0.258672	0	0	2.22991	9.176	LGALS3;CBR1;BDH2;PCNA;PTER;TST;PGK1;TAGLN2;ALDOC;FGFR2;CNN3
cellular response to reactive oxygen species (GO:0034614)	1963-08-01	0.016387	0.258672	0	0	2.651	10.899	PRDX3;PRDX5;FER;PXN;PPIF;PARK7;MAPT;FXN
axonal transport of mitochondrion (GO:0019896)	2022-03-11	0.0171158	0.258672	0	0	6.81874	27.737	NEFL;HAP1;MAPT
coenzyme A biosynthetic process (GO:0015937)	2022-03-11	0.0171158	0.258672	0	0	6.81874	27.737	ACOT7;PPCDC;ACAT1
glycerol metabolic process (GO:0006071)	2022-03-11	0.0171158	0.258672	0	0	6.81874	27.737	COQ3;TPI1;PGP
ketone body metabolic process (GO:1902224)	2022-03-11	0.0171158	0.258672	0	0	6.81874	27.737	HMGCL;BDH2;ACAT1
organophosphate catabolic process (GO:0046434)	2022-03-11	0.0171158	0.258672	0	0	6.81874	27.737	PON1;ENPP2;NUDT15
purine nucleoside bisphosphate biosynthetic process (GO:0034033)	2022-03-11	0.0171158	0.258672	0	0	6.81874	27.737	ACOT7;PPCDC;ACAT1
regulation of cysteine-type endopeptidase activity involved in apoptotic signaling pathway (GO:2001267)	2022-03-11	0.0171158	0.258672	0	0	6.81874	27.737	HTRA2;PARK7;ST18
regulation of microtubule-based movement (GO:0060632)	2022-03-11	0.0171158	0.258672	0	0	6.81874	27.737	LAMP1;HAP1;NEFH
ribonucleoside bisphosphate biosynthetic process (GO:0034030)	2022-03-11	0.0171158	0.258672	0	0	6.81874	27.737	ACOT7;PPCDC;ACAT1
tetrahydrofolate metabolic process (GO:0046653)	2022-03-11	0.0171158	0.258672	0	0	6.81874	27.737	DHFR;MTHFD2;MTHFD2L
negative regulation of protein metabolic process (GO:0051248)	1952-07-01	0.017892	0.266874	0	0	2.83387	11.4018	SNX3;SNX12;FLNA;CRYAB;SIRT2;NFKB1;BANP
protein homotetramerization (GO:0051289)	1952-07-01	0.017892	0.266874	0	0	2.83387	11.4018	APIP;ACOT13;SSBP1;SOD2;APPL2;ALDH9A1;CRYZ
negative regulation of intrinsic apoptotic signaling pathway (GO:2001243)	1964-08-01	0.0178982	0.266874	0	0	2.60353	10.4741	PPIF;HSPB1;HTRA2;TXNDC12;ENO1;PARK7;SOD2;BCL2L2
establishment of spindle orientation (GO:0051294)	2022-05-30	0.0184993	0.271342	0	0	3.64038	14.5252	NUMA1;DYNLT1;MAP4;LLGL1;CDK5RAP2
long-chain fatty acid biosynthetic process (GO:0042759)	2022-05-30	0.0184993	0.271342	0	0	3.64038	14.5252	GSTM4;ASAH2;ACOT7;GSTM1;GPX4
mRNA splice site selection (GO:0006376)	2022-05-30	0.0184993	0.271342	0	0	3.64038	14.5252	SF3A3;SF3A1;SF3A2;PUF60;LUC7L2
nervous system development (GO:0007399)	34/447	0.0185227	0.271342	0	0	1.50985	6.02243	DAGLA;AVIL;NAB2;MSI1;CAPG;NR2C2;HAPLN4;PTS;HAPLN2;IRF2BPL;ACAN;MOBP;ZIC2;SPOCK2;DPF3;EP300;MBP;CDK5RAP2;MBNL1;RBFOX3;GSS;LIMK1;PAX6;S100B;VCAN;BTD;FEZ1;PPT1;UNC119;DCHS1;HAP1;TAGLN3;PAFAH1B3;CBLN1
regulation of mitochondrial membrane potential (GO:0051881)	1941-06-01	0.0188469	0.274885	0	0	3.12168	12.3975	PRDX3;HEBP2;PPA2;PARK7;MAPT;SOD1
regulation of RNA metabolic process (GO:0051252)	1965-08-01	0.0195067	0.283271	0	0	2.55772	10.0697	MBNL1;MBNL2;PCBP4;NOVA1;PCBP1;HNRNPF;PCBP2;RBM12
mRNA transport (GO:0051028)	11/104	0.0199219	0.288048	0	0	2.15763	8.44914	GLE1;NUP214;MCM3AP;NCBP2;POLDIP3;TPR;DHX38;SYMPK;UPF3B;SRSF4;NUP54
mitochondrial gene expression (GO:0140053)	1942-06-01	0.0210459	0.296972	0	0	3.03481	11.7175	MRPS28;MRPL2;MRPS18B;TFAM;FOXO3;MRPS6
nucleic acid-templated transcription (GO:0097659)	1942-06-01	0.0210459	0.296972	0	0	3.03481	11.7175	FUBP3;POLR2C;POLR2G;POLR2I;POLR2J;POLR2L
regulation of megakaryocyte differentiation (GO:0045652)	1954-07-01	0.0216633	0.296972	0	0	2.71299	10.3965	TNRC6C;PITHD1;SETD1A;HMGB2;WDR5;EP300;ASH2L
intrinsic apoptotic signaling pathway in response to DNA damage by p53 class mediator (GO:0042771)	2022-04-21	0.0217633	0.296972	0	0	4.2805	16.3837	SNW1;EP300;AEN;USP28
gas transport (GO:0015669)	2022-03-12	0.0219488	0.296972	0	0	6.06078	23.1464	CA2;MB;CYGB
glycine metabolic process (GO:0006544)	2022-03-12	0.0219488	0.296972	0	0	6.06078	23.1464	AMT;SDSL;DLD
mitochondrion distribution (GO:0048311)	2022-03-12	0.0219488	0.296972	0	0	6.06078	23.1464	ARMC1;HAP1;MAPT
negative regulation of release of sequestered calcium ion into cytosol (GO:0051280)	2022-03-12	0.0219488	0.296972	0	0	6.06078	23.1464	GSTO1;SRI;CALM1
negative regulation of ryanodine-sensitive calcium-release channel activity (GO:0060315)	2022-03-12	0.0219488	0.296972	0	0	6.06078	23.1464	GSTO1;SRI;CALM1
regulation of dendritic cell differentiation (GO:2001198)	2022-03-12	0.0219488	0.296972	0	0	6.06078	23.1464	LGALS3;LGALS1;HMGB1
regulation of gene silencing by miRNA (GO:0060964)	1967-08-01	0.0230277	0.296972	0	0	2.47075	9.31735	NUP214;POLR2C;TPR;NUP54;POLR2G;POLR2I;POLR2J;POLR2L
transcription elongation from RNA polymerase II promoter (GO:0006368)	1967-08-01	0.0230277	0.296972	0	0	2.47075	9.31735	NCBP2;POLR2C;TCEA1;POLR2G;POLR2I;AFF4;POLR2J;POLR2L
regulation of carbohydrate catabolic process (GO:0043470)	1943-06-01	0.0234121	0.296972	0	0	2.95263	11.0857	NUP214;PGAM1;TPR;EP300;NUP54;ZBTB7A
regulation of purine nucleotide metabolic process (GO:1900542)	1943-06-01	0.0234121	0.296972	0	0	2.95263	11.0857	NUP214;PGAM1;TPR;EP300;NUP54;ZBTB7A
cellular response to topologically incorrect protein (GO:0035967)	1932-05-01	0.0240022	0.296972	0	0	3.37037	12.5702	HSPA9;HSPA8;HSPA5;BAG3;HSPB8
establishment or maintenance of epithelial cell apical/basal polarity (GO:0045197)	1932-05-01	0.0240022	0.296972	0	0	3.37037	12.5702	CRB2;CDC42;MSN;LIN7C;ANK1
peptidyl-proline modification (GO:0018208)	1932-05-01	0.0240022	0.296972	0	0	3.37037	12.5702	FKBP10;PPIL1;PPIF;PPIH;FKBP4
amino-acid betaine biosynthetic process (GO:0006578)	2022-02-05	0.0245402	0.296972	0	0	12.1138	44.9111	TMLHE;ALDH9A1
auditory receptor cell morphogenesis (GO:0002093)	2022-02-05	0.0245402	0.296972	0	0	12.1138	44.9111	WHRN;SOD1
auditory receptor cell stereocilium organization (GO:0060088)	2022-02-05	0.0245402	0.296972	0	0	12.1138	44.9111	WHRN;SOD1
carnitine biosynthetic process (GO:0045329)	2022-02-05	0.0245402	0.296972	0	0	12.1138	44.9111	TMLHE;ALDH9A1
cerebellar granule cell differentiation (GO:0021707)	2022-02-05	0.0245402	0.296972	0	0	12.1138	44.9111	KNDC1;CBLN1
dephosphorylation of RNA polymerase II C-terminal domain (GO:0070940)	2022-02-05	0.0245402	0.296972	0	0	12.1138	44.9111	SSU72;RPRD1B
erythrose 4-phosphate/phosphoenolpyruvate family amino acid catabolic process (GO:1902222)	2022-02-05	0.0245402	0.296972	0	0	12.1138	44.9111	QDPR;FAH
glomerular visceral epithelial cell migration (GO:0090521)	2022-02-05	0.0245402	0.296972	0	0	12.1138	44.9111	KANK2;ANLN
hematopoietic stem cell migration (GO:0035701)	2022-02-05	0.0245402	0.296972	0	0	12.1138	44.9111	GPLD1;JAM3
intracellular distribution of mitochondria (GO:0048312)	2022-02-05	0.0245402	0.296972	0	0	12.1138	44.9111	ARMC1;MAPT
intracellular sequestering of iron ion (GO:0006880)	2022-02-05	0.0245402	0.296972	0	0	12.1138	44.9111	FTH1;SRI
L-phenylalanine catabolic process (GO:0006559)	2022-02-05	0.0245402	0.296972	0	0	12.1138	44.9111	QDPR;FAH
late endosome to Golgi transport (GO:0034499)	2022-02-05	0.0245402	0.296972	0	0	12.1138	44.9111	SNX3;SNX12
leucine catabolic process (GO:0006552)	2022-02-05	0.0245402	0.296972	0	0	12.1138	44.9111	HMGCL;IVD
negative regulation of T cell migration (GO:2000405)	2022-02-05	0.0245402	0.296972	0	0	12.1138	44.9111	LRCH1;APOD
oxidative DNA demethylation (GO:0035511)	2022-02-05	0.0245402	0.296972	0	0	12.1138	44.9111	ALKBH3;FTO
oxidative RNA demethylation (GO:0035513)	2022-02-05	0.0245402	0.296972	0	0	12.1138	44.9111	ALKBH3;FTO
positive regulation of histone H3-K9 acetylation (GO:2000617)	2022-02-05	0.0245402	0.296972	0	0	12.1138	44.9111	SMARCB1;SPHK2
positive regulation of histone ubiquitination (GO:0033184)	2022-02-05	0.0245402	0.296972	0	0	12.1138	44.9111	RNF20;RNF40
positive regulation of membrane permeability (GO:1905710)	2022-02-05	0.0245402	0.296972	0	0	12.1138	44.9111	HEBP2;JAM3
positive regulation of protein localization to cell cortex (GO:1904778)	2022-02-05	0.0245402	0.296972	0	0	12.1138	44.9111	NUMA1;EPB41
regulation of chromosome separation (GO:1905818)	2022-02-05	0.0245402	0.296972	0	0	12.1138	44.9111	NUMA1;TPR
regulation of interleukin-1 alpha production (GO:0032650)	2022-02-05	0.0245402	0.296972	0	0	12.1138	44.9111	S100A13;IL16
regulation of protein import (GO:1904589)	2022-02-05	0.0245402	0.296972	0	0	12.1138	44.9111	HSPA8;TPR
regulation of vitamin D receptor signaling pathway (GO:0070562)	2022-02-05	0.0245402	0.296972	0	0	12.1138	44.9111	KANK2;SNW1
succinyl-CoA metabolic process (GO:0006104)	2022-02-05	0.0245402	0.296972	0	0	12.1138	44.9111	DLST;SUCLG2
sulfide oxidation (GO:0019418)	2022-02-05	0.0245402	0.296972	0	0	12.1138	44.9111	ETHE1;SUOX
sulfide oxidation, using sulfide:quinone oxidoreductase (GO:0070221)	2022-02-05	0.0245402	0.296972	0	0	12.1138	44.9111	ETHE1;SUOX
positive regulation of protein localization to nucleus (GO:1900182)	1968-08-01	0.024946	0.300793	0	0	2.42944	8.96718	TRIM28;BAG3;TPR;FLNA;PARK7;DMAP1;RAN;RBM22
glutathione derivative biosynthetic process (GO:1901687)	2022-04-22	0.0255277	0.303425	0	0	4.04248	14.8278	GSTM4;GSTM1;GSTO1;AKR1A1
glutathione derivative metabolic process (GO:1901685)	2022-04-22	0.0255277	0.303425	0	0	4.04248	14.8278	GSTM4;GSTM1;GSTO1;AKR1A1
positive regulation of axon extension (GO:0045773)	2022-04-22	0.0255277	0.303425	0	0	4.04248	14.8278	ZFYVE27;RUFY3;LIMK1;MAPT
positive regulation of calcium ion transmembrane transporter activity (GO:1901021)	2022-04-22	0.0255277	0.303425	0	0	4.04248	14.8278	GSTO1;HAP1;CALM1;SLC9A1
epithelium development (GO:0060429)	12/122	0.02588	0.305214	0	0	1.99014	7.27255	KANK2;LGALS3;CBR1;BDH2;PCNA;PTER;TST;PGK1;TAGLN2;ALDOC;FGFR2;CNN3
glycosaminoglycan catabolic process (GO:0006027)	1956-07-01	0.0259524	0.305214	0	0	2.60198	9.50112	ACAN;VCAN;OGN;SDC1;CD44;SGSH;SLC9A1
Rho protein signal transduction (GO:0007266)	1956-07-01	0.0259524	0.305214	0	0	2.60198	9.50112	EPS8;CDC42;CDC42EP4;LIMK1;CDC42EP2;CDC42EP1;EPS8L2
DNA-templated transcription, elongation (GO:0006354)	1969-08-01	0.0269732	0.309697	0	0	2.38949	8.63302	NCBP2;POLR2C;TCEA1;POLR2G;POLR2I;AFF4;POLR2J;POLR2L
exonucleolytic catabolism of deadenylated mRNA (GO:0043928)	1933-05-01	0.027109	0.309697	0	0	3.24983	11.725	EXOSC6;LSM7;DCPS;LSM4;LSM2
negative regulation of smooth muscle cell proliferation (GO:0048662)	1933-05-01	0.027109	0.309697	0	0	3.24983	11.725	CDKN1B;IGFBP5;OGN;APOD;SOD2
myelination in peripheral nervous system (GO:0022011)	2022-03-13	0.0274462	0.309697	0	0	5.45441	19.6115	SKI;SIRT2;SOD1
negative regulation of nucleocytoplasmic transport (GO:0046823)	2022-03-13	0.0274462	0.309697	0	0	5.45441	19.6115	TPR;APOD;PARK7
pentose-phosphate shunt (GO:0006098)	2022-03-13	0.0274462	0.309697	0	0	5.45441	19.6115	RPIA;TALDO1;PGLS
polyamine metabolic process (GO:0006595)	2022-03-13	0.0274462	0.309697	0	0	5.45441	19.6115	SMOX;SMS;SAT2
purine nucleotide catabolic process (GO:0006195)	2022-03-13	0.0274462	0.309697	0	0	5.45441	19.6115	GPX1;NT5C1A;NUDT15
purine ribonucleoside triphosphate metabolic process (GO:0009205)	2022-03-13	0.0274462	0.309697	0	0	5.45441	19.6115	AK3;AK4;RAN
purine-containing compound catabolic process (GO:0072523)	2022-03-13	0.0274462	0.309697	0	0	5.45441	19.6115	GPX1;NT5C1A;NUDT15
sphingoid biosynthetic process (GO:0046520)	2022-03-13	0.0274462	0.309697	0	0	5.45441	19.6115	ASAH1;ASAH2;SPHK2
sphingosine biosynthetic process (GO:0046512)	2022-03-13	0.0274462	0.309697	0	0	5.45441	19.6115	ASAH1;ASAH2;SPHK2
negative regulation of DNA recombination (GO:0045910)	1957-07-01	0.0282999	0.318254	0	0	2.54981	9.0898	RIF1;POLR2C;TERF2IP;POLR2G;POLR2I;POLR2J;POLR2L
positive regulation of plasma membrane bounded cell projection assembly (GO:0120034)	1983-09-01	0.0289718	0.324112	0	0	2.21654	7.84973	EPS8;CDC42;ANLN;AVIL;CDC42EP4;PALM;CDC42EP2;CDC42EP1;EPS8L2
DNA-templated transcription, termination (GO:0006353)	1970-08-01	0.0291119	0.324112	0	0	2.35083	8.31395	SCAF8;PABPN1;PCF11;NCBP2;MAZ;SSU72;SYMPK;POLR2L
positive regulation of cell-substrate adhesion (GO:0010811)	1970-08-01	0.0291119	0.324112	0	0	2.35083	8.31395	CDC42;ARL2;FLNA;RSU1;P4HB;TRIOBP;CRKL;S100A10
regulation of mononuclear cell migration (GO:0071675)	2022-04-23	0.0296594	0.328021	0	0	3.82952	13.4722	LGALS3;STK10;RARRES2;MSN
regulation of protein export from nucleus (GO:0046825)	2022-04-23	0.0296594	0.328021	0	0	3.82952	13.4722	BAG3;TPR;PARK7;RBM22
negative regulation of mitochondrion organization (GO:0010823)	1934-05-01	0.0304602	0.334662	0	0	3.1376	10.9544	VAT1;GPX1;PPIF;MAPT;FXN
positive regulation of DNA binding (GO:0043388)	1934-05-01	0.0304602	0.334662	0	0	3.1376	10.9544	SKI;HMGB2;HMGB1;PARK7;SIRT2
nuclear export (GO:0051168)	1984-09-01	0.0310038	0.339517	0	0	2.18687	7.59642	NUP214;RANBP3;NCBP2;POLDIP3;TPR;DHX38;UPF3B;SRSF4;RAN
histone acetylation (GO:0016573)	1971-08-01	0.0313646	0.342345	0	0	2.31339	8.00913	ING3;WDR5;EP400;EP300;TAF6;TRIM16;BRD8;DMAP1
spliceosomal complex assembly (GO:0000245)	1946-06-01	0.0315595	0.343351	0	0	2.73075	9.43715	SF3A3;SF3A1;SF3A2;PUF60;SNRPD2;LUC7L2
2-oxoglutarate metabolic process (GO:0006103)	2022-03-14	0.0336044	0.36206	0	0	4.9583	16.824	PHYH;MRPS36;DLST
coenzyme A metabolic process (GO:0015936)	2022-03-14	0.0336044	0.36206	0	0	4.9583	16.824	ACOT7;PPCDC;ACAT1
positive regulation of cellular response to insulin stimulus (GO:1900078)	2022-03-14	0.0336044	0.36206	0	0	4.9583	16.824	GKAP1;ECHDC3;SORBS1
response to UV (GO:0009411)	1999-10-01	0.0339867	0.363457	0	0	2.04809	6.92621	YY1;FEN1;GPX1;PCNA;CAT;EP300;SDF4;UBE4B;USP28;USF1
negative regulation of neurogenesis (GO:0050768)	1935-05-01	0.0340605	0.363457	0	0	3.03285	10.2499	MAG;DYNLT1;RUFY3;PAX6;APPL2
regulation of lipid biosynthetic process (GO:0046890)	1935-05-01	0.0340605	0.363457	0	0	3.03285	10.2499	ASAH1;CREB1;AVIL;MID1IP1;SORBS1
telomere organization (GO:0032200)	1947-06-01	0.0346382	0.365321	0	0	2.66401	8.95851	POLD4;PCNA;RIF1;RPA3;RPA2;TERF2IP
activation of cysteine-type endopeptidase activity involved in apoptotic process by cytochrome c (GO:0008635)	2022-02-06	0.0355477	0.365321	0	0	9.08485	30.3151	DIABLO;CYCS
axo-dendritic transport (GO:0008088)	2022-02-06	0.0355477	0.365321	0	0	9.08485	30.3151	HSPA8;MAPT
inclusion body assembly (GO:0070841)	2022-02-06	0.0355477	0.365321	0	0	9.08485	30.3151	BAG3;MAPT
isoleucine metabolic process (GO:0006549)	2022-02-06	0.0355477	0.365321	0	0	9.08485	30.3151	SDSL;ACAT1
pentose-phosphate shunt, non-oxidative branch (GO:0009052)	2022-02-06	0.0355477	0.365321	0	0	9.08485	30.3151	RPIA;TALDO1
positive regulation of plasminogen activation (GO:0010756)	2022-02-06	0.0355477	0.365321	0	0	9.08485	30.3151	CLEC3B;ENO1
protein-DNA complex subunit organization (GO:0071824)	2022-02-06	0.0355477	0.365321	0	0	9.08485	30.3151	MCM3AP;TCF4
purine deoxyribonucleotide catabolic process (GO:0009155)	2022-02-06	0.0355477	0.365321	0	0	9.08485	30.3151	NT5C1A;NUDT15
regulation of non-motile cilium assembly (GO:1902855)	2022-02-06	0.0355477	0.365321	0	0	9.08485	30.3151	HAP1;MAP4
regulation of response to reactive oxygen species (GO:1901031)	2022-02-06	0.0355477	0.365321	0	0	9.08485	30.3151	DHFR;HEBP2
signal complex assembly (GO:0007172)	2022-02-06	0.0355477	0.365321	0	0	9.08485	30.3151	PXN;NCK1
histone modification (GO:0016570)	11/114	0.0361362	0.37023	0	0	1.94712	6.46533	BRMS1L;EP300;TAF6;PARK7;SUDS3;BRD8;RCOR3;MTA2;RCOR1;SIRT2;MAP3K12
muscle contraction (GO:0006936)	12/129	0.0376282	0.381419	0	0	1.87038	6.13485	GAMT;DTNA;DES;TPM4;ASPH;PABPN1;PXN;SORBS1;VIM;CALM1;CRYAB;SORBS3
base-excision repair (GO:0006284)	1948-06-01	0.037904	0.381419	0	0	2.60044	8.51046	POLB;POLD4;FEN1;PCNA;RPA3;RPA2
axonal transport (GO:0098930)	1936-05-01	0.0379135	0.381419	0	0	2.93486	9.60419	BLOC1S1;NEFL;HAP1;MAPT;SOD1
cellular response to heat (GO:0034605)	1936-05-01	0.0379135	0.381419	0	0	2.93486	9.60419	BAG3;TPR;HTRA2;MAPT;FGF1
intrinsic apoptotic signaling pathway by p53 class mediator (GO:0072332)	1936-05-01	0.0379135	0.381419	0	0	2.93486	9.60419	SNW1;TP53BP2;EP300;AEN;USP28
retina homeostasis (GO:0001895)	1936-05-01	0.0379135	0.381419	0	0	2.93486	9.60419	CRB2;WHRN;PRDX1;HSPB1;SOD1
regulation of stress fiber assembly (GO:0051492)	1974-08-01	0.0388294	0.38946	0	0	2.20788	7.17248	CDC42;PXN;LIMK1;PAK2;SORBS3;CGNL1;SLC9A1;S100A10
RNA splicing, via transesterification reactions (GO:0000375)	2022-04-25	0.0390422	0.390422	0	0	3.46443	11.2356	SF3A3;PRPF3;SRSF4;BCAS2
GTP metabolic process (GO:0046039)	2022-03-15	0.0404143	0.396655	0	0	4.54487	14.5825	AK3;AK4;RAN
lipoxygenase pathway (GO:0019372)	2022-03-15	0.0404143	0.396655	0	0	4.54487	14.5825	GPX1;GPX4;PON1
neurotrophin TRK receptor signaling pathway (GO:0048011)	2022-03-15	0.0404143	0.396655	0	0	4.54487	14.5825	ZFYVE27;HAP1;BCAR1
positive regulation of keratinocyte differentiation (GO:0045618)	2022-03-15	0.0404143	0.396655	0	0	4.54487	14.5825	NUMA1;TRIM16;ETV4
positive regulation of protein export from nucleus (GO:0046827)	2022-03-15	0.0404143	0.396655	0	0	4.54487	14.5825	BAG3;TPR;RBM22
cell junction assembly (GO:0034329)	10/102	0.0404968	0.396655	0	0	1.98099	6.35211	CDC42;CDH5;CDH20;SPOCK2;CAPZA1;FLNA;PKP4;DCHS1;FLNC;CDH7
positive regulation of cellular protein metabolic process (GO:0032270)	10/102	0.0404968	0.396655	0	0	1.98099	6.35211	ASPH;POLDIP3;PCIF1;RDX;SAMD4A;MSN;UPF3B;FADD;VIM;AURKAIP1
mitochondrion organization (GO:0007005)	15/175	0.0411134	0.401517	0	0	1.71071	5.4596	FIS1;TIMM13;SIRT5;TIMM44;PARK7;NRF1;HCFC1;HSPD1;PRDX3;DNAJA3;TFAM;CYCS;HAP1;SSBP1;GABPA
RNA catabolic process (GO:0006401)	1949-06-01	0.0413597	0.402745	0	0	2.53983	8.0905	FEN1;RNH1;RNASEH2A;RNASET2;PPP1R8;LSM2
acyl-CoA metabolic process (GO:0006637)	1937-05-01	0.0420224	0.40448	0	0	2.843	9.01104	ACOT7;DLST;ACOT13;SUCLG2;DBI
anterograde axonal transport (GO:0008089)	1937-05-01	0.0420224	0.40448	0	0	2.843	9.01104	BLOC1S1;HSPB1;NEFL;HAP1;SOD1
lysosome localization (GO:0032418)	1937-05-01	0.0420224	0.40448	0	0	2.843	9.01104	KLC2;BLOC1S1;KIT;S100A13;TFEB
ncRNA metabolic process (GO:0034660)	1937-05-01	0.0420224	0.40448	0	0	2.843	9.01104	TDRD1;PRKRA;MAPT;DTD1;RAN
positive regulation of cysteine-type endopeptidase activity (GO:2001056)	1962-07-01	0.0421875	0.404903	0	0	2.31739	7.33602	FIS1;ASPH;HTRA2;CYCS;HMGB1;FADD;CTSD
endothelial cell development (GO:0001885)	2022-04-26	0.0442976	0.418088	0	0	3.30679	10.3067	PPP1R16B;COL18A1;RDX;MSN
lamellipodium assembly (GO:0030032)	2022-04-26	0.0442976	0.418088	0	0	3.30679	10.3067	ABLIM1;ABLIM2;KIT;SRGAP2
mRNA polyadenylation (GO:0006378)	2022-04-26	0.0442976	0.418088	0	0	3.30679	10.3067	SCAF8;PCF11;SSU72;SYMPK
positive regulation of microtubule polymerization or depolymerization (GO:0031112)	2022-04-26	0.0442976	0.418088	0	0	3.30679	10.3067	NUMA1;ARL2;MAPT;CDK5RAP2
RNA polyadenylation (GO:0043631)	2022-04-26	0.0442976	0.418088	0	0	3.30679	10.3067	SCAF8;PCF11;SSU72;SYMPK
RNA transport (GO:0050658)	1976-08-01	0.0444154	0.418088	0	0	2.14272	6.67279	NUP214;TST;NCBP2;POLDIP3;TPR;DHX38;UPF3B;SRSF4
regulation of generation of precursor metabolites and energy (GO:0043467)	1950-06-01	0.0450077	0.418088	0	0	2.48198	7.69641	NUP214;PGAM1;TPR;EP300;NUP54;ZBTB7A
negative regulation of protein kinase activity (GO:0006469)	1990-09-01	0.0452961	0.418088	0	0	2.02424	6.26407	CDKN1B;MVP;PRKRIP1;CAMK2N2;GNAQ;HSPB1;PARK7;TAB1;PAK2
negative regulation of cellular macromolecule biosynthetic process (GO:2000113)	38/547	0.0454965	0.418088	0	0	1.36754	4.22585	CDKN1B;HMGB2;PBXIP1;DBI;ENO1;CTCF;MRPL13;MECP2;LBH;TRIM28;ZIC2;NACC2;DPF3;DMAP1;SUDS3;ZBTB7A;SPEN;TSC22D4;HSPA8;PHC2;ZHX2;ZGPAT;RING1;IGFBP5;MBD2;PCIF1;SAMD4A;ZHX1;SIRT2;GATAD2A;DHFR;ZEB1;SNW1;NCL;SP3;RCOR3;CRYAB;RCOR1
ncRNA export from nucleus (GO:0097064)	1938-05-01	0.0463893	0.418088	0	0	2.7567	8.46497	NUP214;NCBP2;TPR;NUP54;RAN
regulation of axon extension (GO:0030516)	1938-05-01	0.0463893	0.418088	0	0	2.7567	8.46497	MAG;ZFYVE27;RUFY3;LIMK1;MAPT
positive regulation of intracellular protein transport (GO:0090316)	13/148	0.0464339	0.418088	0	0	1.7561	5.39075	FIS1;HTRA2;UBE2L3;TRIM28;BAG3;RUFY3;TPR;TP53BP2;MICALL2;FLNA;DMAP1;RAN;RBM22
phosphatidylcholine metabolic process (GO:0046470)	1977-08-01	0.0473966	0.418088	0	0	2.11155	6.43856	PCYT1A;PON1;STARD10;ENPP2;LCAT;DBI;PLA2G7;GPLD1
purine ribonucleotide metabolic process (GO:0009150)	1977-08-01	0.0473966	0.418088	0	0	2.11155	6.43856	ACOT7;ABHD14B;ACOT13;AK3;DBI;AK4;RAN;ACAT1
apoptotic DNA fragmentation (GO:0006309)	2022-03-16	0.0478623	0.418088	0	0	4.19504	12.7505	ENDOG;HMGB2;HMGB1
dendrite self-avoidance (GO:0070593)	2022-03-16	0.0478623	0.418088	0	0	4.19504	12.7505	PALLD;CNTN2;EMB
mRNA cis splicing, via spliceosome (GO:0045292)	2022-03-16	0.0478623	0.418088	0	0	4.19504	12.7505	NCBP2;DCPS;RBM22
negative regulation of release of cytochrome c from mitochondria (GO:0090201)	2022-03-16	0.0478623	0.418088	0	0	4.19504	12.7505	GPX1;PPIF;FXN
nucleotide catabolic process (GO:0009166)	2022-03-16	0.0478623	0.418088	0	0	4.19504	12.7505	GPX1;NT5C1A;NUDT15
regulation of ATP biosynthetic process (GO:2001169)	2022-03-16	0.0478623	0.418088	0	0	4.19504	12.7505	SPHK2;AK4;ENO1
retrograde axonal transport (GO:0008090)	2022-03-16	0.0478623	0.418088	0	0	4.19504	12.7505	NEFL;HAP1;SOD1
cellular amino acid biosynthetic process (GO:0008652)	2022-02-07	0.0480676	0.418088	0	0	7.2675	22.0579	ALDH1A1;BCAT1
gland morphogenesis (GO:0022612)	2022-02-07	0.0480676	0.418088	0	0	7.2675	22.0579	MSN;FGFR2
glyceraldehyde-3-phosphate metabolic process (GO:0019682)	2022-02-07	0.0480676	0.418088	0	0	7.2675	22.0579	TPI1;ALDH1A1
maintenance of synapse structure (GO:0099558)	2022-02-07	0.0480676	0.418088	0	0	7.2675	22.0579	CBLN2;CBLN1
mitochondrion-endoplasmic reticulum membrane tethering (GO:1990456)	2022-02-07	0.0480676	0.418088	0	0	7.2675	22.0579	PACS2;CALM1
negative regulation of striated muscle tissue development (GO:0045843)	2022-02-07	0.0480676	0.418088	0	0	7.2675	22.0579	SIRT2;USP19
oxygen transport (GO:0015671)	2022-02-07	0.0480676	0.418088	0	0	7.2675	22.0579	MB;CYGB
pentose metabolic process (GO:0019321)	2022-02-07	0.0480676	0.418088	0	0	7.2675	22.0579	RPIA;DCXR
positive regulation of chemokine (C-X-C motif) ligand 2 production (GO:2000343)	2022-02-07	0.0480676	0.418088	0	0	7.2675	22.0579	MBP;HMGB1
positive regulation of type I interferon-mediated signaling pathway (GO:0060340)	2022-02-07	0.0480676	0.418088	0	0	7.2675	22.0579	FADD;UBE2K
positive regulation of vascular associated smooth muscle cell differentiation (GO:1905065)	2022-02-07	0.0480676	0.418088	0	0	7.2675	22.0579	KIT;SOD2
protection from non-homologous end joining at telomere (GO:0031848)	2022-02-07	0.0480676	0.418088	0	0	7.2675	22.0579	TERF2IP;TFIP11
regulation of necrotic cell death (GO:0010939)	2022-02-07	0.0480676	0.418088	0	0	7.2675	22.0579	HEBP2;ASAH1
regulation of T cell mediated immune response to tumor cell (GO:0002840)	2022-02-07	0.0480676	0.418088	0	0	7.2675	22.0579	HMGB1;HSPD1
regulation of tubulin deacetylation (GO:0090043)	2022-02-07	0.0480676	0.418088	0	0	7.2675	22.0579	EP300;MAPT
protein catabolic process (GO:0030163)	1964-07-01	0.0487915	0.422691	0	0	2.23584	6.7527	HSPA8;FBXO2;LAMP2;PPT1;HTRA2;USE1;CTSD
regulation of substrate adhesion-dependent cell spreading (GO:1900024)	1951-06-01	0.0488499	0.422691	0	0	2.42669	7.32619	CDC42;FLNA;P4HB;TRIOBP;CRKL;S100A10
protein export from nucleus (GO:0006611)	2022-04-27	0.0499288	0.4298	0	0	3.16285	9.47954	NUP214;RANBP3;TPR;RAN
protein peptidyl-prolyl isomerization (GO:0000413)	2022-04-27	0.0499288	0.4298	0	0	3.16285	9.47954	PPIL1;PPIF;PPIH;FKBP4
negative regulation of apoptotic signaling pathway (GO:2001234)	1978-08-01	0.0505052	0.433644	0	0	2.08128	6.21403	LGALS3;GPX1;ASAH2;MAZ;PPIF;PARK7;FXN;BCL2L2
organophosphate biosynthetic process (GO:0090407)	1939-05-01	0.0510156	0.435786	0	0	2.67548	7.96122	ITPKB;PCYT2;TPI1;PPIP5K2;MOCS1
regulation of cellular component biogenesis (GO:0044087)	1939-05-01	0.0510156	0.435786	0	0	2.67548	7.96122	HSPA8;RDX;MSN;GFAP;HCFC1
protein homooligomerization (GO:0051260)	11/121	0.0519164	0.442349	0	0	1.82253	5.39128	EHD1;LETM1;NACC2;APIP;ACOT13;SSBP1;SOD2;CLYBL;APPL2;ALDH9A1;CRYZ
transmembrane receptor protein tyrosine kinase signaling pathway (GO:0007169)	29/404	0.0525021	0.446201	0	0	1.41423	4.16759	MVP;ITSN1;PXN;FGF1;CDC42;TIAL1;ZFYVE27;POLR2C;POLR2G;POLR2I;POLR2J;PAK2;SH2B2;ANKS1B;NCK1;POLR2L;NCBP2;RARRES2;GAB1;SORBS1;SIRT2;MTSS1;FER;HNRNPF;KIT;HAP1;GPLD1;BCAR1;FGFR2
endocytic recycling (GO:0032456)	1952-06-01	0.0528879	0.448339	0	0	2.37381	6.97801	SNX3;EHD1;MICALL1;SNX12;MICALL2;EPS15
carboxylic acid metabolic process (GO:0019752)	1940-05-01	0.0559022	0.464259	0	0	2.5989	7.49563	GRHPR;CYB5R3;DAO;GSTO1;PON1
regulation of microtubule polymerization (GO:0031113)	1940-05-01	0.0559022	0.464259	0	0	2.5989	7.49563	CDH5;NUMA1;ARL2;MAPT;CDK5RAP2
negative regulation of peptidyl-threonine phosphorylation (GO:0010801)	2022-03-17	0.0559304	0.464259	0	0	3.89519	11.2323	CADM4;CALM1;SIRT2
regulation of cholesterol biosynthetic process (GO:0045540)	2022-03-17	0.0559304	0.464259	0	0	3.89519	11.2323	FGF1;RAN;SOD1
regulation of metal ion transport (GO:0010959)	2022-03-17	0.0559304	0.464259	0	0	3.89519	11.2323	EPB41;IL16;SRI
glycerophospholipid catabolic process (GO:0046475)	2022-04-28	0.0559338	0.464259	0	0	3.0309	8.73986	ENPP2;ENPP6;PLA2G7;PRDX6
negative regulation of oxidative stress-induced cell death (GO:1903202)	2022-04-28	0.0559338	0.464259	0	0	3.0309	8.73986	HSPB1;HTRA2;PARK7;SOD2
regulation of protein transport (GO:0051223)	2022-04-28	0.0559338	0.464259	0	0	3.0309	8.73986	SNX3;HSPA8;SNX12;LLGL1
cell-cell junction assembly (GO:0007043)	1966-07-01	0.0560169	0.464259	0	0	2.15982	6.22483	CDH5;CDH20;PKP4;DCHS1;PAK2;CDH7;JAM3
DNA metabolic process (GO:0006259)	21/277	0.0564879	0.467004	0	0	1.49795	4.30471	FEN1;SMARCB1;ENDOG;PCNA;RNASEH2A;RIF1;CNBP;HMGB2;RPA2;PARK7;HMGB1;ALKBH3;POLB;PURA;POLD4;TRIM28;RAD21;RPA3;TERF2IP;NUDT15;RAN
nucleosome organization (GO:0034728)	1994-09-01	0.0569382	0.469564	0	0	1.92857	5.52688	LIN54;MCM3AP;SMARCB1;SRCAP;VPS72;HMGB2;CTCF;DMAP1;BPTF
regulation of anatomical structure morphogenesis (GO:0022603)	11/123	0.0571609	0.469777	0	0	1.7898	5.1222	CRB2;PHLDB1;RNH1;SPARC;CAPZB;RUFY3;KNDC1;MAPT;PDLIM5;PAK2;FGFR2
positive regulation of transcription, DNA-templated (GO:0045893)	74/1183	0.0604766	0.469777	0	0	1.22637	3.44058	TCERG1;SMARCB1;HMGB2;CTCF;HMGB1;PARK7;FGF1;PHF8;IRF2BPL;YY1;HMGN5;LBH;TRIM28;ZIC2;ZMIZ1;EP300;DPF3;GABPA;NCK1;CDK5RAP2;SLC30A9;TFEB;ABHD14B;VEZF1;PAX6;ETV4;SIRT2;HCFC1;CREB1;IRF3;TFAM;TRIM16;TRIM56;NFIX;MAZ;GPS2;NRF1;FOXO3;HDAC8;NR2C2;SLC9A1;SCAF8;PCBP1;RPRD1B;PCBD2;BRD8;FADD;BRD4;BPTF;RNF20;ZNF143;AFAP1L2;JUND;NFYA;NFYB;CNBP;CDC5L;NFKB1;USF1;ST18;SKI;SNW1;NFIA;FUBP3;NFIB;PITHD1;NFIC;CAMK4;SP3;TC…
negative regulation of protein modification process (GO:0031400)	1981-08-01	0.0606076	0.469777	0	0	1.99543	5.59386	PPP1R16B;CADM4;PPP1R8;TERF2IP;DBI;PARK7;MAPT;CRKL
epithelial cell migration (GO:0010631)	1941-05-01	0.0610487	0.469777	0	0	2.52658	7.06452	KANK2;ANLN;PXN;KIT;FAT2
nucleobase-containing compound catabolic process (GO:0034655)	1941-05-01	0.0610487	0.469777	0	0	2.52658	7.06452	RNASEH2A;RNASET2;PPP1R8;NUDT5;NUDT15
regulation of protein dephosphorylation (GO:0035304)	1941-05-01	0.0610487	0.469777	0	0	2.52658	7.06452	PPP1R16B;CDH5;PPP1R8;SYMPK;CALM1
regulation of viral transcription (GO:0046782)	1941-05-01	0.0610487	0.469777	0	0	2.52658	7.06452	POLR2C;POLR2G;POLR2I;POLR2J;POLR2L
cellular response to angiotensin (GO:1904385)	2022-02-08	0.0619122	0.469777	0	0	6.05593	16.8478	CA2;NFKB1
cellular response to epinephrine stimulus (GO:0071872)	2022-02-08	0.0619122	0.469777	0	0	6.05593	16.8478	SIRT2;SLC9A1
chromatin silencing at telomere (GO:0006348)	2022-02-08	0.0619122	0.469777	0	0	6.05593	16.8478	RIF1;SIRT2
fructose metabolic process (GO:0006000)	2022-02-08	0.0619122	0.469777	0	0	6.05593	16.8478	SORD;ALDOC
glyoxylate metabolic process (GO:0046487)	2022-02-08	0.0619122	0.469777	0	0	6.05593	16.8478	GRHPR;HYI
internal protein amino acid acetylation (GO:0006475)	2022-02-08	0.0619122	0.469777	0	0	6.05593	16.8478	EP300;MAPT
kidney epithelium development (GO:0072073)	2022-02-08	0.0619122	0.469777	0	0	6.05593	16.8478	KANK2;FGF1
mast cell activation involved in immune response (GO:0002279)	2022-02-08	0.0619122	0.469777	0	0	6.05593	16.8478	KIT;S100A13
mast cell degranulation (GO:0043303)	2022-02-08	0.0619122	0.469777	0	0	6.05593	16.8478	KIT;S100A13
negative regulation of mitochondrial membrane potential (GO:0010917)	2022-02-08	0.0619122	0.469777	0	0	6.05593	16.8478	HEBP2;MAPT
negative regulation of monooxygenase activity (GO:0032769)	2022-02-08	0.0619122	0.469777	0	0	6.05593	16.8478	NOSIP;NFKB1
negative regulation of mRNA polyadenylation (GO:1900364)	2022-02-08	0.0619122	0.469777	0	0	6.05593	16.8478	RNF20;RNF40
negative regulation of neural precursor cell proliferation (GO:2000178)	2022-02-08	0.0619122	0.469777	0	0	6.05593	16.8478	APPL2;SIRT2
positive regulation of cell migration by vascular endothelial growth factor signaling pathway (GO:0038089)	2022-02-08	0.0619122	0.469777	0	0	6.05593	16.8478	GAB1;HSPB1
positive regulation of chromosome segregation (GO:0051984)	2022-02-08	0.0619122	0.469777	0	0	6.05593	16.8478	NUMA1;SIRT2
positive regulation of cysteine-type endopeptidase activity involved in apoptotic signaling pathway (GO:2001269)	2022-02-08	0.0619122	0.469777	0	0	6.05593	16.8478	HTRA2;ST18
positive regulation of dendritic cell cytokine production (GO:0002732)	2022-02-08	0.0619122	0.469777	0	0	6.05593	16.8478	CAMK4;KIT
positive regulation of early endosome to late endosome transport (GO:2000643)	2022-02-08	0.0619122	0.469777	0	0	6.05593	16.8478	RDX;MSN
positive regulation of execution phase of apoptosis (GO:1900119)	2022-02-08	0.0619122	0.469777	0	0	6.05593	16.8478	TP53BP2;SIRT2
positive regulation of protein localization to early endosome (GO:1902966)	2022-02-08	0.0619122	0.469777	0	0	6.05593	16.8478	RDX;MSN
positive regulation of protein localization to endosome (GO:1905668)	2022-02-08	0.0619122	0.469777	0	0	6.05593	16.8478	RDX;MSN
positive regulation of ryanodine-sensitive calcium-release channel activity (GO:0060316)	2022-02-08	0.0619122	0.469777	0	0	6.05593	16.8478	GSTO1;CALM1
regulation of dopamine receptor signaling pathway (GO:0060159)	2022-02-08	0.0619122	0.469777	0	0	6.05593	16.8478	PALM;RGS8
regulation of protein localization to cell cortex (GO:1904776)	2022-02-08	0.0619122	0.469777	0	0	6.05593	16.8478	NUMA1;EPB41
regulation of protein localization to early endosome (GO:1902965)	2022-02-08	0.0619122	0.469777	0	0	6.05593	16.8478	RDX;MSN
regulation of proton transport (GO:0010155)	2022-02-08	0.0619122	0.469777	0	0	6.05593	16.8478	SPHK2;PPIF
response to epinephrine (GO:0071871)	2022-02-08	0.0619122	0.469777	0	0	6.05593	16.8478	SIRT2;SLC9A1
tubulin complex assembly (GO:0007021)	2022-02-08	0.0619122	0.469777	0	0	6.05593	16.8478	ARL2;TBCA
establishment of endothelial barrier (GO:0061028)	2022-04-29	0.0623088	0.469777	0	0	2.90951	8.07579	PPP1R16B;RDX;MSN;TJP2
lipid catabolic process (GO:0016042)	2022-04-29	0.0623088	0.469777	0	0	2.90951	8.07579	HSD11B1;LIPE;PPT1;SIRT2
positive regulation of dephosphorylation (GO:0035306)	2022-04-29	0.0623088	0.469777	0	0	2.90951	8.07579	PPP1R16B;CDH5;SYMPK;CALM1
platelet degranulation (GO:0002576)	11/125	0.0627451	0.472001	0	0	1.75821	4.86792	ITIH3;CLEC3B;SPARC;RARRES2;LAMP2;ENDOD1;CDC37L1;FLNA;TAGLN2;CALM1;SOD1
transcription initiation from RNA polymerase II promoter (GO:0006367)	12/140	0.0629483	0.472466	0	0	1.70865	4.72516	SNW1;TAF13;POLR2C;MAZ;TAF11;POLR2G;TAF6;NR2C2;POLR2I;TAF9B;POLR2J;POLR2L
regulation of myeloid cell differentiation (GO:0045637)	1968-07-01	0.0638728	0.473148	0	0	2.08879	5.74597	HSPA9;TNRC6C;LGALS3;SETD1A;WDR5;EP300;ASH2L
regulation of translational initiation (GO:0006446)	1968-07-01	0.0638728	0.473148	0	0	2.08879	5.74597	GLE1;DNAJC3;NCBP2;TPR;HSPB1;POLR2G;NCK1
cell-cell junction organization (GO:0045216)	1982-08-01	0.064237	0.473148	0	0	1.96836	5.40349	CDH5;CADM3;CDH20;PKP4;DCHS1;CDH15;CDH7;TJP2
regulation of gene expression, epigenetic (GO:0040029)	1982-08-01	0.064237	0.473148	0	0	1.96836	5.40349	MECP2;GPX1;SPHK2;EP300;CTCF;DEK;CGGBP1;POLR2L
neuron projection development (GO:0031175)	14/171	0.0644786	0.473148	0	0	1.62585	4.45715	WHRN;HMGB1;EHD1;CDC42;SAMD14;ZFYVE27;BLOC1S1;MICALL1;MICALL2;MAP4;MAPT;SRGAP2;NEFH;SHANK1
prostanoid metabolic process (GO:0006692)	2022-03-18	0.0645975	0.473148	0	0	3.63532	9.95924	GSTM1;PTGR1;PTGR2
regulation of establishment or maintenance of cell polarity (GO:0032878)	2022-03-18	0.0645975	0.473148	0	0	3.63532	9.95924	CDH5;RUFY3;LLGL1
regulation of mRNA polyadenylation (GO:1900363)	2022-03-18	0.0645975	0.473148	0	0	3.63532	9.95924	RNF20;NCBP2;RNF40
regulation of transcription by RNA polymerase I (GO:0006356)	2022-03-18	0.0645975	0.473148	0	0	3.63532	9.95924	FLNA;PHF8;POLR2L
release of cytochrome c from mitochondria (GO:0001836)	2022-03-18	0.0645975	0.473148	0	0	3.63532	9.95924	GGCT;FIS1;SOD2
response to axon injury (GO:0048678)	2022-03-18	0.0645975	0.473148	0	0	3.63532	9.95924	DHFR;APOD;SOD1
cellular macromolecule biosynthetic process (GO:0034645)	23/314	0.0649437	0.474643	0	0	1.44341	3.94661	TSFM;FEN1;RNASEH2A;MRPS36;MRPS18B;MRPL27;RPA2;RRBP1;MRPL13;MRPS6;MRPL32;MRPS18C;MRPL55;KIN;RPS28;FUBP3;RPA3;POLR2C;NT5M;POLR2G;POLR2I;POLR2J;POLR2L
synapse organization (GO:0050808)	11/126	0.0656662	0.478876	0	0	1.74283	4.74603	CAST;CDC42;UNC13C;PPFIBP2;SPOCK2;CNTN2;SNCG;MAPT;PPFIA4;CBLN2;CBLN1
negative regulation of protein catabolic process (GO:0042177)	1942-05-01	0.0664545	0.483569	0	0	2.45816	6.66466	SNX3;SNX12;FLNA;SIRT2;BANP
peptide metabolic process (GO:0006518)	1983-08-01	0.0679987	0.493729	0	0	1.94201	5.22065	GSTM4;CPM;GPX1;GSTM1;ETHE1;GSR;APEH;SOD1
Ras protein signal transduction (GO:0007265)	12/142	0.0685273	0.496488	0	0	1.68218	4.50912	EPS8;USP8;RIT2;TRIM28;CDC42EP4;LIMK1;CDC42EP2;CDC42EP1;EPS8L2;PARK7;USP28;CRKL
maintenance of blood-brain barrier (GO:0035633)	2022-04-30	0.0690487	0.499183	0	0	2.79746	7.47745	CDH5;MBP;JAM3;TJP2
nuclear-transcribed mRNA catabolic process, deadenylation-dependent decay (GO:0000288)	1956-06-01	0.0710135	0.512279	0	0	2.18345	5.77496	EXOSC6;LSM7;SAMD4A;DCPS;LSM4;LSM2
folic acid metabolic process (GO:0046655)	2022-03-19	0.0738395	0.518943	0	0	3.40793	8.88059	DHFR;MTHFD2;MTHFD2L
glycerolipid catabolic process (GO:0046503)	2022-03-19	0.0738395	0.518943	0	0	3.40793	8.88059	LYPLA2;ENPP6;PRDX6
long-term memory (GO:0007616)	2022-03-19	0.0738395	0.518943	0	0	3.40793	8.88059	CALB1;CAMK4;SHANK1
negative regulation of nervous system development (GO:0051961)	2022-03-19	0.0738395	0.518943	0	0	3.40793	8.88059	DYNLT1;PAX6;APPL2
regulation of mitochondrial membrane permeability (GO:0046902)	2022-03-19	0.0738395	0.518943	0	0	3.40793	8.88059	HEBP2;PPIF;ALKBH7
sphingosine metabolic process (GO:0006670)	2022-03-19	0.0738395	0.518943	0	0	3.40793	8.88059	ASAH1;ASAH2;SPHK2
striated muscle cell differentiation (GO:0051146)	2022-03-19	0.0738395	0.518943	0	0	3.40793	8.88059	SKI;MYEF2;SDC1
telomere capping (GO:0016233)	2022-03-19	0.0738395	0.518943	0	0	3.40793	8.88059	TEN1;TERF2IP;TFIP11
regulation of reactive oxygen species metabolic process (GO:2000377)	1957-06-01	0.0760386	0.518943	0	0	2.14052	5.51508	CBR1;SPHK2;DCXR;SIRT5;COQ7;SIRT2
protein acetylation (GO:0006473)	1931-04-01	0.0761471	0.518943	0	0	2.69371	6.93653	BLOC1S1;EP300;NAA35;MAPT
purine nucleoside bisphosphate metabolic process (GO:0034032)	1931-04-01	0.0761471	0.518943	0	0	2.69371	6.93653	ACOT7;ACOT13;DBI;ACAT1
regulation of cellular pH (GO:0030641)	1931-04-01	0.0761471	0.518943	0	0	2.69371	6.93653	CA2;CA7;SLC4A2;SLC9A1
ribonucleoside bisphosphate metabolic process (GO:0033875)	1931-04-01	0.0761471	0.518943	0	0	2.69371	6.93653	ACOT7;ACOT13;DBI;ACAT1
axon regeneration (GO:0031103)	2022-02-09	0.0769092	0.518943	0	0	5.19052	13.3144	DHFR;APOD
detection of mechanical stimulus involved in sensory perception of sound (GO:0050910)	2022-02-09	0.0769092	0.518943	0	0	5.19052	13.3144	WHRN;KIT
DNA topological change (GO:0006265)	2022-02-09	0.0769092	0.518943	0	0	5.19052	13.3144	HMGB2;HMGB1
fatty acid alpha-oxidation (GO:0001561)	2022-02-09	0.0769092	0.518943	0	0	5.19052	13.3144	PHYH;HACL1
inositol metabolic process (GO:0006020)	2022-02-09	0.0769092	0.518943	0	0	5.19052	13.3144	IMPA1;PPIP5K2
L-ascorbic acid metabolic process (GO:0019852)	2022-02-09	0.0769092	0.518943	0	0	5.19052	13.3144	CYB5R3;GSTO1
mast cell mediated immunity (GO:0002448)	2022-02-09	0.0769092	0.518943	0	0	5.19052	13.3144	KIT;S100A13
negative regulation of membrane potential (GO:0045837)	2022-02-09	0.0769092	0.518943	0	0	5.19052	13.3144	HEBP2;MAPT
negative regulation of mRNA 3'-end processing (GO:0031441)	2022-02-09	0.0769092	0.518943	0	0	5.19052	13.3144	RNF20;RNF40
nucleoside triphosphate biosynthetic process (GO:0009142)	2022-02-09	0.0769092	0.518943	0	0	5.19052	13.3144	AK3;AK4
peptidyl-cysteine modification (GO:0018198)	2022-02-09	0.0769092	0.518943	0	0	5.19052	13.3144	PRDX3;PARK7
peripheral nervous system axon ensheathment (GO:0032292)	2022-02-09	0.0769092	0.518943	0	0	5.19052	13.3144	SKI;SIRT2
positive regulation of ligase activity (GO:0051351)	2022-02-09	0.0769092	0.518943	0	0	5.19052	13.3144	MID1IP1;GCLM
positive regulation of megakaryocyte differentiation (GO:0045654)	2022-02-09	0.0769092	0.518943	0	0	5.19052	13.3144	PITHD1;HMGB2
regulation of endothelial cell differentiation (GO:0045601)	2022-02-09	0.0769092	0.518943	0	0	5.19052	13.3144	ZEB1;VEZF1
regulation of PERK-mediated unfolded protein response (GO:1903897)	2022-02-09	0.0769092	0.518943	0	0	5.19052	13.3144	HSPA5;NCK1
regulation of pinocytosis (GO:0048548)	2022-02-09	0.0769092	0.518943	0	0	5.19052	13.3144	CDC42;PPT1
Schwann cell development (GO:0014044)	2022-02-09	0.0769092	0.518943	0	0	5.19052	13.3144	SKI;SIRT2
tetrahydrofolate interconversion (GO:0035999)	2022-02-09	0.0769092	0.518943	0	0	5.19052	13.3144	MTHFD2;MTHFD2L
homotypic cell-cell adhesion (GO:0034109)	1944-05-01	0.0780369	0.522331	0	0	2.33185	5.94756	CSRP1;HSPB1;FLNA;CLIC1;TJP2
neurogenesis (GO:0022008)	1944-05-01	0.0780369	0.522331	0	0	2.33185	5.94756	DAGLA;DCHS1;HAP1;MAPT;CDK5RAP2
positive regulation of cell division (GO:0051781)	1944-05-01	0.0780369	0.522331	0	0	2.33185	5.94756	CDC42;PKP4;FGF1;SIRT2;FGFR2
positive regulation of stress fiber assembly (GO:0051496)	1944-05-01	0.0780369	0.522331	0	0	2.33185	5.94756	CDC42;PXN;LIMK1;SORBS3;S100A10
negative regulation of cellular amide metabolic process (GO:0034249)	1986-08-01	0.0800798	0.533865	0	0	1.86702	4.71373	DHFR;RTN1;IGFBP5;NCL;PCIF1;SAMD4A;HAP1;MRPL13
negative regulation of phosphorylation (GO:0042326)	1986-08-01	0.0800798	0.533865	0	0	1.86702	4.71373	PRDX3;CDKN1B;CADM4;PRKRIP1;TERF2IP;PARK7;MAPT;CRKL
regulation of translation (GO:0006417)	14/178	0.0834059	0.548771	0	0	1.55588	3.86486	TSFM;IGFBP5;NCBP2;POLDIP3;PCIF1;SAMD4A;UPF3B;HSPB1;FOXO3;MRPL13;GLE1;DHFR;NCL;VIM
superoxide metabolic process (GO:0006801)	1932-04-01	0.0835964	0.548771	0	0	2.59737	6.44602	PRDX2;PRDX1;SOD2;SOD1
folic acid-containing compound metabolic process (GO:0006760)	2022-03-20	0.0836301	0.548771	0	0	3.20729	7.95842	DHFR;MTHFD2;MTHFD2L
nucleobase-containing compound biosynthetic process (GO:0034654)	2022-03-20	0.0836301	0.548771	0	0	3.20729	7.95842	CDA;DGUOK;ADK
positive regulation of activated T cell proliferation (GO:0042104)	2022-03-20	0.0836301	0.548771	0	0	3.20729	7.95842	HMGB1;FADD;ICOSLG
positive regulation of epidermal cell differentiation (GO:0045606)	2022-03-20	0.0836301	0.548771	0	0	3.20729	7.95842	NUMA1;TRIM16;ETV4
purine ribonucleoside monophosphate metabolic process (GO:0009167)	2022-03-20	0.0836301	0.548771	0	0	3.20729	7.95842	AK3;AK4;PFAS
regulation of granulocyte chemotaxis (GO:0071622)	2022-03-20	0.0836301	0.548771	0	0	3.20729	7.95842	MPP1;RARRES2;JAM3
insulin receptor signaling pathway (GO:0008286)	1973-07-01	0.086293	0.564029	0	0	1.93004	4.7286	FER;RARRES2;GAB1;SORBS1;GPLD1;SH2B2;BCAR1
regulation of actin filament polymerization (GO:0030833)	1973-07-01	0.086293	0.564029	0	0	1.93004	4.7286	FER;CDC42EP4;COTL1;CDC42EP2;CDC42EP1;KANK4;NCK1
protein polymerization (GO:0051258)	1959-06-01	0.0866762	0.565427	0	0	2.05953	5.03673	TPPP3;GPX4;MID1IP1;MICALL2;MAPT;UBE2K
chromatin remodeling (GO:0006338)	9/103	0.0896785	0.57389	0	0	1.74309	4.2035	SMARCB1;SRCAP;ACTR5;MBD2;NUDT5;MTA2;ZBTB7A;HCFC1;BPTF
apoptotic mitochondrial changes (GO:0008637)	1933-04-01	0.0913878	0.57389	0	0	2.50767	5.99996	GGCT;FIS1;SOD2;HSPD1
adherens junction assembly (GO:0034333)	2022-02-10	0.0929005	0.57389	0	0	4.54147	10.7916	PAK2;JAM3
defense response to tumor cell (GO:0002357)	2022-02-10	0.0929005	0.57389	0	0	4.54147	10.7916	PRDX2;RBMS3
DNA dealkylation (GO:0035510)	2022-02-10	0.0929005	0.57389	0	0	4.54147	10.7916	ALKBH3;FTO
DNA dealkylation involved in DNA repair (GO:0006307)	2022-02-10	0.0929005	0.57389	0	0	4.54147	10.7916	ALKBH3;FTO
genetic imprinting (GO:0071514)	2022-02-10	0.0929005	0.57389	0	0	4.54147	10.7916	MECP2;CTCF
histone H2B ubiquitination (GO:0033523)	2022-02-10	0.0929005	0.57389	0	0	4.54147	10.7916	RNF20;RNF40
inner ear receptor cell stereocilium organization (GO:0060122)	2022-02-10	0.0929005	0.57389	0	0	4.54147	10.7916	WHRN;SOD1
membrane lipid catabolic process (GO:0046466)	2022-02-10	0.0929005	0.57389	0	0	4.54147	10.7916	ENPP2;PPT1
modulation by symbiont of host process (GO:0044003)	2022-02-10	0.0929005	0.57389	0	0	4.54147	10.7916	PGK1;ENO1
morphogenesis of an epithelial sheet (GO:0002011)	2022-02-10	0.0929005	0.57389	0	0	4.54147	10.7916	LIN7C;ARHGAP12
negative regulation of interferon-beta production (GO:0032688)	2022-02-10	0.0929005	0.57389	0	0	4.54147	10.7916	YY1;PPM1B
nucleoside metabolic process (GO:0009116)	2022-02-10	0.0929005	0.57389	0	0	4.54147	10.7916	NT5C1A;MACROD1
peptidyl-amino acid modification (GO:0018193)	2022-02-10	0.0929005	0.57389	0	0	4.54147	10.7916	FKBP10;METAP2
peptidyl-lysine acetylation (GO:0018394)	2022-02-10	0.0929005	0.57389	0	0	4.54147	10.7916	BLOC1S1;EP300
phosphatidylcholine catabolic process (GO:0034638)	2022-02-10	0.0929005	0.57389	0	0	4.54147	10.7916	ENPP2;PLA2G7
positive regulation by symbiont of entry into host (GO:0075294)	2022-02-10	0.0929005	0.57389	0	0	4.54147	10.7916	LGALS1;P4HB
positive regulation of transcription of nucleolar large rRNA by RNA polymerase I (GO:1901838)	2022-02-10	0.0929005	0.57389	0	0	4.54147	10.7916	SMARCB1;NCL
positive regulation of viral entry into host cell (GO:0046598)	2022-02-10	0.0929005	0.57389	0	0	4.54147	10.7916	LGALS1;P4HB
production of siRNA involved in RNA interference (GO:0030422)	2022-02-10	0.0929005	0.57389	0	0	4.54147	10.7916	TSNAX;PRKRA
regulation of attachment of spindle microtubules to kinetochore (GO:0051988)	2022-02-10	0.0929005	0.57389	0	0	4.54147	10.7916	CDC42;SIRT2
regulation of high voltage-gated calcium channel activity (GO:1901841)	2022-02-10	0.0929005	0.57389	0	0	4.54147	10.7916	SRI;CALM1
regulation of long-term synaptic depression (GO:1900452)	2022-02-10	0.0929005	0.57389	0	0	4.54147	10.7916	MAPT;CBLN1
regulation of neutrophil migration (GO:1902622)	2022-02-10	0.0929005	0.57389	0	0	4.54147	10.7916	MPP1;JAM3
sulfur amino acid catabolic process (GO:0000098)	2022-02-10	0.0929005	0.57389	0	0	4.54147	10.7916	TST;ADO
positive regulation of cysteine-type endopeptidase activity involved in apoptotic process (GO:0043280)	10/119	0.0933813	0.57389	0	0	1.67052	3.96092	FIS1;DIABLO;HTRA2;CYCS;FADD;HMGB1;MAPT;CTSD;ST18;HSPD1
error-prone translesion synthesis (GO:0042276)	2022-03-21	0.0939412	0.57389	0	0	3.02895	7.16373	PCNA;RPA3;RPA2
neurotrophin signaling pathway (GO:0038179)	2022-03-21	0.0939412	0.57389	0	0	3.02895	7.16373	ZFYVE27;HAP1;BCAR1
poly(A)+ mRNA export from nucleus (GO:0016973)	2022-03-21	0.0939412	0.57389	0	0	3.02895	7.16373	MCM3AP;PABPN1;POLDIP3
positive regulation of lipid storage (GO:0010884)	2022-03-21	0.0939412	0.57389	0	0	3.02895	7.16373	EHD1;PLIN3;NFKB1
positive regulation of transcription regulatory region DNA binding (GO:2000679)	2022-03-21	0.0939412	0.57389	0	0	3.02895	7.16373	EP300;PAX6;PARK7
regulation of cardiac muscle contraction by calcium ion signaling (GO:0010882)	2022-03-21	0.0939412	0.57389	0	0	3.02895	7.16373	GSTO1;CALM1;SLC9A1
regulation of transcription by RNA polymerase III (GO:0006359)	2022-03-21	0.0939412	0.57389	0	0	3.02895	7.16373	ZNF143;PRDX5;NAB2
brain development (GO:0007420)	12/150	0.0939874	0.57389	0	0	1.58399	3.74549	ZIC2;NFIB;SETD1A;PPT1;AATK;APOD;HAP1;EML1;PAFAH1B3;CDK5RAP2;BPTF;PHF8
negative regulation of nucleic acid-templated transcription (GO:1903507)	31/464	0.0964632	0.587932	0	0	1.30775	3.05829	CDKN1B;HMGB2;PBXIP1;ENO1;CTCF;MECP2;LBH;TRIM28;ZIC2;NACC2;DPF3;DMAP1;SUDS3;ZBTB7A;SPEN;TSC22D4;HSPA8;PHC2;ZHX2;ZGPAT;RING1;MBD2;ZHX1;SIRT2;GATAD2A;ZEB1;SNW1;SP3;RCOR3;CRYAB;RCOR1
regulation of DNA binding (GO:0051101)	1947-05-01	0.0972946	0.59192	0	0	2.16495	5.04436	SKI;HMGB2;HMGB1;ZBTB7A;SIRT2
negative regulation of translation (GO:0017148)	1990-08-01	0.0980436	0.594569	0	0	1.77557	4.12349	FTO;DHFR;IGFBP5;NCL;TPR;PCIF1;SAMD4A;MRPL13
iron ion homeostasis (GO:0055072)	1961-06-01	0.0980861	0.594569	0	0	1.98443	4.60766	BDH2;HEPH;GLRX3;FTH1;FXN;SOD1
organic cyclic compound biosynthetic process (GO:1901362)	1934-04-01	0.0995115	0.596711	0	0	2.42395	5.59323	DHRS11;SCP2;FDXR;MOCS1
positive regulation of protein dephosphorylation (GO:0035307)	1934-04-01	0.0995115	0.596711	0	0	2.42395	5.59323	PPP1R16B;CDH5;SYMPK;CALM1
protein localization to chromosome (GO:0034502)	1934-04-01	0.0995115	0.596711	0	0	2.42395	5.59323	RAD21;RPA2;TERF2IP;CTCF
regulation of lamellipodium assembly (GO:0010591)	1934-04-01	0.0995115	0.596711	0	0	2.42395	5.59323	CDC42;FER;CAPZB;AVIL
tRNA export from nucleus (GO:0006409)	1934-04-01	0.0995115	0.596711	0	0	2.42395	5.59323	NUP214;TPR;NUP54;RAN
tRNA-containing ribonucleoprotein complex export from nucleus (GO:0071431)	1934-04-01	0.0995115	0.596711	0	0	2.42395	5.59323	NUP214;TPR;NUP54;RAN
regulation of RNA splicing (GO:0043484)	1976-07-01	0.101638	0.608369	0	0	1.84583	4.22019	RBM39;MBNL1;MBNL2;HNRNPF;RBM12;QKI;RBM22
DNA-templated transcription, initiation (GO:0006352)	13/168	0.101923	0.608988	0	0	1.52788	3.48897	TAF13;MAZ;TAF11;NR2C2;SNW1;POLR2C;TFAM;POLR2G;TAF6;POLR2I;TAF9B;POLR2J;POLR2L
peptidyl-lysine modification (GO:0018205)	9/106	0.102635	0.612147	0	0	1.68891	3.84493	NUP214;TRIM28;BLOC1S1;TPR;EP300;SIRT5;NUP54;PARK7;SIRT2
regulation of neurogenesis (GO:0050767)	1962-06-01	0.104075	0.612685	0	0	1.94889	4.40963	SPEN;SNW1;DYNLT1;HMGB2;PAX6;APPL2
myelination (GO:0042552)	1948-05-01	0.104201	0.612685	0	0	2.11449	4.78179	SKI;PLLP;MBP;SIRT2;BCAS1
cell projection assembly (GO:0030031)	2022-03-22	0.104743	0.612685	0	0	2.86938	6.47402	CDC42;CAPG;NEFH
error-free translesion synthesis (GO:0070987)	2022-03-22	0.104743	0.612685	0	0	2.86938	6.47402	PCNA;RPA3;RPA2
mitochondrial calcium ion homeostasis (GO:0051560)	2022-03-22	0.104743	0.612685	0	0	2.86938	6.47402	LETM1;FIS1;ANXA6
negative regulation of phosphate metabolic process (GO:0045936)	2022-03-22	0.104743	0.612685	0	0	2.86938	6.47402	CDA;CDKN1B;PRKRIP1
negative regulation of small molecule metabolic process (GO:0062014)	2022-03-22	0.104743	0.612685	0	0	2.86938	6.47402	CDA;PGP;EP300
regulation of chromosome organization (GO:0033044)	2022-03-22	0.104743	0.612685	0	0	2.86938	6.47402	TERF2IP;MAPT;HDAC8
regulation of endoplasmic reticulum stress-induced intrinsic apoptotic signaling pathway (GO:1902235)	2022-03-22	0.104743	0.612685	0	0	2.86938	6.47402	TXNDC12;PARK7;NCK1
regulation of lipid storage (GO:0010883)	2022-03-22	0.104743	0.612685	0	0	2.86938	6.47402	FTO;ALKBH7;NFKB1
regulation of vacuole organization (GO:0044088)	2022-03-22	0.104743	0.612685	0	0	2.86938	6.47402	ENO1;ENO2;ENO3
positive regulation of cellular component biogenesis (GO:0044089)	1992-08-01	0.107812	0.612705	0	0	1.73311	3.86028	CDH5;LGALS3;TPR;LIMK1;CDC42EP2;SDC1;PARK7;MPP7
regulation of lipid metabolic process (GO:0019216)	1992-08-01	0.107812	0.612705	0	0	1.73311	3.86028	IDI1;NFYA;NPC2;NFYB;MID1IP1;NFYC;RARRES2;GPS2
oxoacid metabolic process (GO:0043436)	1935-04-01	0.107957	0.612705	0	0	2.34564	5.22144	GRHPR;DAO;PPA2;ABHD14B
positive regulation of lipid biosynthetic process (GO:0046889)	1935-04-01	0.107957	0.612705	0	0	2.34564	5.22144	CREB1;MID1IP1;SORBS1;GPLD1
regulation of mitotic spindle organization (GO:0060236)	1935-04-01	0.107957	0.612705	0	0	2.34564	5.22144	NUMA1;TPR;FSD1;EML3
regulation of protein polymerization (GO:0032271)	1935-04-01	0.107957	0.612705	0	0	2.34564	5.22144	TPPP3;COTL1;ARL2;MAPT
cell-cell adhesion via plasma-membrane adhesion molecules (GO:0098742)	13/170	0.109041	0.612705	0	0	1.50826	3.34234	CRB2;CADM3;CDH7;CDH5;MAG;CDH20;PALLD;CNTN2;FAT2;DCHS1;EMB;CDH15;CBLN1
cellular glucan metabolic process (GO:0006073)	2022-02-11	0.109742	0.612705	0	0	4.03665	8.91948	PHKA1;PYGM
establishment of epithelial cell apical/basal polarity (GO:0045198)	2022-02-11	0.109742	0.612705	0	0	4.03665	8.91948	CDC42;MSN
hepatocyte growth factor receptor signaling pathway (GO:0048012)	2022-02-11	0.109742	0.612705	0	0	4.03665	8.91948	BCAR1;SIRT2
inositol phosphate biosynthetic process (GO:0032958)	2022-02-11	0.109742	0.612705	0	0	4.03665	8.91948	ITPKB;PPIP5K2
isotype switching (GO:0045190)	2022-02-11	0.109742	0.612705	0	0	4.03665	8.91948	EXOSC6;HSPD1
mitochondrial transcription (GO:0006390)	2022-02-11	0.109742	0.612705	0	0	4.03665	8.91948	TFAM;FOXO3
negative regulation of activin receptor signaling pathway (GO:0032926)	2022-02-11	0.109742	0.612705	0	0	4.03665	8.91948	SKI;IGSF1
negative regulation of defense response to virus (GO:0050687)	2022-02-11	0.109742	0.612705	0	0	4.03665	8.91948	PPM1B;PCBP2
negative regulation of lymphocyte migration (GO:2000402)	2022-02-11	0.109742	0.612705	0	0	4.03665	8.91948	LRCH1;APOD
nucleus localization (GO:0051647)	2022-02-11	0.109742	0.612705	0	0	4.03665	8.91948	CLMN;SYNE2
positive regulation of cytoplasmic transport (GO:1903651)	2022-02-11	0.109742	0.612705	0	0	4.03665	8.91948	RDX;MSN
positive regulation of transcription elongation from RNA polymerase II promoter (GO:0032968)	2022-02-11	0.109742	0.612705	0	0	4.03665	8.91948	TCERG1;BRD4
pyrimidine nucleoside catabolic process (GO:0046135)	2022-02-11	0.109742	0.612705	0	0	4.03665	8.91948	NT5C1A;NT5M
rDNA heterochromatin assembly (GO:0000183)	2022-02-11	0.109742	0.612705	0	0	4.03665	8.91948	MBD2;SIRT2
regulation of biosynthetic process (GO:0009889)	2022-02-11	0.109742	0.612705	0	0	4.03665	8.91948	SPHK2;MID1IP1
regulation of histone H3-K9 acetylation (GO:2000615)	2022-02-11	0.109742	0.612705	0	0	4.03665	8.91948	SMARCB1;SPHK2
regulation of lamellipodium morphogenesis (GO:2000392)	2022-02-11	0.109742	0.612705	0	0	4.03665	8.91948	ENPP2;CD44
regulation of lymphocyte migration (GO:2000401)	2022-02-11	0.109742	0.612705	0	0	4.03665	8.91948	STK10;MSN
regulation of mast cell activation involved in immune response (GO:0033006)	2022-02-11	0.109742	0.612705	0	0	4.03665	8.91948	FER;SPHK2
V(D)J recombination (GO:0033151)	2022-02-11	0.109742	0.612705	0	0	4.03665	8.91948	HMGB2;HMGB1
actin cytoskeleton reorganization (GO:0031532)	1963-06-01	0.11025	0.612705	0	0	1.91459	4.22168	FER;KIT;GAB1;MICALL2;FLNA;BCAR1
organonitrogen compound catabolic process (GO:1901565)	1963-06-01	0.11025	0.612705	0	0	1.91459	4.22168	TST;ENPP2;PPT1;ADO;USE1;PLA2G7
positive regulation of viral process (GO:0048524)	1963-06-01	0.11025	0.612705	0	0	1.91459	4.22168	POLR2C;PPIH;POLR2G;POLR2I;POLR2J;POLR2L
negative regulation of catabolic process (GO:0009895)	1949-05-01	0.111342	0.616718	0	0	2.06632	4.5359	SNX3;SNX12;FLNA;SIRT2;BANP
positive regulation of actin filament polymerization (GO:0030838)	1949-05-01	0.111342	0.616718	0	0	2.06632	4.5359	FER;CDC42EP4;CDC42EP2;CDC42EP1;NCK1
regulation of cellular component organization (GO:0051128)	11/139	0.11163	0.617292	0	0	1.56474	3.4308	RUFY1;HSPA8;RIT2;SETD1A;SNX12;LAMTOR2;PARK7;ERMN;BCAR1;HCFC1;GFAP
DNA catabolic process, endonucleolytic (GO:0000737)	2022-03-23	0.116006	0.634141	0	0	2.72577	5.87161	ENDOG;HMGB2;HMGB1
glucose 6-phosphate metabolic process (GO:0051156)	2022-03-23	0.116006	0.634141	0	0	2.72577	5.87161	RPIA;TALDO1;PGLS
negative regulation of GTPase activity (GO:0034260)	2022-03-23	0.116006	0.634141	0	0	2.72577	5.87161	LRCH1;RDX;ARL2
negative regulation of reactive oxygen species metabolic process (GO:2000378)	2022-03-23	0.116006	0.634141	0	0	2.72577	5.87161	SIRT5;PARK7;SIRT2
nucleotide metabolic process (GO:0009117)	2022-03-23	0.116006	0.634141	0	0	2.72577	5.87161	AK4;PARK7;NUDT5
positive regulation of transcription by RNA polymerase I (GO:0045943)	2022-03-23	0.116006	0.634141	0	0	2.72577	5.87161	SMARCB1;NCL;PHF8
regulation of release of sequestered calcium ion into cytosol by sarcoplasmic reticulum (GO:0010880)	2022-03-23	0.116006	0.634141	0	0	2.72577	5.87161	GSTO1;SRI;CALM1
calcium-dependent cell-cell adhesion via plasma membrane cell adhesion molecules (GO:0016339)	1936-04-01	0.116712	0.634884	0	0	2.27221	4.88082	CDH5;CDH20;DCHS1;CDH7
platelet aggregation (GO:0070527)	1936-04-01	0.116712	0.634884	0	0	2.27221	4.88082	CSRP1;HSPB1;FLNA;CLIC1
transition metal ion transport (GO:0000041)	1936-04-01	0.116712	0.634884	0	0	2.27221	4.88082	SLC30A9;HEPH;FTH1;CUTC
negative regulation of cellular protein metabolic process (GO:0032269)	1994-08-01	0.118094	0.641357	0	0	1.69263	3.61592	DHFR;CSTB;IGFBP5;NCL;PCIF1;SAMD4A;MRPL13;NFKB1
axon development (GO:0061564)	1979-07-01	0.118364	0.641778	0	0	1.76864	3.77426	DHFR;S100A6;MAPT;S100B;NEFH;LLGL1;FGFR2
positive regulation of nucleic acid-templated transcription (GO:1903508)	33/511	0.123048	0.646228	0	0	1.26048	2.64094	MAZ;HMGB2;CTCF;FOXO3;PHF8;HMGN5;LBH;TRIM28;ZIC2;ZMIZ1;EP300;PCBD2;CDK5RAP2;BRD4;RNF20;AFAP1L2;NFYA;CNBP;TFEB;PAX6;NFKB1;HCFC1;CREB1;FUBP3;NFIB;PITHD1;CAMK4;SP3;TFAM;TCF4;TRIM16;MAP3K12;TRIM56
sensory perception of light stimulus (GO:0050953)	1995-08-01	0.123425	0.646228	0	0	1.67308	3.5003	COL18A1;ABLIM1;ZIC2;WHRN;PITPNA;UNC119;PAX6;CRYZ
glycerophospholipid metabolic process (GO:0006650)	1980-07-01	0.124237	0.646228	0	0	1.74432	3.63788	PON1;PGP;LCAT;ENPP6;PLA2G7;PRDX6;GPLD1
regulation of organelle organization (GO:0033043)	1980-07-01	0.124237	0.646228	0	0	1.74432	3.63788	FIS1;CLIC4;RDX;EP300;MSN;MAPT;PAK2
nucleotide-excision repair, DNA incision, 5'-to lesion (GO:0006296)	1937-04-01	0.125765	0.646228	0	0	2.20324	4.56806	POLD4;PCNA;RPA3;RPA2
regulation of intracellular pH (GO:0051453)	1937-04-01	0.125765	0.646228	0	0	2.20324	4.56806	CA2;CA7;SLC4A2;SLC9A1
tRNA transport (GO:0051031)	1937-04-01	0.125765	0.646228	0	0	2.20324	4.56806	NUP214;TPR;NUP54;RAN
blood circulation (GO:0008015)	1951-05-01	0.126306	0.646228	0	0	1.97628	4.08901	SCPEP1;GPX1;CYB5R3;GCLM;SOD1
mitotic nuclear membrane organization (GO:0101024)	1951-05-01	0.126306	0.646228	0	0	1.97628	4.08901	LMNA;RCC1;BANF1;SIRT2;RAN
mitotic nuclear membrane reassembly (GO:0007084)	1951-05-01	0.126306	0.646228	0	0	1.97628	4.08901	LMNA;RCC1;BANF1;SIRT2;RAN
positive regulation of actin filament bundle assembly (GO:0032233)	1951-05-01	0.126306	0.646228	0	0	1.97628	4.08901	CDC42;PXN;LIMK1;SORBS3;S100A10
regulation of protein modification process (GO:0031399)	1951-05-01	0.126306	0.646228	0	0	1.97628	4.08901	PPP1R16B;CDH5;FER;CADM4;HSPB1
actin crosslink formation (GO:0051764)	2022-02-12	0.1273	0.646228	0	0	3.63279	7.48794	EPS8;FLNA
C-terminal protein amino acid modification (GO:0018410)	2022-02-12	0.1273	0.646228	0	0	3.63279	7.48794	FOLH1;GPLD1
carnitine metabolic process (GO:0009437)	2022-02-12	0.1273	0.646228	0	0	3.63279	7.48794	TMLHE;ALDH9A1
cell differentiation in hindbrain (GO:0021533)	2022-02-12	0.1273	0.646228	0	0	3.63279	7.48794	KNDC1;CBLN1
cellular response to thyroid hormone stimulus (GO:0097067)	2022-02-12	0.1273	0.646228	0	0	3.63279	7.48794	RDX;BRD8
chromatin assembly or disassembly (GO:0006333)	2022-02-12	0.1273	0.646228	0	0	3.63279	7.48794	HDAC8;MTA2
digestive system development (GO:0055123)	2022-02-12	0.1273	0.646228	0	0	3.63279	7.48794	KIT;FGFR2
epithelial cell-cell adhesion (GO:0090136)	2022-02-12	0.1273	0.646228	0	0	3.63279	7.48794	KIT;PLEKHA7
histone H3-K9 demethylation (GO:0033169)	2022-02-12	0.1273	0.646228	0	0	3.63279	7.48794	JMJD1C;PHF8
keratan sulfate catabolic process (GO:0042340)	2022-02-12	0.1273	0.646228	0	0	3.63279	7.48794	ACAN;OGN
lysine catabolic process (GO:0006554)	2022-02-12	0.1273	0.646228	0	0	3.63279	7.48794	DLST;DLD
lysine metabolic process (GO:0006553)	2022-02-12	0.1273	0.646228	0	0	3.63279	7.48794	DLST;DLD
negative regulation of cardiac muscle hypertrophy (GO:0010614)	2022-02-12	0.1273	0.646228	0	0	3.63279	7.48794	GLRX3;LMNA
nucleoside catabolic process (GO:0009164)	2022-02-12	0.1273	0.646228	0	0	3.63279	7.48794	NT5C1A;NT5M
regulation of cell communication by electrical coupling involved in cardiac conduction (GO:1901844)	2022-02-12	0.1273	0.646228	0	0	3.63279	7.48794	SRI;CALM1
regulation of muscle system process (GO:0090257)	2022-02-12	0.1273	0.646228	0	0	3.63279	7.48794	ANXA6;SRI
regulation of oxidative stress-induced cell death (GO:1903201)	2022-02-12	0.1273	0.646228	0	0	3.63279	7.48794	P4HB;PARK7
regulation of plasminogen activation (GO:0010755)	2022-02-12	0.1273	0.646228	0	0	3.63279	7.48794	CLEC3B;ENO1
regulation of RNA export from nucleus (GO:0046831)	2022-02-12	0.1273	0.646228	0	0	3.63279	7.48794	NCBP2;TPR
serine family amino acid biosynthetic process (GO:0009070)	2022-02-12	0.1273	0.646228	0	0	3.63279	7.48794	SEPHS1;PSPH
sphingoid metabolic process (GO:0046519)	2022-02-12	0.1273	0.646228	0	0	3.63279	7.48794	ASAH2;SPHK2
synaptic vesicle fusion to presynaptic active zone membrane (GO:0031629)	2022-02-12	0.1273	0.646228	0	0	3.63279	7.48794	PRRT2;SNAP23
apoptotic nuclear changes (GO:0030262)	2022-03-24	0.127698	0.646228	0	0	2.59583	5.34245	ENDOG;HMGB2;HMGB1
cellular response to catecholamine stimulus (GO:0071870)	2022-03-24	0.127698	0.646228	0	0	2.59583	5.34245	SIRT2;GABPA;SLC9A1
establishment of mitotic spindle orientation (GO:0000132)	2022-03-24	0.127698	0.646228	0	0	2.59583	5.34245	DYNLT1;NUMA1;CDK5RAP2
histone monoubiquitination (GO:0010390)	2022-03-24	0.127698	0.646228	0	0	2.59583	5.34245	RNF20;RING1;RNF40
immune response-activating cell surface receptor signaling pathway (GO:0002429)	2022-03-24	0.127698	0.646228	0	0	2.59583	5.34245	BCAR1;GPLD1;SH2B2
iron-sulfur cluster assembly (GO:0016226)	2022-03-24	0.127698	0.646228	0	0	2.59583	5.34245	HSPA9;GLRX3;FXN
neuromuscular junction development (GO:0007528)	2022-03-24	0.127698	0.646228	0	0	2.59583	5.34245	UNC13C;PPFIBP2;DNAJA3
phospholipid catabolic process (GO:0009395)	2022-03-24	0.127698	0.646228	0	0	2.59583	5.34245	ENPP2;ENPP6;PRDX6
purine nucleotide metabolic process (GO:0006163)	2022-03-24	0.127698	0.646228	0	0	2.59583	5.34245	GPX1;NT5C1A;NUDT15
regulation of ruffle assembly (GO:1900027)	2022-03-24	0.127698	0.646228	0	0	2.59583	5.34245	EPS8;RDX;EPS8L2
neuron development (GO:0048666)	11/143	0.128752	0.650576	0	0	1.51701	3.10966	EHD1;SAMD14;ZFYVE27;BLOC1S1;TDP2;MICALL1;PPT1;MICALL2;MAP4;HMGB1;MAPT
spliceosomal snRNP assembly (GO:0000387)	1938-04-01	0.135104	0.681642	0	0	2.13833	4.28032	SNRPD2;PRPF3;LSM4;LSM2
regulation of nucleic acid-templated transcription (GO:1903506)	28/430	0.136129	0.685777	0	0	1.27065	2.53387	LIN54;CRABP2;IGSF1;SRRT;NAB2;TULP3;JMJD1C;NR2C2;ELAVL2;CCAR1;UBE2L3;HMGN5;ZMIZ1;EP300;RALY;RNF20;ZNF143;NFYA;NFYB;ACTR5;CNBP;NFYC;TFEB;HCFC1;SAP30;NFIA;SP3;TERF2IP
regulation of epidermal growth factor receptor signaling pathway (GO:0042058)	1967-06-01	0.136743	0.686797	0	0	1.78867	3.55883	CDC42;AFAP1L2;FER;MVP;HAP1;EPS15
vascular endothelial growth factor receptor signaling pathway (GO:0048010)	1967-06-01	0.136743	0.686797	0	0	1.78867	3.55883	CDC42;PXN;HSPB1;PAK2;BCAR1;NCK1
organophosphate ester transport (GO:0015748)	2022-03-25	0.139787	0.691068	0	0	2.47771	4.87522	SCP2;NPC2;PITPNA
positive regulation of DNA-templated transcription, elongation (GO:0032786)	2022-03-25	0.139787	0.691068	0	0	2.47771	4.87522	TCERG1;SCAF8;BRD4
regulation of ryanodine-sensitive calcium-release channel activity (GO:0060314)	2022-03-25	0.139787	0.691068	0	0	2.47771	4.87522	GSTO1;SRI;CALM1
regulation of spindle assembly (GO:0090169)	2022-03-25	0.139787	0.691068	0	0	2.47771	4.87522	NUMA1;TPR;EML3
positive regulation of transcription by RNA polymerase II (GO:0045944)	55/908	0.141253	0.691068	0	0	1.17898	2.3075	TCERG1;SMARCB1;HMGB2;HMGB1;PARK7;FGF1;IRF2BPL;YY1;ZMIZ1;EP300;DPF3;GABPA;NCK1;SLC30A9;TFEB;ABHD14B;VEZF1;PAX6;ETV4;SIRT2;HCFC1;CREB1;IRF3;NFIX;GPS2;NRF1;FOXO3;HDAC8;NR2C2;SLC9A1;PCBP1;RPRD1B;BRD8;FADD;BRD4;BPTF;ZNF143;JUND;NFYB;CNBP;CDC5L;NFKB1;USF1;ST18;SKI;SNW1;NFIA;FUBP3;NFIB;NFIC;SP3;TCEA1;TCF4;TAF6;FGFR2
bicellular tight junction assembly (GO:0070830)	1953-05-01	0.142136	0.691068	0	0	1.89373	3.69461	CDH5;MICALL2;ARL2;PAK2;MPP7
cellular macromolecule catabolic process (GO:0044265)	1953-05-01	0.142136	0.691068	0	0	1.89373	3.69461	RNASEH2A;FBXO2;RNASET2;PPP1R8;HTRA2
long-chain fatty acid metabolic process (GO:0001676)	1983-07-01	0.14272	0.691068	0	0	1.6752	3.26139	GSTM4;DAGLA;GPX1;ASAH2;SCP2;GPX4;HACL1
nucleotide-excision repair, DNA incision (GO:0033683)	1939-04-01	0.144714	0.691068	0	0	2.07712	4.01507	POLD4;PCNA;RPA3;RPA2
positive regulation of intracellular transport (GO:0032388)	1939-04-01	0.144714	0.691068	0	0	2.07712	4.01507	EHD1;NUMA1;RUFY3;TPR
regulation of peptidyl-threonine phosphorylation (GO:0010799)	1939-04-01	0.144714	0.691068	0	0	2.07712	4.01507	CADM4;CALM1;UBE2K;SIRT2
embryonic appendage morphogenesis (GO:0035113)	2022-02-13	0.145455	0.691068	0	0	3.30236	6.36658	SKI;MBNL1
glucan biosynthetic process (GO:0009250)	2022-02-13	0.145455	0.691068	0	0	3.30236	6.36658	GYG1;PGM1
glycogen biosynthetic process (GO:0005978)	2022-02-13	0.145455	0.691068	0	0	3.30236	6.36658	GYG1;PGM1
mitochondrion transport along microtubule (GO:0047497)	2022-02-13	0.145455	0.691068	0	0	3.30236	6.36658	NEFL;MAPT
negative regulation of alcohol biosynthetic process (GO:1902931)	2022-02-13	0.145455	0.691068	0	0	3.30236	6.36658	NFKB1;SOD1
negative regulation of endoplasmic reticulum unfolded protein response (GO:1900102)	2022-02-13	0.145455	0.691068	0	0	3.30236	6.36658	HSPA5;NCK1
negative regulation of gluconeogenesis (GO:0045721)	2022-02-13	0.145455	0.691068	0	0	3.30236	6.36658	PGP;EP300
negative regulation of intrinsic apoptotic signaling pathway in response to DNA damage by p53 class mediator (GO:1902166)	2022-02-13	0.145455	0.691068	0	0	3.30236	6.36658	TAF9B;CD44
negative regulation of vascular endothelial growth factor receptor signaling pathway (GO:0030948)	2022-02-13	0.145455	0.691068	0	0	3.30236	6.36658	CADM4;MMRN2
positive regulation of calcium ion import (GO:0090280)	2022-02-13	0.145455	0.691068	0	0	3.30236	6.36658	LGALS3;SPHK2
positive regulation of heterochromatin assembly (GO:0031453)	2022-02-13	0.145455	0.691068	0	0	3.30236	6.36658	TRIM28;TPR
positive regulation of insulin receptor signaling pathway (GO:0046628)	2022-02-13	0.145455	0.691068	0	0	3.30236	6.36658	GKAP1;SORBS1
positive regulation of nuclear-transcribed mRNA poly(A) tail shortening (GO:0060213)	2022-02-13	0.145455	0.691068	0	0	3.30236	6.36658	TNRC6C;POLR2G
positive regulation of ruffle assembly (GO:1900029)	2022-02-13	0.145455	0.691068	0	0	3.30236	6.36658	EPS8;EPS8L2
purine-containing compound salvage (GO:0043101)	2022-02-13	0.145455	0.691068	0	0	3.30236	6.36658	DGUOK;ADK
regulation of actomyosin structure organization (GO:0110020)	2022-02-13	0.145455	0.691068	0	0	3.30236	6.36658	CDC42;SLC9A1
regulation of cell communication by electrical coupling (GO:0010649)	2022-02-13	0.145455	0.691068	0	0	3.30236	6.36658	SRI;CALM1
regulation of chemokine (C-X-C motif) ligand 2 production (GO:2000341)	2022-02-13	0.145455	0.691068	0	0	3.30236	6.36658	MBP;HMGB1
regulation of mitotic cell cycle spindle assembly checkpoint (GO:0090266)	2022-02-13	0.145455	0.691068	0	0	3.30236	6.36658	TPR;CDK5RAP2
regulation of nucleocytoplasmic transport (GO:0046822)	2022-02-13	0.145455	0.691068	0	0	3.30236	6.36658	NUP214;TPR
regulation of protein acetylation (GO:1901983)	2022-02-13	0.145455	0.691068	0	0	3.30236	6.36658	TERF2IP;PARK7
regulation of T cell differentiation in thymus (GO:0033081)	2022-02-13	0.145455	0.691068	0	0	3.30236	6.36658	CAMK4;SOD1
regulation of tube diameter (GO:0035296)	2022-02-13	0.145455	0.691068	0	0	3.30236	6.36658	SCPEP1;GCLM
response to thyroid hormone (GO:0097066)	2022-02-13	0.145455	0.691068	0	0	3.30236	6.36658	RDX;BRD8
spliceosomal tri-snRNP complex assembly (GO:0000244)	2022-02-13	0.145455	0.691068	0	0	3.30236	6.36658	PRPF3;LSM2
transport along microtubule (GO:0010970)	2022-02-13	0.145455	0.691068	0	0	3.30236	6.36658	CDC42;BAG3
vascular process in circulatory system (GO:0003018)	2022-02-13	0.145455	0.691068	0	0	3.30236	6.36658	SCPEP1;GCLM
cellular amide metabolic process (GO:0043603)	9/115	0.147457	0.699547	0	0	1.54477	2.95703	DHFR;CPM;ACOT7;BTD;ASAH2;MTHFD2;MTHFD2L;ACOT13;DBI
cellular protein metabolic process (GO:0044267)	27/417	0.147659	0.699547	0	0	1.26254	2.41506	MRPS36;TNC;HTRA2;RRBP1;MRPL13;MRPL32;MRPL55;UBE2L3;TGOLN2;LGALS1;PENK;FDXR;SEPHS1;IGFBP5;FBXO2;MRPL27;MRPS18B;MRPS6;KTN1;MRPS18C;DNAJC3;MSRA;RPS28;VCAN;FDX1;SPARCL1;P4HB
regulated exocytosis (GO:0045055)	13/180	0.148879	0.704329	0	0	1.41719	2.69921	ITIH3;SPARC;RARRES2;ENDOD1;SOD1;CLEC3B;SYT12;LAMP2;CDC37L1;SDF4;FLNA;TAGLN2;CALM1
cytoplasmic microtubule organization (GO:0031122)	1954-05-01	0.150359	0.708319	0	0	1.85498	3.5147	NUMA1;CRIPT;WDR73;MAPT;FSD1
nuclear membrane reassembly (GO:0031468)	1954-05-01	0.150359	0.708319	0	0	1.85498	3.5147	LMNA;RCC1;BANF1;SIRT2;RAN
unsaturated fatty acid metabolic process (GO:0033559)	1954-05-01	0.150359	0.708319	0	0	1.85498	3.5147	DAGLA;GPX1;SCP2;GPX4;PTGR1
cellular response to decreased oxygen levels (GO:0036294)	1969-06-01	0.151009	0.710382	0	0	1.7317	3.27363	LMNA;PGK1;AK4;P4HB;NDRG1;SIRT2
chaperone cofactor-dependent protein refolding (GO:0051085)	2022-03-26	0.152242	0.71217	0	0	2.36986	4.46074	HSPA9;HSPA8;HSPA5
negative regulation of cell development (GO:0010721)	2022-03-26	0.152242	0.71217	0	0	2.36986	4.46074	DYNLT1;PAX6;APPL2
negative regulation of protein transport (GO:0051224)	2022-03-26	0.152242	0.71217	0	0	2.36986	4.46074	SNX3;SNX12;ERP29
positive regulation of histone methylation (GO:0031062)	2022-03-26	0.152242	0.71217	0	0	2.36986	4.46074	SNW1;RIF1;WDR5
translation (GO:0006412)	15/214	0.152482	0.712294	0	0	1.37259	2.58144	MRPS28;TSFM;MRPS36;MRPS18B;MRPL27;RRBP1;APEH;MRPL13;MRPS6;MRPL32;MRPS18C;MRPL55;RPS28;MRPL2;PPA2
fatty acid derivative biosynthetic process (GO:1901570)	1940-04-01	0.154582	0.719086	0	0	2.01932	3.77013	HMGCL;BDH2;PPT1;ACAT1
positive regulation of catalytic activity (GO:0043085)	1940-04-01	0.154582	0.719086	0	0	2.01932	3.77013	MID1IP1;SSBP1;FXN;SOD1
positive regulation of intrinsic apoptotic signaling pathway (GO:2001244)	1940-04-01	0.154582	0.719086	0	0	2.01932	3.77013	FIS1;NACC2;NCK1;SOD1
G1/S transition of mitotic cell cycle (GO:0000082)	1985-07-01	0.155732	0.723427	0	0	1.63207	3.03503	DHFR;CDKN1B;PCNA;RCC1;BCAT1;PHF8;BRD4
positive regulation of cell cycle process (GO:0090068)	8/101	0.157951	0.728145	0	0	1.56465	2.88751	CDC42;FEN1;NUMA1;RAD21;TPR;PKP4;SIRT2;USP19
regulation of plasma membrane bounded cell projection assembly (GO:0120032)	1970-06-01	0.158382	0.728145	0	0	1.70455	3.14106	PPP1R16B;CDC42;FER;CAPZB;RDX;TBC1D15
activation of cysteine-type endopeptidase activity (GO:0097202)	2022-02-14	0.164097	0.728145	0	0	3.02701	5.4707	ASPH;FADD
bone morphogenesis (GO:0060349)	2022-02-14	0.164097	0.728145	0	0	3.02701	5.4707	SKI;FGFR2
cell junction maintenance (GO:0034331)	2022-02-14	0.164097	0.728145	0	0	3.02701	5.4707	CBLN2;CBLN1
covalent chromatin modification (GO:0016569)	2022-02-14	0.164097	0.728145	0	0	3.02701	5.4707	MBD2;PARK7
dicarboxylic acid catabolic process (GO:0043649)	2022-02-14	0.164097	0.728145	0	0	3.02701	5.4707	QPRT;ASPA
ether lipid metabolic process (GO:0046485)	2022-02-14	0.164097	0.728145	0	0	3.02701	5.4707	LIPE;PLA2G7
heart process (GO:0003015)	2022-02-14	0.164097	0.728145	0	0	3.02701	5.4707	GPX1;SOD1
myeloid dendritic cell activation (GO:0001773)	2022-02-14	0.164097	0.728145	0	0	3.02701	5.4707	CAMK4;HMGB1
N-terminal protein amino acid modification (GO:0031365)	2022-02-14	0.164097	0.728145	0	0	3.02701	5.4707	NAA35;METAP2
negative regulation of mRNA splicing, via spliceosome (GO:0048025)	2022-02-14	0.164097	0.728145	0	0	3.02701	5.4707	PCBP4;SRSF4
neurotransmitter biosynthetic process (GO:0042136)	2022-02-14	0.164097	0.728145	0	0	3.02701	5.4707	DAGLA;ALDH9A1
nuclear migration (GO:0007097)	2022-02-14	0.164097	0.728145	0	0	3.02701	5.4707	CLMN;SYNE2
nuclear pore organization (GO:0006999)	2022-02-14	0.164097	0.728145	0	0	3.02701	5.4707	TPR;NUP54
nucleoside phosphate biosynthetic process (GO:1901293)	2022-02-14	0.164097	0.728145	0	0	3.02701	5.4707	AK3;AK4
nucleoside triphosphate metabolic process (GO:0009141)	2022-02-14	0.164097	0.728145	0	0	3.02701	5.4707	AK3;AK4
ovarian follicle development (GO:0001541)	2022-02-14	0.164097	0.728145	0	0	3.02701	5.4707	KIT;SOD1
polarized epithelial cell differentiation (GO:0030859)	2022-02-14	0.164097	0.728145	0	0	3.02701	5.4707	CDC42;MSN
positive regulation of leukocyte degranulation (GO:0043302)	2022-02-14	0.164097	0.728145	0	0	3.02701	5.4707	LAMP1;SPHK2
positive regulation of sodium ion transmembrane transporter activity (GO:2000651)	2022-02-14	0.164097	0.728145	0	0	3.02701	5.4707	GLRX;SLC9A1
positive regulation of superoxide anion generation (GO:0032930)	2022-02-14	0.164097	0.728145	0	0	3.02701	5.4707	MAPT;SOD1
regulation of chromatin organization (GO:1902275)	2022-02-14	0.164097	0.728145	0	0	3.02701	5.4707	SETD1A;TLK2
regulation of gastrulation (GO:0010470)	2022-02-14	0.164097	0.728145	0	0	3.02701	5.4707	CRB2;PHLDB1
regulation of histone deacetylation (GO:0031063)	2022-02-14	0.164097	0.728145	0	0	3.02701	5.4707	SAP30BP;SPHK2
regulation of intrinsic apoptotic signaling pathway in response to DNA damage by p53 class mediator (GO:1902165)	2022-02-14	0.164097	0.728145	0	0	3.02701	5.4707	TAF9B;CD44
regulation of retinoic acid receptor signaling pathway (GO:0048385)	2022-02-14	0.164097	0.728145	0	0	3.02701	5.4707	SNW1;TRIM16
regulation of transcription of nucleolar large rRNA by RNA polymerase I (GO:1901836)	2022-02-14	0.164097	0.728145	0	0	3.02701	5.4707	SMARCB1;NCL
respiratory electron transport chain (GO:0022904)	2022-02-14	0.164097	0.728145	0	0	3.02701	5.4707	ETFA;ETFB
ribonucleoside monophosphate biosynthetic process (GO:0009156)	2022-02-14	0.164097	0.728145	0	0	3.02701	5.4707	ADK;PFAS
thymus development (GO:0048538)	2022-02-14	0.164097	0.728145	0	0	3.02701	5.4707	FADD;SOD1
vasodilation (GO:0042311)	2022-02-14	0.164097	0.728145	0	0	3.02701	5.4707	SOD2;SOD1
positive regulation of protein-containing complex assembly (GO:0031334)	9/118	0.164275	0.728145	0	0	1.50202	2.71297	CDH5;LGALS3;TPPP3;RPA3;CDC42EP2;RPA2;CAPG;PARK7;MPP7
JNK cascade (GO:0007254)	1941-04-01	0.164694	0.728145	0	0	1.96464	3.54356	GPS2;TAB1;CRKL;MAP3K12
regulation of filopodium assembly (GO:0051489)	1941-04-01	0.164694	0.728145	0	0	1.96464	3.54356	CDC42;PPP1R16B;CAPZB;PALM
negative regulation of actin filament bundle assembly (GO:0032232)	2022-03-27	0.165032	0.728145	0	0	2.27099	4.09146	PAK2;CGNL1;SHANK1
negative regulation of cation channel activity (GO:2001258)	2022-03-27	0.165032	0.728145	0	0	2.27099	4.09146	GSTO1;SRI;CALM1
positive regulation of BMP signaling pathway (GO:0030513)	2022-03-27	0.165032	0.728145	0	0	2.27099	4.09146	CRB2;CDH5;NUMA1
myeloid leukocyte differentiation (GO:0002573)	1971-06-01	0.165908	0.730085	0	0	1.67824	3.01466	CDC42;GLO1;CAMK4;KIT;EP300;DEK
regulation of glycolytic process (GO:0006110)	1971-06-01	0.165908	0.730085	0	0	1.67824	3.01466	NUP214;PGAM1;TPR;EP300;NUP54;ZBTB7A
negative regulation of metabolic process (GO:0009892)	1956-05-01	0.16738	0.734626	0	0	1.78205	3.18539	FIS1;NOVA1;PLCL1;ALDH1A1;ACOT13
tight junction assembly (GO:0120192)	1956-05-01	0.16738	0.734626	0	0	1.78205	3.18539	CDH5;MICALL2;ARL2;PAK2;MPP7
negative regulation of supramolecular fiber organization (GO:1902904)	1972-06-01	0.173583	0.75487	0	0	1.65273	2.89409	CDH5;HSPA8;MID1IP1;CRYAB;KANK4;SHANK1
cellular respiration (GO:0045333)	1942-04-01	0.175035	0.75487	0	0	1.91284	3.33364	BLOC1S1;CYCS;ETFA;ETFB
heterophilic cell-cell adhesion via plasma membrane cell adhesion molecules (GO:0007157)	1942-04-01	0.175035	0.75487	0	0	1.91284	3.33364	CRB2;CADM3;DCHS1;CBLN1
positive regulation of ATPase activity (GO:0032781)	1942-04-01	0.175035	0.75487	0	0	1.91284	3.33364	DNAJB2;GABARAPL2;AHSA1;SSBP1
translesion synthesis (GO:0019985)	1942-04-01	0.175035	0.75487	0	0	1.91284	3.33364	POLD4;PCNA;RPA3;RPA2
icosanoid metabolic process (GO:0006690)	1957-05-01	0.176163	0.75487	0	0	1.74769	3.03459	DAGLA;GPX1;GPX4;PON1;PTGR1
positive regulation of gene expression, epigenetic (GO:0045815)	1957-05-01	0.176163	0.75487	0	0	1.74769	3.03459	ZMIZ1;SPHK2;EP300;DEK;POLR2L
cellular response to interleukin-6 (GO:0071354)	2022-03-28	0.178123	0.75487	0	0	2.18004	3.76117	FER;NFKB1;ST18
internal peptidyl-lysine acetylation (GO:0018393)	2022-03-28	0.178123	0.75487	0	0	2.18004	3.76117	EP300;TAF6;BRD8
keratan sulfate biosynthetic process (GO:0018146)	2022-03-28	0.178123	0.75487	0	0	2.18004	3.76117	ACAN;OGN;ST3GAL3
negative regulation of calcium ion transmembrane transporter activity (GO:1901020)	2022-03-28	0.178123	0.75487	0	0	2.18004	3.76117	GSTO1;SRI;CALM1
positive regulation of monooxygenase activity (GO:0032770)	2022-03-28	0.178123	0.75487	0	0	2.18004	3.76117	DHFR;S100A1;PARK7
regulation of DNA-templated transcription, elongation (GO:0032784)	2022-03-28	0.178123	0.75487	0	0	2.18004	3.76117	TSFM;SCAF8;HTATSF1
regulation of microtubule polymerization or depolymerization (GO:0031110)	2022-03-28	0.178123	0.75487	0	0	2.18004	3.76117	ARL2;MAPT;FKBP4
regulation of muscle contraction (GO:0006937)	2022-03-28	0.178123	0.75487	0	0	2.18004	3.76117	ANXA6;ENO1;SRI
aflatoxin metabolic process (GO:0046222)	2022-02-15	0.183125	0.75487	0	0	2.79401	4.74307	ACY3;AKR7A2
C21-steroid hormone biosynthetic process (GO:0006700)	2022-02-15	0.183125	0.75487	0	0	2.79401	4.74307	FDX1;FDXR
cellular response to arsenic-containing substance (GO:0071243)	2022-02-15	0.183125	0.75487	0	0	2.79401	4.74307	GSTO1;PPIF
contractile actin filament bundle assembly (GO:0030038)	2022-02-15	0.183125	0.75487	0	0	2.79401	4.74307	ZYX;SORBS1
detection of mechanical stimulus involved in sensory perception (GO:0050974)	2022-02-15	0.183125	0.75487	0	0	2.79401	4.74307	WHRN;KIT
electron transport chain (GO:0022900)	2022-02-15	0.183125	0.75487	0	0	2.79401	4.74307	ETFA;ETFB
establishment of apical/basal cell polarity (GO:0035089)	2022-02-15	0.183125	0.75487	0	0	2.79401	4.74307	CDC42;MSN
establishment of spindle localization (GO:0051293)	2022-02-15	0.183125	0.75487	0	0	2.79401	4.74307	MAP4;LLGL1
fatty acid beta-oxidation using acyl-CoA oxidase (GO:0033540)	2022-02-15	0.183125	0.75487	0	0	2.79401	4.74307	SCP2;ECI2
G protein-coupled glutamate receptor signaling pathway (GO:0007216)	2022-02-15	0.183125	0.75487	0	0	2.79401	4.74307	DAGLA;HOMER3
histone H3 deacetylation (GO:0070932)	2022-02-15	0.183125	0.75487	0	0	2.79401	4.74307	HDAC8;SIRT2
histone H4-K5 acetylation (GO:0043981)	2022-02-15	0.183125	0.75487	0	0	2.79401	4.74307	WDR5;HCFC1
histone H4-K8 acetylation (GO:0043982)	2022-02-15	0.183125	0.75487	0	0	2.79401	4.74307	WDR5;HCFC1
membrane raft organization (GO:0031579)	2022-02-15	0.183125	0.75487	0	0	2.79401	4.74307	PPT1;S100A10
mitochondrial RNA metabolic process (GO:0000959)	2022-02-15	0.183125	0.75487	0	0	2.79401	4.74307	TFAM;FOXO3
mycotoxin metabolic process (GO:0043385)	2022-02-15	0.183125	0.75487	0	0	2.79401	4.74307	ACY3;AKR7A2
myoblast differentiation (GO:0045445)	2022-02-15	0.183125	0.75487	0	0	2.79401	4.74307	MBNL1;SDC1
negative regulation of endoplasmic reticulum stress-induced intrinsic apoptotic signaling pathway (GO:1902236)	2022-02-15	0.183125	0.75487	0	0	2.79401	4.74307	TXNDC12;PARK7
negative regulation of mRNA processing (GO:0050686)	2022-02-15	0.183125	0.75487	0	0	2.79401	4.74307	PCBP4;SRSF4
negative regulation of ubiquitin-protein transferase activity (GO:0051444)	2022-02-15	0.183125	0.75487	0	0	2.79401	4.74307	LIMK1;PARK7
nucleobase-containing small molecule catabolic process (GO:0034656)	2022-02-15	0.183125	0.75487	0	0	2.79401	4.74307	NUDT5;NUDT15
nucleosome positioning (GO:0016584)	2022-02-15	0.183125	0.75487	0	0	2.79401	4.74307	LIN54;CTCF
organic heteropentacyclic compound metabolic process (GO:1901376)	2022-02-15	0.183125	0.75487	0	0	2.79401	4.74307	ACY3;AKR7A2
positive regulation of chromosome organization (GO:2001252)	2022-02-15	0.183125	0.75487	0	0	2.79401	4.74307	FEN1;RAD21
positive regulation of histone H3-K4 methylation (GO:0051571)	2022-02-15	0.183125	0.75487	0	0	2.79401	4.74307	SNW1;WDR5
positive regulation of lyase activity (GO:0051349)	2022-02-15	0.183125	0.75487	0	0	2.79401	4.74307	PARK7;FXN
positive regulation of sprouting angiogenesis (GO:1903672)	2022-02-15	0.183125	0.75487	0	0	2.79401	4.74307	S100A1;FGF1
pyrimidine nucleoside metabolic process (GO:0006213)	2022-02-15	0.183125	0.75487	0	0	2.79401	4.74307	NT5C1A;NT5M
regulation of endothelial cell chemotaxis (GO:2001026)	2022-02-15	0.183125	0.75487	0	0	2.79401	4.74307	HSPB1;FGF1
regulation of nuclear-transcribed mRNA poly(A) tail shortening (GO:0060211)	2022-02-15	0.183125	0.75487	0	0	2.79401	4.74307	TNRC6C;POLR2G
regulation of superoxide anion generation (GO:0032928)	2022-02-15	0.183125	0.75487	0	0	2.79401	4.74307	MAPT;SOD1
response to ethanol (GO:0045471)	2022-02-15	0.183125	0.75487	0	0	2.79401	4.74307	SDF4;SOD1
stress fiber assembly (GO:0043149)	2022-02-15	0.183125	0.75487	0	0	2.79401	4.74307	ZYX;SORBS1
post-Golgi vesicle-mediated transport (GO:0006892)	1989-07-01	0.183293	0.75487	0	0	1.55213	2.63345	HSPA8;BLOC1S1;FTH1;SNAP23;ACBD3;EPS15;LLGL1
regulation of cysteine-type endopeptidase activity involved in apoptotic process (GO:0043281)	1989-07-01	0.183293	0.75487	0	0	1.55213	2.63345	FIS1;GPX1;HTRA2;CYCS;HMGB1;CTSD;CD44
cellular iron ion homeostasis (GO:0006879)	1958-05-01	0.185116	0.757323	0	0	1.71462	2.89218	HEPH;GLRX3;FTH1;FXN;SOD1
negative regulation of hydrolase activity (GO:0051346)	1958-05-01	0.185116	0.757323	0	0	1.71462	2.89218	GCHFR;CSTB;LRCH1;RDX;ARL2
DNA synthesis involved in DNA repair (GO:0000731)	1943-04-01	0.18559	0.757323	0	0	1.86369	3.13886	POLD4;PCNA;RPA3;RPA2
negative regulation of type I interferon production (GO:0032480)	1943-04-01	0.18559	0.757323	0	0	1.86369	3.13886	YY1;PPM1B;IRF3;PCBP2
positive regulation of axonogenesis (GO:0050772)	1943-04-01	0.18559	0.757323	0	0	1.86369	3.13886	ZFYVE27;RUFY3;LIMK1;MAPT
positive regulation of neuron differentiation (GO:0045666)	1943-04-01	0.18559	0.757323	0	0	1.86369	3.13886	PCP4;ZEB1;TCF4;BEND6
protein localization to nucleus (GO:0034504)	8/106	0.189809	0.757323	0	0	1.48442	2.46672	NUP214;TPR;LMNA;ARL2;ZBTB7A;APPL2;RAN;BANP
positive regulation of binding (GO:0051099)	1990-07-01	0.190483	0.757323	0	0	1.53335	2.54258	SKI;EPB41;PON1;HMGB2;HMGB1;SIRT2;RAN
protein complex oligomerization (GO:0051259)	1990-07-01	0.190483	0.757323	0	0	1.53335	2.54258	EHD1;LETM1;KCNC1;KCNC3;NACC2;CUTC;SLC9A1
establishment of mitotic spindle localization (GO:0040001)	2022-03-29	0.191487	0.757323	0	0	2.09608	3.46469	NUMA1;DYNLT1;CDK5RAP2
lamellipodium organization (GO:0097581)	2022-03-29	0.191487	0.757323	0	0	2.09608	3.46469	ABLIM1;ABLIM2;KIT
positive regulation of extrinsic apoptotic signaling pathway (GO:2001238)	2022-03-29	0.191487	0.757323	0	0	2.09608	3.46469	HTRA2;FADD;PAK2
regulation of ubiquitin-protein transferase activity (GO:0051438)	2022-03-29	0.191487	0.757323	0	0	2.09608	3.46469	LIMK1;PARK7;UBE2L3
transition metal ion homeostasis (GO:0055076)	2022-03-29	0.191487	0.757323	0	0	2.09608	3.46469	BDH2;HEPH;CUTC
negative regulation of epidermal growth factor receptor signaling pathway (GO:0042059)	1944-04-01	0.196345	0.757323	0	0	1.817	2.95786	CDC42;ZGPAT;MVP;EPS15
sensory perception of sound (GO:0007605)	1991-07-01	0.197785	0.757323	0	0	1.51501	2.45519	USP53;WHRN;KIT;TIMM13;EPS8L2;TPRN;SOD1
aromatic amino acid family catabolic process (GO:0009074)	2022-02-16	0.202449	0.757323	0	0	2.5943	4.1438	QDPR;FAH
ceramide catabolic process (GO:0046514)	2022-02-16	0.202449	0.757323	0	0	2.5943	4.1438	ASAH1;ASAH2
dendritic spine morphogenesis (GO:0060997)	2022-02-16	0.202449	0.757323	0	0	2.5943	4.1438	CDC42;SHANK1
DNA unwinding involved in DNA replication (GO:0006268)	2022-02-16	0.202449	0.757323	0	0	2.5943	4.1438	PURA;SSBP1
epiboly involved in wound healing (GO:0090505)	2022-02-16	0.202449	0.757323	0	0	2.5943	4.1438	FLNA;CD44
N-terminal protein amino acid acetylation (GO:0006474)	2022-02-16	0.202449	0.757323	0	0	2.5943	4.1438	EP300;NAA35
negative regulation of immune effector process (GO:0002698)	2022-02-16	0.202449	0.757323	0	0	2.5943	4.1438	LGALS3;FER
nuclear transport (GO:0051169)	2022-02-16	0.202449	0.757323	0	0	2.5943	4.1438	ANP32A;BANF1
platelet-derived growth factor receptor signaling pathway (GO:0048008)	2022-02-16	0.202449	0.757323	0	0	2.5943	4.1438	FER;BCAR1
polyol biosynthetic process (GO:0046173)	2022-02-16	0.202449	0.757323	0	0	2.5943	4.1438	ITPKB;PPIP5K2
positive regulation of myeloid leukocyte cytokine production involved in immune response (GO:0061081)	2022-02-16	0.202449	0.757323	0	0	2.5943	4.1438	CAMK4;KIT
protein localization to endoplasmic reticulum (GO:0070972)	2022-02-16	0.202449	0.757323	0	0	2.5943	4.1438	GABARAPL2;HSPA5
purine ribonucleoside monophosphate biosynthetic process (GO:0009168)	2022-02-16	0.202449	0.757323	0	0	2.5943	4.1438	NUDT2;PFAS
regulation of activin receptor signaling pathway (GO:0032925)	2022-02-16	0.202449	0.757323	0	0	2.5943	4.1438	SKI;IGSF1
regulation of defense response to virus (GO:0050688)	2022-02-16	0.202449	0.757323	0	0	2.5943	4.1438	PPM1B;PCBP2
regulation of establishment of cell polarity (GO:2000114)	2022-02-16	0.202449	0.757323	0	0	2.5943	4.1438	CDH5;RUFY3
regulation of mast cell degranulation (GO:0043304)	2022-02-16	0.202449	0.757323	0	0	2.5943	4.1438	FER;SPHK2
regulation of oxidative phosphorylation (GO:0002082)	2022-02-16	0.202449	0.757323	0	0	2.5943	4.1438	PPIF;AK4
regulation of phosphate metabolic process (GO:0019220)	2022-02-16	0.202449	0.757323	0	0	2.5943	4.1438	PGAM1;SIRT2
serine family amino acid metabolic process (GO:0009069)	2022-02-16	0.202449	0.757323	0	0	2.5943	4.1438	DAO;PSPH
DNA replication (GO:0006260)	8/108	0.203259	0.757323	0	0	1.45458	2.31755	POLB;KIN;POLD4;FEN1;RNASEH2A;RPA3;RPA2;NT5M
apical junction assembly (GO:0043297)	1960-05-01	0.203499	0.757323	0	0	1.6521	2.6303	CDH5;MICALL2;ARL2;PAK2;MPP7
homophilic cell adhesion via plasma membrane adhesion molecules (GO:0007156)	1960-05-01	0.203499	0.757323	0	0	1.6521	2.6303	CADM3;PALLD;CNTN2;FAT2;EMB
alpha-amino acid catabolic process (GO:1901606)	2022-03-30	0.205091	0.757323	0	0	2.01834	3.19766	DAO;FAH;ACAT1
cell projection organization (GO:0030030)	2022-03-30	0.205091	0.757323	0	0	2.01834	3.19766	CDC42;CAPG;NEFH
extrinsic apoptotic signaling pathway via death domain receptors (GO:0008625)	2022-03-30	0.205091	0.757323	0	0	2.01834	3.19766	DIABLO;BAG3;FADD
histone H3-K4 methylation (GO:0051568)	2022-03-30	0.205091	0.757323	0	0	2.01834	3.19766	SETD1A;WDR5;ASH2L
morphogenesis of an epithelium (GO:0002009)	2022-03-30	0.205091	0.757323	0	0	2.01834	3.19766	LIN7C;FGFR2;ARHGAP12
negative regulation of cytoskeleton organization (GO:0051494)	2022-03-30	0.205091	0.757323	0	0	2.01834	3.19766	FKBP4;KANK4;SHANK1
regulation of type I interferon-mediated signaling pathway (GO:0060338)	2022-03-30	0.205091	0.757323	0	0	2.01834	3.19766	CDC37;FADD;UBE2K
establishment of protein localization to organelle (GO:0072594)	1976-06-01	0.205651	0.757323	0	0	1.55795	2.46402	NUP214;LAMP1;LAMP2;TPR;APPL2;RAN
water-soluble vitamin metabolic process (GO:0006767)	1976-06-01	0.205651	0.757323	0	0	1.55795	2.46402	DHFR;BTD;CYB5R3;GSTO1;MTHFD2;MTHFD2L
protein targeting (GO:0006605)	9/125	0.206776	0.757323	0	0	1.41086	2.22368	FIS1;CDC37;LAMP2;MICALL1;TIMM13;HOMER3;HACL1;TIMM44;HAP1
chromatin organization (GO:0006325)	10/142	0.208938	0.757323	0	0	1.37776	2.15719	MCM3AP;SMARCB1;SETD7;HMGB2;NUDT5;HDAC8;MTA2;ZBTB7A;HCFC1;BPTF
protein localization to organelle (GO:0033365)	10/142	0.208938	0.757323	0	0	1.37776	2.15719	EHD1;GABARAPL2;LAMP1;LAMP2;LMNA;MICALL1;TULP3;RPA2;ZBTB7A;BANP
regulation of intracellular signal transduction (GO:1902531)	27/437	0.209323	0.757323	0	0	1.19966	1.87612	ARHGEF26;ITSN1;FAM13A;HSPB1;FGF1;ARHGAP12;CDC42;AKAP12;LBH;TP53BP2;EP300;TAF9B;SRGAP2;MTA2;PAK2;BANP;PPP1R16B;SPHK2;TAF13;TAF11;RPA2;PEX5L;ARHGAP31;RIT2;RPA3;TAF6;MAPT
visual perception (GO:0007601)	1993-07-01	0.212708	0.757323	0	0	1.47962	2.29022	COL18A1;ABLIM1;ZIC2;PITPNA;UNC119;PAX6;CRYZ
cellular response to UV (GO:0034644)	1977-06-01	0.213983	0.757323	0	0	1.53593	2.36819	YY1;PCNA;ACTR5;EP300;USP28;CRIP1
positive regulation of type I interferon production (GO:0032481)	1977-06-01	0.213983	0.757323	0	0	1.53593	2.36819	IRF3;EP300;NFKB1;TRIM56;HSPD1;POLR2L
regulation of protein kinase activity (GO:0045859)	8/110	0.217075	0.757323	0	0	1.42591	2.17809	PRKRIP1;GNAQ;CAMK2N2;HSPB1;PARK7;TAB1;PAK2;SOD1
alpha-amino acid metabolic process (GO:1901605)	1946-04-01	0.218396	0.757323	0	0	1.7303	2.63255	FOLH1;DDAH2;RIMKLA;ASPA
postreplication repair (GO:0006301)	1946-04-01	0.218396	0.757323	0	0	1.7303	2.63255	POLD4;PCNA;RPA3;RPA2
'de novo' posttranslational protein folding (GO:0051084)	2022-03-31	0.218906	0.757323	0	0	1.94615	2.95643	HSPA9;HSPA8;HSPA5
negative regulation of response to biotic stimulus (GO:0002832)	2022-03-31	0.218906	0.757323	0	0	1.94615	2.95643	PPM1B;PCBP2;SIRT2
organelle transport along microtubule (GO:0072384)	2022-03-31	0.218906	0.757323	0	0	1.94615	2.95643	CDC42;HAP1;MAPT
positive regulation of mononuclear cell migration (GO:0071677)	2022-03-31	0.218906	0.757323	0	0	1.94615	2.95643	LGALS3;HMGB1;PLA2G7
positive regulation of protein targeting to mitochondrion (GO:1903955)	2022-03-31	0.218906	0.757323	0	0	1.94615	2.95643	MICALL2;HTRA2;UBE2L3
prostaglandin metabolic process (GO:0006693)	2022-03-31	0.218906	0.757323	0	0	1.94615	2.95643	GSTM1;PTGR1;PTGR2
regulation of cellular component size (GO:0032535)	2022-03-31	0.218906	0.757323	0	0	1.94615	2.95643	EPS8;RDX;MSN
negative regulation of cell death (GO:0060548)	1994-07-01	0.22032	0.757323	0	0	1.46254	2.21234	KANK2;HTRA2;TXNDC12;PARK7;SRGAP2;DCPS;NCK1
acyl-CoA biosynthetic process (GO:0071616)	2022-02-17	0.221984	0.757323	0	0	2.42122	3.6443	PPT1;ACAT1
cellular biogenic amine biosynthetic process (GO:0042401)	2022-02-17	0.221984	0.757323	0	0	2.42122	3.6443	SMOX;SAT2
cellular response to gamma radiation (GO:0071480)	2022-02-17	0.221984	0.757323	0	0	2.42122	3.6443	TLK2;CRYAB
membrane depolarization during cardiac muscle cell action potential (GO:0086012)	2022-02-17	0.221984	0.757323	0	0	2.42122	3.6443	HCN2;CACNA1G
negative regulation of amyloid-beta formation (GO:1902430)	2022-02-17	0.221984	0.757323	0	0	2.42122	3.6443	RTN1;HAP1
negative regulation of ATP metabolic process (GO:1903579)	2022-02-17	0.221984	0.757323	0	0	2.42122	3.6443	FIS1;PPIF
negative regulation of intrinsic apoptotic signaling pathway by p53 class mediator (GO:1902254)	2022-02-17	0.221984	0.757323	0	0	2.42122	3.6443	TAF9B;CD44
negative regulation of phagocytosis (GO:0050765)	2022-02-17	0.221984	0.757323	0	0	2.42122	3.6443	SNX3;HMGB1
negative regulation of vascular associated smooth muscle cell proliferation (GO:1904706)	2022-02-17	0.221984	0.757323	0	0	2.42122	3.6443	CDKN1B;SOD2
positive regulation of transcription of Notch receptor target (GO:0007221)	2022-02-17	0.221984	0.757323	0	0	2.42122	3.6443	SNW1;EP300
protein autoprocessing (GO:0016540)	2022-02-17	0.221984	0.757323	0	0	2.42122	3.6443	HTRA2;FXN
pyrimidine-containing compound catabolic process (GO:0072529)	2022-02-17	0.221984	0.757323	0	0	2.42122	3.6443	NT5C1A;NT5M
regulation of cardiac muscle contraction by regulation of the release of sequestered calcium ion (GO:0010881)	2022-02-17	0.221984	0.757323	0	0	2.42122	3.6443	GSTO1;CALM1
RNA interference (GO:0016246)	2022-02-17	0.221984	0.757323	0	0	2.42122	3.6443	TSNAX;PRKRA
synaptic vesicle membrane organization (GO:0048499)	2022-02-17	0.221984	0.757323	0	0	2.42122	3.6443	PRRT2;SNAP23
double-strand break repair via nonhomologous end joining (GO:0006303)	1962-05-01	0.222458	0.757323	0	0	1.59396	2.39575	POLB;RIF1;HMGB2;HMGB1;ZBTB7A
positive regulation of interleukin-1 production (GO:0032732)	1962-05-01	0.222458	0.757323	0	0	1.59396	2.39575	S100A13;HSPB1;IL16;HMGB1;TRIM16
stress-activated MAPK cascade (GO:0051403)	1962-05-01	0.222458	0.757323	0	0	1.59396	2.39575	GPS2;TAB1;NFKB1;CRKL;MAP3K12
plasma membrane bounded cell projection organization (GO:0120036)	9/128	0.226242	0.757323	0	0	1.37507	2.04356	EHD1;SAMD14;ZFYVE27;BLOC1S1;MICALL1;MICALL2;MAP4;HMGB1;MAPT
negative regulation of cold-induced thermogenesis (GO:0120163)	1947-04-01	0.229661	0.757323	0	0	1.68997	2.4862	NOVA1;PLCL1;ALDH1A1;ACOT13
protein-containing complex subunit organization (GO:0043933)	8/112	0.231233	0.757323	0	0	1.39834	2.04763	WIPF1;CAPZA1;TPR;PPIH;NUP54;CAPG;LLGL1;SHANK1
negative regulation of peptidase activity (GO:0010466)	1963-05-01	0.232131	0.757323	0	0	1.5664	2.28765	CRB2;CSTB;SPOCK2;SPOCK3;PARK7
gene silencing by miRNA (GO:0035195)	1932-03-01	0.232904	0.757323	0	0	1.87895	2.73787	TNRC6C;PRKRA;RAN
negative regulation of microtubule polymerization or depolymerization (GO:0031111)	1932-03-01	0.232904	0.757323	0	0	1.87895	2.73787	CDH5;MID1IP1;FKBP4
positive regulation of lamellipodium organization (GO:1902745)	1932-03-01	0.232904	0.757323	0	0	1.87895	2.73787	CDC42;AVIL;ENPP2
regulation of cell morphogenesis (GO:0022604)	1932-03-01	0.232904	0.757323	0	0	1.87895	2.73787	SPARC;CAPZB;CD44
regulation of cellular amide metabolic process (GO:0034248)	1932-03-01	0.232904	0.757323	0	0	1.87895	2.73787	PGAM1;PCIF1;FOXO3
regulation of transcription involved in G1/S transition of mitotic cell cycle (GO:0000083)	1932-03-01	0.232904	0.757323	0	0	1.87895	2.73787	DHFR;PCNA;BRD4
aggresome assembly (GO:0070842)	2022-01-05	0.23536	0.757323	0	0	4.53807	6.56496	BAG3
alditol phosphate metabolic process (GO:0052646)	2022-01-05	0.23536	0.757323	0	0	4.53807	6.56496	GPD1
AMP biosynthetic process (GO:0006167)	2022-01-05	0.23536	0.757323	0	0	4.53807	6.56496	NUDT2
antifungal humoral response (GO:0019732)	2022-01-05	0.23536	0.757323	0	0	4.53807	6.56496	RARRES2
C-terminal protein deglutamylation (GO:0035609)	2022-01-05	0.23536	0.757323	0	0	4.53807	6.56496	FOLH1
C-terminal protein lipidation (GO:0006501)	2022-01-05	0.23536	0.757323	0	0	4.53807	6.56496	GPLD1
cannabinoid signaling pathway (GO:0038171)	2022-01-05	0.23536	0.757323	0	0	4.53807	6.56496	DAGLA
carbon dioxide transport (GO:0015670)	2022-01-05	0.23536	0.757323	0	0	4.53807	6.56496	CA2
CD4-positive, alpha-beta T cell activation (GO:0035710)	2022-01-05	0.23536	0.757323	0	0	4.53807	6.56496	HMGB1
cell migration involved in gastrulation (GO:0042074)	2022-01-05	0.23536	0.757323	0	0	4.53807	6.56496	CRB2
cellular response to antibiotic (GO:0071236)	2022-01-05	0.23536	0.757323	0	0	4.53807	6.56496	CRIP1
cellular response to brain-derived neurotrophic factor stimulus (GO:1990416)	2022-01-05	0.23536	0.757323	0	0	4.53807	6.56496	MAPT
cellular response to cGMP (GO:0071321)	2022-01-05	0.23536	0.757323	0	0	4.53807	6.56496	HCN2
cellular response to erythropoietin (GO:0036018)	2022-01-05	0.23536	0.757323	0	0	4.53807	6.56496	KIT
cellular response to macrophage colony-stimulating factor stimulus (GO:0036006)	2022-01-05	0.23536	0.757323	0	0	4.53807	6.56496	FER
cellular response to nicotine (GO:0071316)	2022-01-05	0.23536	0.757323	0	0	4.53807	6.56496	NFKB1
cellular response to nutrient (GO:0031670)	2022-01-05	0.23536	0.757323	0	0	4.53807	6.56496	USF1
cellular response to testosterone stimulus (GO:0071394)	2022-01-05	0.23536	0.757323	0	0	4.53807	6.56496	MSN
DNA ligation involved in DNA repair (GO:0051103)	2022-01-05	0.23536	0.757323	0	0	4.53807	6.56496	POLB
DNA protection (GO:0042262)	2022-01-05	0.23536	0.757323	0	0	4.53807	6.56496	NUDT15
dopamine biosynthetic process (GO:0042416)	2022-01-05	0.23536	0.757323	0	0	4.53807	6.56496	DAO
endothelin receptor signaling pathway (GO:0086100)	2022-01-05	0.23536	0.757323	0	0	4.53807	6.56496	BCAR1
fatty acid derivative catabolic process (GO:1901569)	2022-01-05	0.23536	0.757323	0	0	4.53807	6.56496	ACAT1
fructose catabolic process (GO:0006001)	2022-01-05	0.23536	0.757323	0	0	4.53807	6.56496	ALDH1A1
fructose catabolic process to hydroxyacetone phosphate and glyceraldehyde-3-phosphate (GO:0061624)	2022-01-05	0.23536	0.757323	0	0	4.53807	6.56496	ALDH1A1
gamma-aminobutyric acid metabolic process (GO:0009448)	2022-01-05	0.23536	0.757323	0	0	4.53807	6.56496	ALDH1A1
glycerol biosynthetic process (GO:0006114)	2022-01-05	0.23536	0.757323	0	0	4.53807	6.56496	PGP
glycerol ether metabolic process (GO:0006662)	2022-01-05	0.23536	0.757323	0	0	4.53807	6.56496	LIPE
histone H3-K27 demethylation (GO:0071557)	2022-01-05	0.23536	0.757323	0	0	4.53807	6.56496	PHF8
homoserine metabolic process (GO:0009092)	2022-01-05	0.23536	0.757323	0	0	4.53807	6.56496	TST
immature B cell differentiation (GO:0002327)	2022-01-05	0.23536	0.757323	0	0	4.53807	6.56496	KIT
isopentenyl diphosphate biosynthetic process (GO:0009240)	2022-01-05	0.23536	0.757323	0	0	4.53807	6.56496	IDI1
leukotriene B4 metabolic process (GO:0036102)	2022-01-05	0.23536	0.757323	0	0	4.53807	6.56496	PTGR1
lymph node development (GO:0048535)	2022-01-05	0.23536	0.757323	0	0	4.53807	6.56496	FADD
lysosomal protein catabolic process (GO:1905146)	2022-01-05	0.23536	0.757323	0	0	4.53807	6.56496	LAMP2
membrane depolarization during AV node cell action potential (GO:0086045)	2022-01-05	0.23536	0.757323	0	0	4.53807	6.56496	CACNA1G
membrane depolarization during SA node cell action potential (GO:0086046)	2022-01-05	0.23536	0.757323	0	0	4.53807	6.56496	CACNA1G
microtubule nucleation by microtubule organizing center (GO:0051418)	2022-01-05	0.23536	0.757323	0	0	4.53807	6.56496	MZT1
mRNA cleavage (GO:0006379)	2022-01-05	0.23536	0.757323	0	0	4.53807	6.56496	PCF11
negative regulation of CD4-positive, alpha-beta T cell differentiation (GO:0043371)	2022-01-05	0.23536	0.757323	0	0	4.53807	6.56496	HMGB1
negative regulation of cellular respiration (GO:1901856)	2022-01-05	0.23536	0.757323	0	0	4.53807	6.56496	PPIF
negative regulation of cholesterol biosynthetic process (GO:0045541)	2022-01-05	0.23536	0.757323	0	0	4.53807	6.56496	SOD1
negative regulation of cholesterol metabolic process (GO:0090206)	2022-01-05	0.23536	0.757323	0	0	4.53807	6.56496	SOD1
negative regulation of cysteine-type endopeptidase activity involved in apoptotic signaling pathway (GO:2001268)	2022-01-05	0.23536	0.757323	0	0	4.53807	6.56496	PARK7
negative regulation of heterochromatin assembly (GO:0031452)	2022-01-05	0.23536	0.757323	0	0	4.53807	6.56496	PHF8
negative regulation of histone deacetylation (GO:0031064)	2022-01-05	0.23536	0.757323	0	0	4.53807	6.56496	SPHK2
negative regulation of hydrogen peroxide-induced neuron death (GO:1903208)	2022-01-05	0.23536	0.757323	0	0	4.53807	6.56496	PARK7
negative regulation of insulin-like growth factor receptor signaling pathway (GO:0043569)	2022-01-05	0.23536	0.757323	0	0	4.53807	6.56496	IGFBP5
negative regulation of IRE1-mediated unfolded protein response (GO:1903895)	2022-01-05	0.23536	0.757323	0	0	4.53807	6.56496	HSPA5
negative regulation of lipid transport (GO:0032369)	2022-01-05	0.23536	0.757323	0	0	4.53807	6.56496	FIS1
negative regulation of macrophage chemotaxis (GO:0010760)	2022-01-05	0.23536	0.757323	0	0	4.53807	6.56496	DDT
negative regulation of mast cell activation involved in immune response (GO:0033007)	2022-01-05	0.23536	0.757323	0	0	4.53807	6.56496	FER
negative regulation of oxidative stress-induced neuron intrinsic apoptotic signaling pathway (GO:1903377)	2022-01-05	0.23536	0.757323	0	0	4.53807	6.56496	PARK7
negative regulation of PERK-mediated unfolded protein response (GO:1903898)	2022-01-05	0.23536	0.757323	0	0	4.53807	6.56496	NCK1
negative regulation of protein acetylation (GO:1901984)	2022-01-05	0.23536	0.757323	0	0	4.53807	6.56496	PARK7
negative regulation of protein polyubiquitination (GO:1902915)	2022-01-05	0.23536	0.757323	0	0	4.53807	6.56496	GPS2
negative regulation of smooth muscle contraction (GO:0045986)	2022-01-05	0.23536	0.757323	0	0	4.53807	6.56496	SOD1
negative regulation of sterol biosynthetic process (GO:0106119)	2022-01-05	0.23536	0.757323	0	0	4.53807	6.56496	SOD1
negative regulation of transcription by RNA polymerase I (GO:0016479)	2022-01-05	0.23536	0.757323	0	0	4.53807	6.56496	FLNA
negative regulation of tubulin deacetylation (GO:1904428)	2022-01-05	0.23536	0.757323	0	0	4.53807	6.56496	MAPT
negative regulation of vitamin D biosynthetic process (GO:0010957)	2022-01-05	0.23536	0.757323	0	0	4.53807	6.56496	NFKB1
neutral lipid catabolic process (GO:0046461)	2022-01-05	0.23536	0.757323	0	0	4.53807	6.56496	LYPLA2
nuclear retention of pre-mRNA at the site of transcription (GO:0071033)	2022-01-05	0.23536	0.757323	0	0	4.53807	6.56496	PRPF18
pentose catabolic process (GO:0019323)	2022-01-05	0.23536	0.757323	0	0	4.53807	6.56496	NUDT5
polyphosphate catabolic process (GO:0006798)	2022-01-05	0.23536	0.757323	0	0	4.53807	6.56496	PRUNE2
positive regulation of attachment of spindle microtubules to kinetochore (GO:0051987)	2022-01-05	0.23536	0.757323	0	0	4.53807	6.56496	SIRT2
positive regulation of basement membrane assembly involved in embryonic body morphogenesis (GO:1904261)	2022-01-05	0.23536	0.757323	0	0	4.53807	6.56496	PHLDB1
positive regulation of blood-brain barrier permeability (GO:1905605)	2022-01-05	0.23536	0.757323	0	0	4.53807	6.56496	TJP2
positive regulation of deoxyribonuclease activity (GO:0032077)	2022-01-05	0.23536	0.757323	0	0	4.53807	6.56496	PCNA
positive regulation of DNA ligation (GO:0051106)	2022-01-05	0.23536	0.757323	0	0	4.53807	6.56496	HMGB1
positive regulation of endothelial cell chemotaxis by VEGF-activated vascular endothelial growth factor receptor signaling pathway (GO:0038033)	2022-01-05	0.23536	0.757323	0	0	4.53807	6.56496	HSPB1
positive regulation of leukocyte mediated immunity (GO:0002705)	2022-01-05	0.23536	0.757323	0	0	4.53807	6.56496	KIT
positive regulation of long-term synaptic depression (GO:1900454)	2022-01-05	0.23536	0.757323	0	0	4.53807	6.56496	CBLN1
positive regulation of mast cell activation involved in immune response (GO:0033008)	2022-01-05	0.23536	0.757323	0	0	4.53807	6.56496	SPHK2
positive regulation of metallopeptidase activity (GO:1905050)	2022-01-05	0.23536	0.757323	0	0	4.53807	6.56496	MBP
positive regulation of necrotic cell death (GO:0010940)	2022-01-05	0.23536	0.757323	0	0	4.53807	6.56496	HEBP2
positive regulation of non-motile cilium assembly (GO:1902857)	2022-01-05	0.23536	0.757323	0	0	4.53807	6.56496	HAP1
positive regulation of nucleobase-containing compound transport (GO:0032241)	2022-01-05	0.23536	0.757323	0	0	4.53807	6.56496	NCBP2
positive regulation of peroxisome proliferator activated receptor signaling pathway (GO:0035360)	2022-01-05	0.23536	0.757323	0	0	4.53807	6.56496	GPS2
positive regulation of protein localization to synapse (GO:1902474)	2022-01-05	0.23536	0.757323	0	0	4.53807	6.56496	MAPT
positive regulation of RNA export from nucleus (GO:0046833)	2022-01-05	0.23536	0.757323	0	0	4.53807	6.56496	NCBP2
positive regulation of smooth muscle cell differentiation (GO:0051152)	2022-01-05	0.23536	0.757323	0	0	4.53807	6.56496	KIT
positive regulation of the force of heart contraction (GO:0098735)	2022-01-05	0.23536	0.757323	0	0	4.53807	6.56496	SLC9A1
positive regulation of toll-like receptor 9 signaling pathway (GO:0034165)	2022-01-05	0.23536	0.757323	0	0	4.53807	6.56496	HMGB1
positive regulation of translation in response to stress (GO:0032056)	2022-01-05	0.23536	0.757323	0	0	4.53807	6.56496	NCK1
positive regulation of vascular associated smooth muscle cell apoptotic process (GO:1905461)	2022-01-05	0.23536	0.757323	0	0	4.53807	6.56496	SOD2
protein de-ADP-ribosylation (GO:0051725)	2022-01-05	0.23536	0.757323	0	0	4.53807	6.56496	MACROD1
protein localization to axon (GO:0099612)	2022-01-05	0.23536	0.757323	0	0	4.53807	6.56496	CNTN2
pyrimidine deoxyribonucleotide biosynthetic process (GO:0009221)	2022-01-05	0.23536	0.757323	0	0	4.53807	6.56496	DTYMK
pyrimidine ribonucleotide metabolic process (GO:0009218)	2022-01-05	0.23536	0.757323	0	0	4.53807	6.56496	AK3
quinone catabolic process (GO:1901662)	2022-01-05	0.23536	0.757323	0	0	4.53807	6.56496	NQO2
regulation of adherens junction organization (GO:1903391)	2022-01-05	0.23536	0.757323	0	0	4.53807	6.56496	RDX
regulation of basement membrane assembly involved in embryonic body morphogenesis (GO:1904259)	2022-01-05	0.23536	0.757323	0	0	4.53807	6.56496	PHLDB1
regulation of caveolin-mediated endocytosis (GO:2001286)	2022-01-05	0.23536	0.757323	0	0	4.53807	6.56496	UNC119
regulation of cellular response to osmotic stress (GO:0106049)	2022-01-05	0.23536	0.757323	0	0	4.53807	6.56496	LETM1
regulation of chaperone-mediated protein folding (GO:1903644)	2022-01-05	0.23536	0.757323	0	0	4.53807	6.56496	DNAJB2
regulation of core promoter binding (GO:1904796)	2022-01-05	0.23536	0.757323	0	0	4.53807	6.56496	PAX6
regulation of cysteine-type endopeptidase activity involved in execution phase of apoptosis (GO:2001270)	2022-01-05	0.23536	0.757323	0	0	4.53807	6.56496	PAK2
regulation of cytochrome-c oxidase activity (GO:1904959)	2022-01-05	0.23536	0.757323	0	0	4.53807	6.56496	SPHK2
regulation of dendritic cell cytokine production (GO:0002730)	2022-01-05	0.23536	0.757323	0	0	4.53807	6.56496	KIT
regulation of endothelial tube morphogenesis (GO:1901509)	2022-01-05	0.23536	0.757323	0	0	4.53807	6.56496	FGF1
regulation of Fc-gamma receptor signaling pathway involved in phagocytosis (GO:1905449)	2022-01-05	0.23536	0.757323	0	0	4.53807	6.56496	APPL2
regulation of glial cell migration (GO:1903975)	2022-01-05	0.23536	0.757323	0	0	4.53807	6.56496	CRKL
regulation of guanyl-nucleotide exchange factor activity (GO:1905097)	2022-01-05	0.23536	0.757323	0	0	4.53807	6.56496	PBXIP1
regulation of histone H3-K9 trimethylation (GO:1900112)	2022-01-05	0.23536	0.757323	0	0	4.53807	6.56496	SMARCB1
regulation of histone H4-K16 acetylation (GO:2000618)	2022-01-05	0.23536	0.757323	0	0	4.53807	6.56496	SMARCB1
regulation of intracellular cholesterol transport (GO:0032383)	2022-01-05	0.23536	0.757323	0	0	4.53807	6.56496	SCP2
regulation of lyase activity (GO:0051339)	2022-01-05	0.23536	0.757323	0	0	4.53807	6.56496	FXN
regulation of metaphase plate congression (GO:0090235)	2022-01-05	0.23536	0.757323	0	0	4.53807	6.56496	NUMA1
regulation of miRNA metabolic process (GO:2000628)	2022-01-05	0.23536	0.757323	0	0	4.53807	6.56496	NFKB1
regulation of morphogenesis of a branching structure (GO:0060688)	2022-01-05	0.23536	0.757323	0	0	4.53807	6.56496	FGFR2
regulation of postsynaptic density organization (GO:1905874)	2022-01-05	0.23536	0.757323	0	0	4.53807	6.56496	CRIPT
regulation of skeletal muscle tissue development (GO:0048641)	2022-01-05	0.23536	0.757323	0	0	4.53807	6.56496	USP19
regulation of snRNA transcription by RNA polymerase II (GO:1905380)	2022-01-05	0.23536	0.757323	0	0	4.53807	6.56496	ZNF143
regulation of sterol transport (GO:0032371)	2022-01-05	0.23536	0.757323	0	0	4.53807	6.56496	OSBPL6
regulation of type B pancreatic cell apoptotic process (GO:2000674)	2022-01-05	0.23536	0.757323	0	0	4.53807	6.56496	CAST
renal tubule development (GO:0061326)	2022-01-05	0.23536	0.757323	0	0	4.53807	6.56496	MTSS1
response to cGMP (GO:0070305)	2022-01-05	0.23536	0.757323	0	0	4.53807	6.56496	HCN2
response to macrophage colony-stimulating factor (GO:0036005)	2022-01-05	0.23536	0.757323	0	0	4.53807	6.56496	FER
response to mitochondrial depolarisation (GO:0098780)	2022-01-05	0.23536	0.757323	0	0	4.53807	6.56496	GPS2
ribose phosphate metabolic process (GO:0019693)	2022-01-05	0.23536	0.757323	0	0	4.53807	6.56496	NUDT5
ribosome localization (GO:0033750)	2022-01-05	0.23536	0.757323	0	0	4.53807	6.56496	RAN
RNA import into mitochondrion (GO:0035927)	2022-01-05	0.23536	0.757323	0	0	4.53807	6.56496	TST
rRNA transport (GO:0051029)	2022-01-05	0.23536	0.757323	0	0	4.53807	6.56496	TST
SA node cell to atrial cardiac muscle cell signaling (GO:0086018)	2022-01-05	0.23536	0.757323	0	0	4.53807	6.56496	CACNA1G
salivary gland morphogenesis (GO:0007435)	2022-01-05	0.23536	0.757323	0	0	4.53807	6.56496	FGFR2
short-term memory (GO:0007614)	2022-01-05	0.23536	0.757323	0	0	4.53807	6.56496	CALB1
spliceosomal conformational changes to generate catalytic conformation (GO:0000393)	2022-01-05	0.23536	0.757323	0	0	4.53807	6.56496	PRPF18
synaptic transmission, glycinergic (GO:0060012)	2022-01-05	0.23536	0.757323	0	0	4.53807	6.56496	SLC6A5
transsulfuration (GO:0019346)	2022-01-05	0.23536	0.757323	0	0	4.53807	6.56496	TST
tRNA thio-modification (GO:0034227)	2022-01-05	0.23536	0.757323	0	0	4.53807	6.56496	URM1
vesicle tethering to Golgi (GO:0099041)	2022-01-05	0.23536	0.757323	0	0	4.53807	6.56496	TRIP11
zymogen inhibition (GO:0097341)	2022-01-05	0.23536	0.757323	0	0	4.53807	6.56496	CAST
double-strand break repair (GO:0006302)	11/164	0.239237	0.763611	0	0	1.30733	1.86987	YY1;POLB;FEN1;RIF1;TDP2;RAD21;ACTR5;RPA3;HMGB2;RPA2;HMGB1
establishment of protein localization to mitochondrion (GO:0072655)	1948-04-01	0.241067	0.763611	0	0	1.65147	2.34952	FIS1;TIMM13;TIMM44;HSPD1
nucleus organization (GO:0006997)	1948-04-01	0.241067	0.763611	0	0	1.65147	2.34952	NUMA1;TPR;NUP54;WDR73
purine ribonucleotide biosynthetic process (GO:0009152)	1948-04-01	0.241067	0.763611	0	0	1.65147	2.34952	ACOT7;NUDT2;PPCDC;ACAT1
regulation of mitochondrion organization (GO:0010821)	1948-04-01	0.241067	0.763611	0	0	1.65147	2.34952	FIS1;HTRA2;EP300;MAPT
substrate adhesion-dependent cell spreading (GO:0034446)	1948-04-01	0.241067	0.763611	0	0	1.65147	2.34952	FER;PXN;MICALL2;SRGAP2
cellular response to pH (GO:0071467)	2022-02-18	0.241658	0.763611	0	0	2.26977	3.22361	GPLD1;SLC9A1
dendritic cell migration (GO:0036336)	2022-02-18	0.241658	0.763611	0	0	2.26977	3.22361	EPS8;HMGB1
DNA conformation change (GO:0071103)	2022-02-18	0.241658	0.763611	0	0	2.26977	3.22361	HMGB2;HMGB1
G protein-coupled acetylcholine receptor signaling pathway (GO:0007213)	2022-02-18	0.241658	0.763611	0	0	2.26977	3.22361	GNAQ;RGS8
hyaluronan catabolic process (GO:0030214)	2022-02-18	0.241658	0.763611	0	0	2.26977	3.22361	CD44;SLC9A1
interleukin-6-mediated signaling pathway (GO:0070102)	2022-02-18	0.241658	0.763611	0	0	2.26977	3.22361	FER;ST18
negative regulation of fibroblast proliferation (GO:0048147)	2022-02-18	0.241658	0.763611	0	0	2.26977	3.22361	SKI;FTH1
positive regulation of nitric-oxide synthase activity (GO:0051000)	2022-02-18	0.241658	0.763611	0	0	2.26977	3.22361	DHFR;S100A1
programmed necrotic cell death (GO:0097300)	2022-02-18	0.241658	0.763611	0	0	2.26977	3.22361	PPIF;ALKBH7
regulation of cellular protein catabolic process (GO:1903362)	2022-02-18	0.241658	0.763611	0	0	2.26977	3.22361	RDX;MSN
regulation of protein sumoylation (GO:0033233)	2022-02-18	0.241658	0.763611	0	0	2.26977	3.22361	ZMIZ1;PARK7
regulation of spindle organization (GO:0090224)	2022-02-18	0.241658	0.763611	0	0	2.26977	3.22361	NUMA1;FSD1
sodium ion import across plasma membrane (GO:0098719)	2022-02-18	0.241658	0.763611	0	0	2.26977	3.22361	HCN2;SLC9A1
diterpenoid metabolic process (GO:0016101)	1964-05-01	0.241921	0.76372	0	0	1.53977	2.18515	AKR1B10;RARRES2;ALDH1A1;RBP1;SDC1
cellular response to transforming growth factor beta stimulus (GO:0071560)	8/114	0.245706	0.770877	0	0	1.37181	1.9255	SKI;CDH5;CLEC3B;ZMIZ1;PXN;ZYX;APPL2;CRKL
keratan sulfate metabolic process (GO:0042339)	1933-03-01	0.247055	0.770877	0	0	1.81622	2.53933	ACAN;OGN;ST3GAL3
phosphatidylcholine biosynthetic process (GO:0006656)	1933-03-01	0.247055	0.770877	0	0	1.81622	2.53933	PCYT1A;STARD10;LCAT
positive regulation of cholesterol transport (GO:0032376)	1933-03-01	0.247055	0.770877	0	0	1.81622	2.53933	SCP2;PON1;GPS2
regulation of sprouting angiogenesis (GO:1903670)	1933-03-01	0.247055	0.770877	0	0	1.81622	2.53933	PPP1R16B;S100A1;FGF1
positive regulation of cellular amide metabolic process (GO:0034250)	1981-06-01	0.248387	0.770877	0	0	1.45371	2.02467	SPHK2;POLDIP3;PCIF1;SAMD4A;UPF3B;VIM
mitotic G1 DNA damage checkpoint signaling (GO:0031571)	1965-05-01	0.251819	0.770877	0	0	1.51402	2.08791	CDKN1B;PCNA;PCBP4;EP300;RPA2
steroid biosynthetic process (GO:0006694)	1965-05-01	0.251819	0.770877	0	0	1.51402	2.08791	HSD11B1;DHRS11;OSBPL6;SCP2;FDXR
cellular response to mechanical stimulus (GO:0071260)	1949-04-01	0.252598	0.770877	0	0	1.61469	2.22174	CNN2;FADD;NFKB1;SLC9A1
mitotic cytokinesis (GO:0000281)	1949-04-01	0.252598	0.770877	0	0	1.61469	2.22174	USP8;ANLN;TRIM36;UNC119
positive regulation of reactive oxygen species metabolic process (GO:2000379)	1949-04-01	0.252598	0.770877	0	0	1.61469	2.22174	CBR1;DCXR;MAPT;SOD1
regulation of interferon-beta production (GO:0032648)	1949-04-01	0.252598	0.770877	0	0	1.61469	2.22174	YY1;PPM1B;IRF3;TRIM56
regulation of cellular macromolecule biosynthetic process (GO:2000112)	28/468	0.255216	0.770877	0	0	1.15853	1.58214	LIN54;CRABP2;IGSF1;SRRT;NAB2;TULP3;JMJD1C;FOXO3;NR2C2;ELAVL2;CCAR1;UBE2L3;HMGN5;EP300;RNF20;ZNF143;NFYA;NFYB;ACTR5;CNBP;NFYC;PCIF1;TFEB;HCFC1;SAP30;NFIA;SP3;TERF2IP
negative regulation of cell population proliferation (GO:0008285)	23/379	0.258204	0.770877	0	0	1.17575	1.59198	KANK2;COL18A1;CDKN1B;IGFBP5;CTCF;MCC;SOD2;IFIT3;ST18;MTSS1;SIRT2;SKI;DNAJB2;PRKRA;CLMN;FTH1;NACC2;DNAJA3;LMNA;OGN;APOD;GPLD1;APPL2
autophagosome maturation (GO:0097352)	1934-03-01	0.261334	0.770877	0	0	1.75754	2.35854	GABARAPL2;LAMP2;CALM1
central nervous system neuron differentiation (GO:0021953)	1934-03-01	0.261334	0.770877	0	0	1.75754	2.35854	KNDC1;MAPT;CBLN1
negative regulation of blood vessel endothelial cell migration (GO:0043537)	1934-03-01	0.261334	0.770877	0	0	1.75754	2.35854	MECP2;MMRN2;HMGB1
negative regulation of extrinsic apoptotic signaling pathway via death domain receptors (GO:1902042)	1934-03-01	0.261334	0.770877	0	0	1.75754	2.35854	GPX1;PARK7;FADD
positive regulation of interleukin-12 production (GO:0032735)	1934-03-01	0.261334	0.770877	0	0	1.75754	2.35854	IL16;HMGB1;HSPD1
positive regulation of release of sequestered calcium ion into cytosol (GO:0051281)	1934-03-01	0.261334	0.770877	0	0	1.75754	2.35854	GSTO1;HAP1;CALM1
regulation of activated T cell proliferation (GO:0046006)	1934-03-01	0.261334	0.770877	0	0	1.75754	2.35854	HMGB1;FADD;ICOSLG
regulation of keratinocyte differentiation (GO:0045616)	1934-03-01	0.261334	0.770877	0	0	1.75754	2.35854	NUMA1;TRIM16;ETV4
carbohydrate derivative catabolic process (GO:1901136)	2022-02-19	0.261401	0.770877	0	0	2.13615	2.86606	FBXO2;BPGM
DNA alkylation (GO:0006305)	2022-02-19	0.261401	0.770877	0	0	2.13615	2.86606	DMAP1;GATAD2A
DNA methylation or demethylation (GO:0044728)	2022-02-19	0.261401	0.770877	0	0	2.13615	2.86606	DMAP1;GATAD2A
establishment or maintenance of apical/basal cell polarity (GO:0035088)	2022-02-19	0.261401	0.770877	0	0	2.13615	2.86606	CRB2;CLIC4
histone H4-K16 acetylation (GO:0043984)	2022-02-19	0.261401	0.770877	0	0	2.13615	2.86606	WDR5;HCFC1
maintenance of protein localization in organelle (GO:0072595)	2022-02-19	0.261401	0.770877	0	0	2.13615	2.86606	HSPA5;ARL2
negative regulation of amyloid precursor protein catabolic process (GO:1902992)	2022-02-19	0.261401	0.770877	0	0	2.13615	2.86606	RTN1;HAP1
negative regulation of cytokine production involved in inflammatory response (GO:1900016)	2022-02-19	0.261401	0.770877	0	0	2.13615	2.86606	APOD;APPL2
negative regulation of protein localization to nucleus (GO:1900181)	2022-02-19	0.261401	0.770877	0	0	2.13615	2.86606	OTUD7B;APOD
negative regulation of RNA splicing (GO:0033119)	2022-02-19	0.261401	0.770877	0	0	2.13615	2.86606	PCBP4;SRSF4
neuromuscular process (GO:0050905)	2022-02-19	0.261401	0.770877	0	0	2.13615	2.86606	PRRT2;SHANK1
peptidyl-lysine dimethylation (GO:0018027)	2022-02-19	0.261401	0.770877	0	0	2.13615	2.86606	SETD1A;SETD7
pore complex assembly (GO:0046931)	2022-02-19	0.261401	0.770877	0	0	2.13615	2.86606	TPR;PLEKHA7
positive regulation of cellular protein catabolic process (GO:1903364)	2022-02-19	0.261401	0.770877	0	0	2.13615	2.86606	RDX;MSN
positive regulation of monocyte chemotaxis (GO:0090026)	2022-02-19	0.261401	0.770877	0	0	2.13615	2.86606	HMGB1;PLA2G7
positive regulation of oxidoreductase activity (GO:0051353)	2022-02-19	0.261401	0.770877	0	0	2.13615	2.86606	PARK7;FXN
regulation of autophagy of mitochondrion (GO:1903146)	2022-02-19	0.261401	0.770877	0	0	2.13615	2.86606	HTRA2;PARK7
regulation of centriole replication (GO:0046599)	2022-02-19	0.261401	0.770877	0	0	2.13615	2.86606	CEP76;CDK5RAP2
regulation of histone H3-K4 methylation (GO:0051569)	2022-02-19	0.261401	0.770877	0	0	2.13615	2.86606	SNW1;WDR5
regulation of mitotic spindle assembly (GO:1901673)	2022-02-19	0.261401	0.770877	0	0	2.13615	2.86606	TPR;EML3
actin polymerization or depolymerization (GO:0008154)	1950-04-01	0.26424	0.770877	0	0	1.5795	2.10216	AVIL;CFL2;MICALL2;CAPG
regulation of Notch signaling pathway (GO:0008593)	1983-06-01	0.266149	0.770877	0	0	1.4158	1.87409	SNW1;ZMIZ1;EP300;ZBTB7A;LLGL1;BEND6
positive regulation of cell motility (GO:2000147)	14/221	0.266844	0.770877	0	0	1.22986	1.62475	F10;HSPA5;RDX;MAZ;FGF1;SOD2;SYNE2;CCAR1;CDH5;FER;RUFY3;SPOCK2;KIT;BCAR1
positive regulation of translation (GO:0045727)	7/100	0.267834	0.770877	0	0	1.36775	1.80185	POLDIP3;CNBP;PCIF1;SAMD4A;UPF3B;POLR2G;VIM
adherens junction maintenance (GO:0034334)	2022-01-06	0.275322	0.770877	0	0	3.63027	4.68237	PLEKHA7
adiponectin-activated signaling pathway (GO:0033211)	2022-01-06	0.275322	0.770877	0	0	3.63027	4.68237	APPL2
alditol metabolic process (GO:0019400)	2022-01-06	0.275322	0.770877	0	0	3.63027	4.68237	COQ3
aspartate metabolic process (GO:0006531)	2022-01-06	0.275322	0.770877	0	0	3.63027	4.68237	ASPA
cellular carbohydrate catabolic process (GO:0044275)	2022-01-06	0.275322	0.770877	0	0	3.63027	4.68237	ABHD10
cellular response to cold (GO:0070417)	2022-01-06	0.275322	0.770877	0	0	3.63027	4.68237	DNAJC3
cholesterol import (GO:0070508)	2022-01-06	0.275322	0.770877	0	0	3.63027	4.68237	STARD5
double-strand break repair via classical nonhomologous end joining (GO:0097680)	2022-01-06	0.275322	0.770877	0	0	3.63027	4.68237	ZBTB7A
epithelial tube branching involved in lung morphogenesis (GO:0060441)	2022-01-06	0.275322	0.770877	0	0	3.63027	4.68237	FGFR2
epithelial tube formation (GO:0072175)	2022-01-06	0.275322	0.770877	0	0	3.63027	4.68237	FGFR2
foam cell differentiation (GO:0090077)	2022-01-06	0.275322	0.770877	0	0	3.63027	4.68237	EP300
free ubiquitin chain polymerization (GO:0010994)	2022-01-06	0.275322	0.770877	0	0	3.63027	4.68237	UBE2K
galactose catabolic process (GO:0019388)	2022-01-06	0.275322	0.770877	0	0	3.63027	4.68237	GALM
gastrulation with mouth forming second (GO:0001702)	2022-01-06	0.275322	0.770877	0	0	3.63027	4.68237	CRB2
glandular epithelial cell differentiation (GO:0002067)	2022-01-06	0.275322	0.770877	0	0	3.63027	4.68237	FGFR2
glycerol-3-phosphate metabolic process (GO:0006072)	2022-01-06	0.275322	0.770877	0	0	3.63027	4.68237	GPD1
glycolipid transport (GO:0046836)	2022-01-06	0.275322	0.770877	0	0	3.63027	4.68237	NPC2
hydrogen peroxide biosynthetic process (GO:0050665)	2022-01-06	0.275322	0.770877	0	0	3.63027	4.68237	SOD1
hydrogen sulfide metabolic process (GO:0070813)	2022-01-06	0.275322	0.770877	0	0	3.63027	4.68237	ETHE1
IMP biosynthetic process (GO:0006188)	2022-01-06	0.275322	0.770877	0	0	3.63027	4.68237	PFAS
L-serine biosynthetic process (GO:0006564)	2022-01-06	0.275322	0.770877	0	0	3.63027	4.68237	PSPH
lipoxin metabolic process (GO:2001300)	2022-01-06	0.275322	0.770877	0	0	3.63027	4.68237	PTGR1
macrophage derived foam cell differentiation (GO:0010742)	2022-01-06	0.275322	0.770877	0	0	3.63027	4.68237	EP300
medium-chain fatty acid biosynthetic process (GO:0051792)	2022-01-06	0.275322	0.770877	0	0	3.63027	4.68237	ACOT7
megakaryocyte development (GO:0035855)	2022-01-06	0.275322	0.770877	0	0	3.63027	4.68237	KIT
membrane raft assembly (GO:0001765)	2022-01-06	0.275322	0.770877	0	0	3.63027	4.68237	S100A10
molybdopterin cofactor biosynthetic process (GO:0032324)	2022-01-06	0.275322	0.770877	0	0	3.63027	4.68237	MOCS1
negative regulation of B cell receptor signaling pathway (GO:0050859)	2022-01-06	0.275322	0.770877	0	0	3.63027	4.68237	GPS2
negative regulation of cell size (GO:0045792)	2022-01-06	0.275322	0.770877	0	0	3.63027	4.68237	RDX
negative regulation of cellular response to hypoxia (GO:1900038)	2022-01-06	0.275322	0.770877	0	0	3.63027	4.68237	ENO1
negative regulation of endoplasmic reticulum calcium ion concentration (GO:0032471)	2022-01-06	0.275322	0.770877	0	0	3.63027	4.68237	FIS1
negative regulation of erythrocyte differentiation (GO:0045647)	2022-01-06	0.275322	0.770877	0	0	3.63027	4.68237	HSPA9
negative regulation of establishment of protein localization to mitochondrion (GO:1903748)	2022-01-06	0.275322	0.770877	0	0	3.63027	4.68237	MAPT
negative regulation of excitatory postsynaptic potential (GO:0090394)	2022-01-06	0.275322	0.770877	0	0	3.63027	4.68237	CBLN1
negative regulation of glial cell proliferation (GO:0060253)	2022-01-06	0.275322	0.770877	0	0	3.63027	4.68237	SKI
negative regulation of histone H3-K9 methylation (GO:0051573)	2022-01-06	0.275322	0.770877	0	0	3.63027	4.68237	SMARCB1
negative regulation of mast cell activation (GO:0033004)	2022-01-06	0.275322	0.770877	0	0	3.63027	4.68237	FER
negative regulation of neuron migration (GO:2001223)	2022-01-06	0.275322	0.770877	0	0	3.63027	4.68237	SRGAP2
negative regulation of transporter activity (GO:0032410)	2022-01-06	0.275322	0.770877	0	0	3.63027	4.68237	PPIF
negative regulation of triglyceride metabolic process (GO:0090209)	2022-01-06	0.275322	0.770877	0	0	3.63027	4.68237	GPLD1
negative regulation of vitamin metabolic process (GO:0046137)	2022-01-06	0.275322	0.770877	0	0	3.63027	4.68237	NFKB1
nephron tubule development (GO:0072080)	2022-01-06	0.275322	0.770877	0	0	3.63027	4.68237	MTSS1
neuroblast proliferation (GO:0007405)	2022-01-06	0.275322	0.770877	0	0	3.63027	4.68237	EML1
oxygen homeostasis (GO:0032364)	2022-01-06	0.275322	0.770877	0	0	3.63027	4.68237	SOD2
plus-end-directed organelle transport along microtubule (GO:0072386)	2022-01-06	0.275322	0.770877	0	0	3.63027	4.68237	MAPT
polyphosphate metabolic process (GO:0006797)	2022-01-06	0.275322	0.770877	0	0	3.63027	4.68237	PRUNE2
positive regulation of cholesterol metabolic process (GO:0090205)	2022-01-06	0.275322	0.770877	0	0	3.63027	4.68237	FGF1
positive regulation of cholesterol storage (GO:0010886)	2022-01-06	0.275322	0.770877	0	0	3.63027	4.68237	EHD1
positive regulation of endoplasmic reticulum stress-induced intrinsic apoptotic signaling pathway (GO:1902237)	2022-01-06	0.275322	0.770877	0	0	3.63027	4.68237	NCK1
positive regulation of endothelial cell development (GO:1901552)	2022-01-06	0.275322	0.770877	0	0	3.63027	4.68237	CDH5
positive regulation of establishment of endothelial barrier (GO:1903142)	2022-01-06	0.275322	0.770877	0	0	3.63027	4.68237	CDH5
positive regulation of immune response to tumor cell (GO:0002839)	2022-01-06	0.275322	0.770877	0	0	3.63027	4.68237	HSPD1
positive regulation of lipoprotein particle clearance (GO:0010986)	2022-01-06	0.275322	0.770877	0	0	3.63027	4.68237	GPLD1
positive regulation of T cell mediated immune response to tumor cell (GO:0002842)	2022-01-06	0.275322	0.770877	0	0	3.63027	4.68237	HSPD1
positive regulation of tau-protein kinase activity (GO:1902949)	2022-01-06	0.275322	0.770877	0	0	3.63027	4.68237	NAB2
presynaptic active zone organization (GO:1990709)	2022-01-06	0.275322	0.770877	0	0	3.63027	4.68237	CAST
protein deubiquitination involved in ubiquitin-dependent protein catabolic process (GO:0071947)	2022-01-06	0.275322	0.770877	0	0	3.63027	4.68237	OTUD7B
protein localization to nuclear envelope (GO:0090435)	2022-01-06	0.275322	0.770877	0	0	3.63027	4.68237	NUP54
protein localization to nucleolus (GO:1902570)	2022-01-06	0.275322	0.770877	0	0	3.63027	4.68237	RAN
protein repair (GO:0030091)	2022-01-06	0.275322	0.770877	0	0	3.63027	4.68237	MSRA
regulation of cardiac muscle hypertrophy in response to stress (GO:1903242)	2022-01-06	0.275322	0.770877	0	0	3.63027	4.68237	LMNA
regulation of cell cycle checkpoint (GO:1901976)	2022-01-06	0.275322	0.770877	0	0	3.63027	4.68237	RPA2
regulation of cellular response to hypoxia (GO:1900037)	2022-01-06	0.275322	0.770877	0	0	3.63027	4.68237	USP19
regulation of digestive system process (GO:0044058)	2022-01-06	0.275322	0.770877	0	0	3.63027	4.68237	EPB41
regulation of extracellular exosome assembly (GO:1903551)	2022-01-06	0.275322	0.770877	0	0	3.63027	4.68237	SDC1
regulation of hyaluronan biosynthetic process (GO:1900125)	2022-01-06	0.275322	0.770877	0	0	3.63027	4.68237	NFKB1
regulation of mitotic sister chromatid segregation (GO:0033047)	2022-01-06	0.275322	0.770877	0	0	3.63027	4.68237	CDK5RAP2
regulation of mitotic spindle checkpoint (GO:1903504)	2022-01-06	0.275322	0.770877	0	0	3.63027	4.68237	CDK5RAP2
regulation of mRNA export from nucleus (GO:0010793)	2022-01-06	0.275322	0.770877	0	0	3.63027	4.68237	TPR
regulation of nuclease activity (GO:0032069)	2022-01-06	0.275322	0.770877	0	0	3.63027	4.68237	HMGB2
regulation of protein lipidation (GO:1903059)	2022-01-06	0.275322	0.770877	0	0	3.63027	4.68237	DBI
regulation of ribonucleoprotein complex localization (GO:2000197)	2022-01-06	0.275322	0.770877	0	0	3.63027	4.68237	TPR
regulation of SNARE complex assembly (GO:0035542)	2022-01-06	0.275322	0.770877	0	0	3.63027	4.68237	PRRT2
regulation of superoxide metabolic process (GO:0090322)	2022-01-06	0.275322	0.770877	0	0	3.63027	4.68237	DHFR
regulation of T cell activation via T cell receptor contact with antigen bound to MHC molecule on antigen presenting cell (GO:2001188)	2022-01-06	0.275322	0.770877	0	0	3.63027	4.68237	LGALS3
regulation of vitamin D biosynthetic process (GO:0060556)	2022-01-06	0.275322	0.770877	0	0	3.63027	4.68237	NFKB1
replication-born double-strand break repair via sister chromatid exchange (GO:1990414)	2022-01-06	0.275322	0.770877	0	0	3.63027	4.68237	RAD21
response to angiotensin (GO:1990776)	2022-01-06	0.275322	0.770877	0	0	3.63027	4.68237	NFKB1
response to testosterone (GO:0033574)	2022-01-06	0.275322	0.770877	0	0	3.63027	4.68237	MSN
retinal cone cell development (GO:0046549)	2022-01-06	0.275322	0.770877	0	0	3.63027	4.68237	CRB2
retinal cone cell differentiation (GO:0042670)	2022-01-06	0.275322	0.770877	0	0	3.63027	4.68237	CRB2
ruffle assembly (GO:0097178)	2022-01-06	0.275322	0.770877	0	0	3.63027	4.68237	AIF1L
sterol import (GO:0035376)	2022-01-06	0.275322	0.770877	0	0	3.63027	4.68237	STARD5
tyrosine catabolic process (GO:0006572)	2022-01-06	0.275322	0.770877	0	0	3.63027	4.68237	FAH
acylglycerol catabolic process (GO:0046464)	1935-03-01	0.275713	0.770877	0	0	1.70253	2.19352	LIPE;LYPLA2;DAGLA
cellular response to hydrogen peroxide (GO:0070301)	1935-03-01	0.275713	0.770877	0	0	1.70253	2.19352	PPIF;PARK7;FXN
regulation of blood circulation (GO:1903522)	1935-03-01	0.275713	0.770877	0	0	1.70253	2.19352	DES;S100A1;SRI
regulation of muscle cell differentiation (GO:0051147)	1935-03-01	0.275713	0.770877	0	0	1.70253	2.19352	CDC42;CDH15;FGFR2
inositol lipid-mediated signaling (GO:0048017)	1951-04-01	0.275979	0.770877	0	0	1.54581	1.99013	PLCB4;PLCL1;PLCH1;PI4KB
negative regulation of protein ubiquitination (GO:0031397)	1951-04-01	0.275979	0.770877	0	0	1.54581	1.99013	NXN;LIMK1;PARK7;HDAC8
negative regulation of transport (GO:0051051)	1951-04-01	0.275979	0.770877	0	0	1.54581	1.99013	SNX3;LGALS3;SNX12;CRYAB
regulation of gene expression (GO:0010468)	61/1079	0.276862	0.770877	0	0	1.09229	1.40276	LIN54;NAB2;SNX12;JMJD1C;CTCF;PARK7;FGF1;AFF4;ELAVL2;CRKL;UBE2L3;CCAR1;MECP2;YY1;CDH5;HMGN5;EP300;ICOSLG;GABPA;MBNL1;MBNL2;GPX1;ACTR5;TFEB;PAX6;SAP30;HCFC1;ERP29;TERF2IP;MAPT;CGGBP1;RBMS3;CRABP2;IGSF1;SRRT;MAZ;TULP3;NR2C2;CRIP1;PABPN1;PCBP4;PCBP1;PCBP2;RBM12;RNF20;ZNF143;NFYA;NFYB;CNBP;NFYC;RDX;MSN;COQ7;NFKB1;TNRC6C;NFIA;FUBP3;NOVA1;HNRNPF;FUBP1;SP3
cellular response to interferon-beta (GO:0035458)	2022-02-20	0.281154	0.770877	0	0	2.01736	2.55974	HTRA2;UBE2K
embryonic digestive tract development (GO:0048566)	2022-02-20	0.281154	0.770877	0	0	2.01736	2.55974	RARRES2;FGFR2
endoplasmic reticulum calcium ion homeostasis (GO:0032469)	2022-02-20	0.281154	0.770877	0	0	2.01736	2.55974	FIS1;PACS2
energy reserve metabolic process (GO:0006112)	2022-02-20	0.281154	0.770877	0	0	2.01736	2.55974	PHKA1;PYGM
establishment of epithelial cell polarity (GO:0090162)	2022-02-20	0.281154	0.770877	0	0	2.01736	2.55974	CDC42;MSN
granulocyte differentiation (GO:0030851)	2022-02-20	0.281154	0.770877	0	0	2.01736	2.55974	EP300;DEK
maintenance of protein location in nucleus (GO:0051457)	2022-02-20	0.281154	0.770877	0	0	2.01736	2.55974	ARL2;PARK7
miRNA metabolic process (GO:0010586)	2022-02-20	0.281154	0.770877	0	0	2.01736	2.55974	PRKRA;RAN
negative regulation of dephosphorylation (GO:0035305)	2022-02-20	0.281154	0.770877	0	0	2.01736	2.55974	PPP1R16B;PPP1R8
positive regulation of G2/M transition of mitotic cell cycle (GO:0010971)	2022-02-20	0.281154	0.770877	0	0	2.01736	2.55974	MECP2;BRD4
positive regulation of interferon-alpha production (GO:0032727)	2022-02-20	0.281154	0.770877	0	0	2.01736	2.55974	IRF3;HSPD1
positive regulation of protein processing (GO:0010954)	2022-02-20	0.281154	0.770877	0	0	2.01736	2.55974	CLEC3B;ENO1
production of small RNA involved in gene silencing by RNA (GO:0070918)	2022-02-20	0.281154	0.770877	0	0	2.01736	2.55974	TSNAX;PRKRA
protein targeting to lysosome (GO:0006622)	2022-02-20	0.281154	0.770877	0	0	2.01736	2.55974	HSPA8;LAMP2
regulation of programmed necrotic cell death (GO:0062098)	2022-02-20	0.281154	0.770877	0	0	2.01736	2.55974	ASAH1;CDC37
regulation of protein modification by small protein conjugation or removal (GO:1903320)	2022-02-20	0.281154	0.770877	0	0	2.01736	2.55974	DNAJB2;ZMIZ1
regulation of T cell migration (GO:2000404)	2022-02-20	0.281154	0.770877	0	0	2.01736	2.55974	LRCH1;APOD
positive regulation of cell growth (GO:0030307)	7/102	0.284262	0.770877	0	0	1.33881	1.68403	CDC42;ZFYVE27;RUFY3;LIMK1;MAPT;TAF9B;FXN
regulation of cell death (GO:0010941)	7/102	0.284262	0.770877	0	0	1.33881	1.68403	CDKN1B;SNCG;TXNDC12;PARK7;SRGAP2;CRYAB;NCK1
regulation of protein catabolic process (GO:0042176)	7/102	0.284262	0.770877	0	0	1.33881	1.68403	SNX3;CDKN1B;SNX12;FLNA;SIRT2;BANP;GFAP
cartilage development (GO:0051216)	1952-04-01	0.287801	0.770877	0	0	1.51353	1.88508	NFIB;TRIP11;CD44;GPLD1
positive regulation of developmental growth (GO:0048639)	1952-04-01	0.287801	0.770877	0	0	1.51353	1.88508	ZFYVE27;RUFY3;LIMK1;MAPT
positive regulation of protein localization to cell periphery (GO:1904377)	1952-04-01	0.287801	0.770877	0	0	1.51353	1.88508	LGALS3;NUMA1;EPB41;SORBS1
regulation of intrinsic apoptotic signaling pathway (GO:2001242)	1952-04-01	0.287801	0.770877	0	0	1.51353	1.88508	FIS1;PPIF;P4HB;BCL2L2
mitochondrion disassembly (GO:0061726)	1936-03-01	0.290168	0.770877	0	0	1.65085	2.04259	FIS1;GABARAPL2;FUNDC1
regulation of androgen receptor signaling pathway (GO:0060765)	1936-03-01	0.290168	0.770877	0	0	1.65085	2.04259	EP300;PARK7;ZBTB7A
regulation of cardiac muscle contraction (GO:0055117)	1936-03-01	0.290168	0.770877	0	0	1.65085	2.04259	SRI;CALM1;SLC9A1
regulation of embryonic development (GO:0045995)	1936-03-01	0.290168	0.770877	0	0	1.65085	2.04259	CRB2;PHLDB1;NR2C2
regulation of microtubule-based process (GO:0032886)	1936-03-01	0.290168	0.770877	0	0	1.65085	2.04259	PHLDB1;TRIM36;MAPT
regulation of mRNA processing (GO:0050684)	1936-03-01	0.290168	0.770877	0	0	1.65085	2.04259	RBM39;PABPN1;QKI
cellular response to calcium ion (GO:0071277)	1969-05-01	0.292308	0.770877	0	0	1.4191	1.74541	ITPKB;CLIC4;SYT12;PPIF;GPLD1
positive regulation of endothelial cell migration (GO:0010595)	1986-06-01	0.293352	0.770877	0	0	1.36249	1.67093	SPARC;HSPB1;HMGB1;FGF1;GPLD1;BCAR1
regulation of Ras protein signal transduction (GO:0046578)	1986-06-01	0.293352	0.770877	0	0	1.36249	1.67093	EPS8;KANK2;CADM4;RDX;EPS8L2;CRKL
regulation of signal transduction by p53 class mediator (GO:1901796)	10/156	0.298875	0.770877	0	0	1.24472	1.50329	TAF13;RPA3;TAF11;TP53BP2;EP300;RPA2;TAF6;MTA2;TAF9B;BANP
IRE1-mediated unfolded protein response (GO:0036498)	1953-04-01	0.299692	0.770877	0	0	1.48256	1.78649	DNAJC3;HSPA5;LMNA;HDGF
acetylcholine receptor signaling pathway (GO:0095500)	2022-02-21	0.30086	0.770877	0	0	1.91109	2.29542	GNAQ;RGS8
histone ubiquitination (GO:0016574)	2022-02-21	0.30086	0.770877	0	0	1.91109	2.29542	RNF20;RNF40
intracellular lipid transport (GO:0032365)	2022-02-21	0.30086	0.770877	0	0	1.91109	2.29542	NPC2;MID1IP1
myotube differentiation (GO:0014902)	2022-02-21	0.30086	0.770877	0	0	1.91109	2.29542	SKI;MYEF2
negative regulation of peptidyl-serine phosphorylation (GO:0033137)	2022-02-21	0.30086	0.770877	0	0	1.91109	2.29542	CNKSR3;NCK1
negative regulation of small GTPase mediated signal transduction (GO:0051058)	2022-02-21	0.30086	0.770877	0	0	1.91109	2.29542	CGNL1;ARHGAP12
nucleotide-excision repair, DNA incision, 3'-to lesion (GO:0006295)	2022-02-21	0.30086	0.770877	0	0	1.91109	2.29542	RPA3;RPA2
nucleotide-excision repair, preincision complex stabilization (GO:0006293)	2022-02-21	0.30086	0.770877	0	0	1.91109	2.29542	RPA3;RPA2
positive regulation of phosphatase activity (GO:0010922)	2022-02-21	0.30086	0.770877	0	0	1.91109	2.29542	CALM1;GPLD1
rRNA modification (GO:0000154)	2022-02-21	0.30086	0.770877	0	0	1.91109	2.29542	GAR1;THUMPD1
sterol transport (GO:0015918)	2022-02-21	0.30086	0.770877	0	0	1.91109	2.29542	NPC2;LCAT
protein dephosphorylation (GO:0006470)	9/139	0.302637	0.770877	0	0	1.25798	1.50357	PPM1B;UBLCP1;CTDSP1;SSU72;PGP;RPRD1B;TAB1;ILKAP;NCK1
glutamate receptor signaling pathway (GO:0007215)	1937-03-01	0.304674	0.770877	0	0	1.60221	1.90425	DAGLA;GNAQ;HOMER3
glutamine family amino acid metabolic process (GO:0009064)	1937-03-01	0.304674	0.770877	0	0	1.60221	1.90425	DDAH2;RIMKLA;GCLM
phospholipid biosynthetic process (GO:0008654)	1937-03-01	0.304674	0.770877	0	0	1.60221	1.90425	IDI1;PCYT2;SPHK2
positive regulation of myeloid cell differentiation (GO:0045639)	1937-03-01	0.304674	0.770877	0	0	1.60221	1.90425	PITHD1;HMGB2;FOXO3
regulation of erythrocyte differentiation (GO:0045646)	1937-03-01	0.304674	0.770877	0	0	1.60221	1.90425	HSPA9;HMGB2;FOXO3
regulation of microtubule cytoskeleton organization (GO:0070507)	1937-03-01	0.304674	0.770877	0	0	1.60221	1.90425	PHLDB1;TRIM36;MAPT
regulation of vascular associated smooth muscle cell proliferation (GO:1904705)	1937-03-01	0.304674	0.770877	0	0	1.60221	1.90425	CDKN1B;IGFBP5;SOD2
regulation of mRNA catabolic process (GO:0061013)	8/122	0.30618	0.770877	0	0	1.275	1.50907	NUP214;HSPA8;EXOSC6;ANP32A;PCBP4;SAMD4A;HSPB1;VIM
positive regulation of gene expression (GO:0010628)	28/482	0.307727	0.770877	0	0	1.12196	1.32227	POLDIP3;MAZ;CTCF;PARK7;FGF1;CDH5;HMGN5;S100A13;EP300;GABPA;POLR2L;SPHK2;RDX;PCIF1;SAMD4A;UPF3B;MSN;PAX6;DEK;HCFC1;SOD1;TNRC6C;FUBP3;FUBP1;ERP29;VIM;RBM22;RBMS3
regulation of proteasomal protein catabolic process (GO:0061136)	1954-04-01	0.311638	0.770877	0	0	1.45283	1.69388	GABARAPL2;GPX1;NUDT15;USP19
regulation of proteolysis (GO:0030162)	1954-04-01	0.311638	0.770877	0	0	1.45283	1.69388	CSTB;ASPH;FADD;AURKAIP1
sensory perception of mechanical stimulus (GO:0050954)	1988-06-01	0.311786	0.770877	0	0	1.32912	1.549	USP53;WHRN;TIMM13;EPS8L2;TPRN;SOD1
cellular response to growth factor stimulus (GO:0071363)	10/158	0.312511	0.770877	0	0	1.22777	1.42804	EHD1;CLEC3B;HTRA2;HSPB1;MAPT;APPL2;SIRT2;CD44;BCAR1;CRKL
organonitrogen compound biosynthetic process (GO:1901566)	10/158	0.312511	0.770877	0	0	1.22777	1.42804	GSTM4;GSTM1;PCYT1A;GSTO1;SPHK2;STARD10;AKR1A1;LCAT;MOCS1;NMRAL1
cholesterol homeostasis (GO:0042632)	1971-05-01	0.312967	0.770877	0	0	1.37595	1.59838	EHD1;NPC2;CNBP;LCAT;RALY
Fc-gamma receptor signaling pathway involved in phagocytosis (GO:0038096)	1971-05-01	0.312967	0.770877	0	0	1.37595	1.59838	CDC42;WIPF1;WIPF2;LIMK1;NCK1
gland development (GO:0048732)	1971-05-01	0.312967	0.770877	0	0	1.37595	1.59838	MSN;FADD;GFER;FGFR2;SOD1
negative regulation of neuron apoptotic process (GO:0043524)	1971-05-01	0.312967	0.770877	0	0	1.37595	1.59838	MAG;PPT1;PARK7;SOD2;SOD1
phosphatidylinositol-mediated signaling (GO:0048015)	1971-05-01	0.312967	0.770877	0	0	1.37595	1.59838	PLCB4;PLCL1;PLCH1;PI4KB;SIRT2
response to metal ion (GO:0010038)	1971-05-01	0.312967	0.770877	0	0	1.37595	1.59838	MAPT;CALM1;FXN;CRIP1;NDRG1
aldehyde biosynthetic process (GO:0046184)	2022-01-07	0.313198	0.770877	0	0	3.02506	3.51186	TPI1
amino sugar catabolic process (GO:0046348)	2022-01-07	0.313198	0.770877	0	0	3.02506	3.51186	ALDH1A1
angiotensin-activated signaling pathway (GO:0038166)	2022-01-07	0.313198	0.770877	0	0	3.02506	3.51186	CA2
atrioventricular valve formation (GO:0003190)	2022-01-07	0.313198	0.770877	0	0	3.02506	3.51186	DCHS1
autophagosome membrane docking (GO:0016240)	2022-01-07	0.313198	0.770877	0	0	3.02506	3.51186	CALM1
AV node cell action potential (GO:0086016)	2022-01-07	0.313198	0.770877	0	0	3.02506	3.51186	CACNA1G
AV node cell to bundle of His cell communication (GO:0086067)	2022-01-07	0.313198	0.770877	0	0	3.02506	3.51186	CACNA1G
calcium ion export (GO:1901660)	2022-01-07	0.313198	0.770877	0	0	3.02506	3.51186	LETM1
Cdc42 protein signal transduction (GO:0032488)	2022-01-07	0.313198	0.770877	0	0	3.02506	3.51186	CDC42
cellular cation homeostasis (GO:0030003)	2022-01-07	0.313198	0.770877	0	0	3.02506	3.51186	LETM1
cellular nitrogen compound catabolic process (GO:0044270)	2022-01-07	0.313198	0.770877	0	0	3.02506	3.51186	TST
cellular protein complex disassembly (GO:0043624)	2022-01-07	0.313198	0.770877	0	0	3.02506	3.51186	APEH
citrulline metabolic process (GO:0000052)	2022-01-07	0.313198	0.770877	0	0	3.02506	3.51186	DDAH2
deadenylation-dependent decapping of nuclear-transcribed mRNA (GO:0000290)	2022-01-07	0.313198	0.770877	0	0	3.02506	3.51186	DCPS
death-inducing signaling complex assembly (GO:0071550)	2022-01-07	0.313198	0.770877	0	0	3.02506	3.51186	FADD
endothelial cell morphogenesis (GO:0001886)	2022-01-07	0.313198	0.770877	0	0	3.02506	3.51186	COL18A1
epithelial cell differentiation involved in kidney development (GO:0035850)	2022-01-07	0.313198	0.770877	0	0	3.02506	3.51186	MTSS1
excitatory chemical synaptic transmission (GO:0098976)	2022-01-07	0.313198	0.770877	0	0	3.02506	3.51186	SHISA6
exocrine system development (GO:0035272)	2022-01-07	0.313198	0.770877	0	0	3.02506	3.51186	FGFR2
gas homeostasis (GO:0033483)	2022-01-07	0.313198	0.770877	0	0	3.02506	3.51186	SOD2
glandular epithelial cell development (GO:0002068)	2022-01-07	0.313198	0.770877	0	0	3.02506	3.51186	PAX6
glutathione catabolic process (GO:0006751)	2022-01-07	0.313198	0.770877	0	0	3.02506	3.51186	CHAC2
histone H3-K4 dimethylation (GO:0044648)	2022-01-07	0.313198	0.770877	0	0	3.02506	3.51186	SETD1A
hyperosmotic response (GO:0006972)	2022-01-07	0.313198	0.770877	0	0	3.02506	3.51186	ICOSLG
inhibition of cysteine-type endopeptidase activity (GO:0097340)	2022-01-07	0.313198	0.770877	0	0	3.02506	3.51186	CAST
intermembrane lipid transfer (GO:0120009)	2022-01-07	0.313198	0.770877	0	0	3.02506	3.51186	GLTP
malate metabolic process (GO:0006108)	2022-01-07	0.313198	0.770877	0	0	3.02506	3.51186	FH
membrane invagination (GO:0010324)	2022-01-07	0.313198	0.770877	0	0	3.02506	3.51186	SNX3
negative regulation of centriole replication (GO:0046600)	2022-01-07	0.313198	0.770877	0	0	3.02506	3.51186	CDK5RAP2
negative regulation of double-strand break repair via nonhomologous end joining (GO:2001033)	2022-01-07	0.313198	0.770877	0	0	3.02506	3.51186	TFIP11
negative regulation of heart rate (GO:0010459)	2022-01-07	0.313198	0.770877	0	0	3.02506	3.51186	SRI
negative regulation of intracellular transport (GO:0032387)	2022-01-07	0.313198	0.770877	0	0	3.02506	3.51186	CRYAB
negative regulation of protein import (GO:1904590)	2022-01-07	0.313198	0.770877	0	0	3.02506	3.51186	APOD
negative regulation of protein import into nucleus (GO:0042308)	2022-01-07	0.313198	0.770877	0	0	3.02506	3.51186	APOD
negative regulation of protein K63-linked ubiquitination (GO:1900045)	2022-01-07	0.313198	0.770877	0	0	3.02506	3.51186	GPS2
negative regulation of protein sumoylation (GO:0033234)	2022-01-07	0.313198	0.770877	0	0	3.02506	3.51186	PARK7
negative regulation of T cell apoptotic process (GO:0070233)	2022-01-07	0.313198	0.770877	0	0	3.02506	3.51186	FADD
nicotinamide nucleotide biosynthetic process (GO:0019359)	2022-01-07	0.313198	0.770877	0	0	3.02506	3.51186	QPRT
nose development (GO:0043584)	2022-01-07	0.313198	0.770877	0	0	3.02506	3.51186	SKI
platelet dense granule organization (GO:0060155)	2022-01-07	0.313198	0.770877	0	0	3.02506	3.51186	BLOC1S1
polyadenylation-dependent snoRNA 3'-end processing (GO:0071051)	2022-01-07	0.313198	0.770877	0	0	3.02506	3.51186	EXOSC6
positive regulation of cytoplasmic translation (GO:2000767)	2022-01-07	0.313198	0.770877	0	0	3.02506	3.51186	CNBP
positive regulation of helicase activity (GO:0051096)	2022-01-07	0.313198	0.770877	0	0	3.02506	3.51186	SSBP1
positive regulation of histone H3-K9 methylation (GO:0051574)	2022-01-07	0.313198	0.770877	0	0	3.02506	3.51186	RIF1
positive regulation of histone H4 acetylation (GO:0090240)	2022-01-07	0.313198	0.770877	0	0	3.02506	3.51186	SMARCB1
positive regulation of integrin-mediated signaling pathway (GO:2001046)	2022-01-07	0.313198	0.770877	0	0	3.02506	3.51186	FLNA
positive regulation of lamellipodium morphogenesis (GO:2000394)	2022-01-07	0.313198	0.770877	0	0	3.02506	3.51186	ENPP2
positive regulation of mast cell activation (GO:0033005)	2022-01-07	0.313198	0.770877	0	0	3.02506	3.51186	SPHK2
positive regulation of microtubule nucleation (GO:0090063)	2022-01-07	0.313198	0.770877	0	0	3.02506	3.51186	MECP2
positive regulation of miRNA metabolic process (GO:2000630)	2022-01-07	0.313198	0.770877	0	0	3.02506	3.51186	NFKB1
positive regulation of mitotic cell cycle spindle assembly checkpoint (GO:0090267)	2022-01-07	0.313198	0.770877	0	0	3.02506	3.51186	TPR
positive regulation of oxidative stress-induced cell death (GO:1903209)	2022-01-07	0.313198	0.770877	0	0	3.02506	3.51186	SOD1
positive regulation of podosome assembly (GO:0071803)	2022-01-07	0.313198	0.770877	0	0	3.02506	3.51186	CAPG
positive regulation of spindle checkpoint (GO:0090232)	2022-01-07	0.313198	0.770877	0	0	3.02506	3.51186	TPR
positive regulation of striated muscle contraction (GO:0045989)	2022-01-07	0.313198	0.770877	0	0	3.02506	3.51186	GSTO1
positive regulation of synaptic transmission, GABAergic (GO:0032230)	2022-01-07	0.313198	0.770877	0	0	3.02506	3.51186	HAP1
posttranslational protein targeting to membrane, translocation (GO:0031204)	2022-01-07	0.313198	0.770877	0	0	3.02506	3.51186	HSPA5
proline metabolic process (GO:0006560)	2022-01-07	0.313198	0.770877	0	0	3.02506	3.51186	DAO
protein catabolic process in the vacuole (GO:0007039)	2022-01-07	0.313198	0.770877	0	0	3.02506	3.51186	LAMP2
protein localization to basolateral plasma membrane (GO:1903361)	2022-01-07	0.313198	0.770877	0	0	3.02506	3.51186	LIN7C
purine ribonucleoside metabolic process (GO:0046128)	2022-01-07	0.313198	0.770877	0	0	3.02506	3.51186	NT5C1A
purine-containing compound metabolic process (GO:0072521)	2022-01-07	0.313198	0.770877	0	0	3.02506	3.51186	MACROD1
receptor-mediated endocytosis of virus by host cell (GO:0019065)	2022-01-07	0.313198	0.770877	0	0	3.02506	3.51186	EPS15
regulation by virus of viral protein levels in host cell (GO:0046719)	2022-01-07	0.313198	0.770877	0	0	3.02506	3.51186	DYNLT1
regulation of atrial cardiac muscle cell membrane repolarization (GO:0060372)	2022-01-07	0.313198	0.770877	0	0	3.02506	3.51186	FLNA
regulation of blood-brain barrier permeability (GO:1905603)	2022-01-07	0.313198	0.770877	0	0	3.02506	3.51186	TJP2
regulation of calcidiol 1-monooxygenase activity (GO:0060558)	2022-01-07	0.313198	0.770877	0	0	3.02506	3.51186	NFKB1
regulation of cardiac muscle cell membrane potential (GO:0086036)	2022-01-07	0.313198	0.770877	0	0	3.02506	3.51186	SLC9A1
regulation of chromatin assembly or disassembly (GO:0001672)	2022-01-07	0.313198	0.770877	0	0	3.02506	3.51186	TLK2
regulation of defense response to bacterium (GO:1900424)	2022-01-07	0.313198	0.770877	0	0	3.02506	3.51186	SIRT2
regulation of endothelial cell chemotaxis to fibroblast growth factor (GO:2000544)	2022-01-07	0.313198	0.770877	0	0	3.02506	3.51186	FGF1
regulation of histone deacetylase activity (GO:1901725)	2022-01-07	0.313198	0.770877	0	0	3.02506	3.51186	SPHK2
regulation of ketone biosynthetic process (GO:0010566)	2022-01-07	0.313198	0.770877	0	0	3.02506	3.51186	SIRT5
regulation of mesenchymal stem cell differentiation (GO:2000739)	2022-01-07	0.313198	0.770877	0	0	3.02506	3.51186	LTBP3
regulation of morphogenesis of an epithelium (GO:1905330)	2022-01-07	0.313198	0.770877	0	0	3.02506	3.51186	FGF1
regulation of NAD(P)H oxidase activity (GO:0033860)	2022-01-07	0.313198	0.770877	0	0	3.02506	3.51186	PARK7
regulation of oxidative stress-induced neuron intrinsic apoptotic signaling pathway (GO:1903376)	2022-01-07	0.313198	0.770877	0	0	3.02506	3.51186	PARK7
regulation of phospholipid transport (GO:2001138)	2022-01-07	0.313198	0.770877	0	0	3.02506	3.51186	DBI
regulation of relaxation of muscle (GO:1901077)	2022-01-07	0.313198	0.770877	0	0	3.02506	3.51186	SRI
regulation of smooth muscle cell differentiation (GO:0051150)	2022-01-07	0.313198	0.770877	0	0	3.02506	3.51186	FGFR2
regulation of vascular associated smooth muscle cell apoptotic process (GO:1905459)	2022-01-07	0.313198	0.770877	0	0	3.02506	3.51186	SOD2
regulation of vascular associated smooth muscle cell differentiation (GO:1905063)	2022-01-07	0.313198	0.770877	0	0	3.02506	3.51186	KIT
response to lead ion (GO:0010288)	2022-01-07	0.313198	0.770877	0	0	3.02506	3.51186	MAPT
ribonucleoprotein complex disassembly (GO:0032988)	2022-01-07	0.313198	0.770877	0	0	3.02506	3.51186	TFIP11
ribosomal large subunit export from nucleus (GO:0000055)	2022-01-07	0.313198	0.770877	0	0	3.02506	3.51186	RAN
ribosomal small subunit export from nucleus (GO:0000056)	2022-01-07	0.313198	0.770877	0	0	3.02506	3.51186	RAN
rRNA-containing ribonucleoprotein complex export from nucleus (GO:0071428)	2022-01-07	0.313198	0.770877	0	0	3.02506	3.51186	RAN
SA node cell action potential (GO:0086015)	2022-01-07	0.313198	0.770877	0	0	3.02506	3.51186	CACNA1G
sinoatrial node development (GO:0003163)	2022-01-07	0.313198	0.770877	0	0	3.02506	3.51186	CACNA1G
synaptic vesicle docking (GO:0016081)	2022-01-07	0.313198	0.770877	0	0	3.02506	3.51186	UNC13C
TRAIL-activated apoptotic signaling pathway (GO:0036462)	2022-01-07	0.313198	0.770877	0	0	3.02506	3.51186	FADD
tRNA threonylcarbamoyladenosine metabolic process (GO:0070525)	2022-01-07	0.313198	0.770877	0	0	3.02506	3.51186	TPRKB
tRNA transcription by RNA polymerase III (GO:0042797)	2022-01-07	0.313198	0.770877	0	0	3.02506	3.51186	POLR2L
vitamin A metabolic process (GO:0006776)	2022-01-07	0.313198	0.770877	0	0	3.02506	3.51186	RBP1
regulation of programmed cell death (GO:0043067)	12/194	0.315588	0.776187	0	0	1.19824	1.38195	KANK2;PRDX2;ASAH1;LGALS1;ANP32A;IRF3;DNAJA3;TP53BP2;ZBTB7A;DCPS;NDRG1;BCAR1
regulation of cell cycle process (GO:0010564)	7/106	0.317782	0.779353	0	0	1.28444	1.47247	CDC42;NUMA1;RCC1;RPRD1B;FSD1;CALM1;USP19
small GTPase mediated signal transduction (GO:0007264)	7/106	0.317782	0.779353	0	0	1.28444	1.47247	USP8;ARHGAP31;RIT2;TRIM28;PARK7;USP28;CRKL
actin-myosin filament sliding (GO:0033275)	1938-03-01	0.319208	0.779353	0	0	1.55635	1.77721	DES;TPM4;VIM
DNA replication initiation (GO:0006270)	1938-03-01	0.319208	0.779353	0	0	1.55635	1.77721	PURA;RPA3;RPA2
histone exchange (GO:0043486)	1938-03-01	0.319208	0.779353	0	0	1.55635	1.77721	SRCAP;VPS72;DMAP1
muscle filament sliding (GO:0030049)	1938-03-01	0.319208	0.779353	0	0	1.55635	1.77721	DES;TPM4;VIM
negative regulation of proteasomal protein catabolic process (GO:1901799)	1938-03-01	0.319208	0.779353	0	0	1.55635	1.77721	GABARAPL2;TLK2;PARK7
cellular response to nerve growth factor stimulus (GO:1990090)	2022-02-22	0.320472	0.779353	0	0	1.81544	2.0659	EHD1;MAPT
female gonad development (GO:0008585)	2022-02-22	0.320472	0.779353	0	0	1.81544	2.0659	KIT;SOD1
heme biosynthetic process (GO:0006783)	2022-02-22	0.320472	0.779353	0	0	1.81544	2.0659	UROD;FXN
limb morphogenesis (GO:0035108)	2022-02-22	0.320472	0.779353	0	0	1.81544	2.0659	SKI;MBNL1
metallo-sulfur cluster assembly (GO:0031163)	2022-02-22	0.320472	0.779353	0	0	1.81544	2.0659	HSPA9;FXN
negative regulation of protein dephosphorylation (GO:0035308)	2022-02-22	0.320472	0.779353	0	0	1.81544	2.0659	PPP1R16B;PPP1R8
regulation of execution phase of apoptosis (GO:1900117)	2022-02-22	0.320472	0.779353	0	0	1.81544	2.0659	TP53BP2;SIRT2
regulation of macrophage chemotaxis (GO:0010758)	2022-02-22	0.320472	0.779353	0	0	1.81544	2.0659	DDT;RARRES2
protein import (GO:0017038)	1989-06-01	0.321075	0.779353	0	0	1.31303	1.49171	NUP214;FIS1;LAMP2;TPR;APPL2;RAN
regulation of type I interferon production (GO:0032479)	1989-06-01	0.321075	0.779353	0	0	1.31303	1.49171	IRF3;PCBP2;EP300;NFKB1;TRIM56;POLR2L
transforming growth factor beta receptor signaling pathway (GO:0007179)	1989-06-01	0.321075	0.779353	0	0	1.31303	1.49171	SKI;CDH5;ZMIZ1;PXN;ZYX;APPL2
fatty acid metabolic process (GO:0006631)	8/124	0.321799	0.780544	0	0	1.25288	1.42055	ACOT7;MECR;GPX1;GPX4;PON1;HACL1;ECHDC3;ALKBH7
Fc-gamma receptor signaling pathway (GO:0038094)	1972-05-01	0.323368	0.780569	0	0	1.35534	1.53013	CDC42;WIPF1;WIPF2;LIMK1;NCK1
negative regulation of epithelial cell proliferation (GO:0050680)	1972-05-01	0.323368	0.780569	0	0	1.35534	1.53013	SPARC;NFIB;MCC;MTSS1;FGFR2
sterol homeostasis (GO:0055092)	1972-05-01	0.323368	0.780569	0	0	1.35534	1.53013	EHD1;NPC2;CNBP;LCAT;RALY
negative regulation of cysteine-type endopeptidase activity involved in apoptotic process (GO:0043154)	1955-04-01	0.323628	0.780569	0	0	1.42427	1.60681	GPX1;PARK7;PAK2;CD44
protein sumoylation (GO:0016925)	1955-04-01	0.323628	0.780569	0	0	1.42427	1.60681	NUP214;TRIM28;TPR;NUP54
protein targeting to mitochondrion (GO:0006626)	1955-04-01	0.323628	0.780569	0	0	1.42427	1.60681	FIS1;TIMM13;TIMM44;HSPD1
positive regulation of cell migration (GO:0030335)	16/269	0.332849	0.780569	0	0	1.1494	1.26442	F10;HSPA5;RDX;MAZ;GAB1;FGF1;SOD2;SYNE2;CCAR1;CRKL;CDH5;FER;RUFY3;KIT;ENPP2;BCAR1
cellular response to ketone (GO:1901655)	1939-03-01	0.333749	0.780569	0	0	1.51304	1.66035	SPHK2;MSN;DCPS
DNA recombination (GO:0006310)	1939-03-01	0.333749	0.780569	0	0	1.51304	1.66035	ENDOG;RAD21;HMGB1
negative regulation of cellular metabolic process (GO:0031324)	1939-03-01	0.333749	0.780569	0	0	1.51304	1.66035	SIRT5;NFKB1;SIRT2
regulation of exit from mitosis (GO:0007096)	1939-03-01	0.333749	0.780569	0	0	1.51304	1.66035	ANLN;MAD2L1BP;SIRT2
regulation of protein targeting to mitochondrion (GO:1903214)	1939-03-01	0.333749	0.780569	0	0	1.51304	1.66035	MICALL2;HTRA2;UBE2L3
regulation of T cell differentiation (GO:0045580)	1939-03-01	0.333749	0.780569	0	0	1.51304	1.66035	ZMIZ1;CAMK4;SOD1
regulation of viral entry into host cell (GO:0046596)	1939-03-01	0.333749	0.780569	0	0	1.51304	1.66035	SNX3;LGALS1;P4HB
response to molecule of bacterial origin (GO:0002237)	1973-05-01	0.333807	0.780569	0	0	1.33534	1.46512	PRDX3;FER;HMGB2;SIRT2;HNRNPA0
ubiquitin-dependent ERAD pathway (GO:0030433)	1973-05-01	0.333807	0.780569	0	0	1.33534	1.46512	DNAJB2;HSPA5;FBXO2;UBE4B;USP19
DNA damage response, signal transduction by p53 class mediator resulting in cell cycle arrest (GO:0006977)	1956-04-01	0.335647	0.780569	0	0	1.39681	1.52489	CDKN1B;PCNA;PCBP4;EP300
mitochondrial transport (GO:0006839)	1956-04-01	0.335647	0.780569	0	0	1.39681	1.52489	FIS1;PPIF;TIMM13;TIMM44
positive regulation of establishment of protein localization to mitochondrion (GO:1903749)	1956-04-01	0.335647	0.780569	0	0	1.39681	1.52489	MICALL2;TP53BP2;HTRA2;UBE2L3
blood vessel endothelial cell migration (GO:0043534)	2022-02-23	0.339945	0.780569	0	0	1.7289	1.86543	CDH5;GPLD1
diacylglycerol metabolic process (GO:0046339)	2022-02-23	0.339945	0.780569	0	0	1.7289	1.86543	LIPE;DAGLA
DNA methylation (GO:0006306)	2022-02-23	0.339945	0.780569	0	0	1.7289	1.86543	DMAP1;GATAD2A
hyaluronan metabolic process (GO:0030212)	2022-02-23	0.339945	0.780569	0	0	1.7289	1.86543	CD44;SLC9A1
negative regulation of intracellular protein transport (GO:0090317)	2022-02-23	0.339945	0.780569	0	0	1.7289	1.86543	APOD;PARK7
positive regulation of cell cycle G2/M phase transition (GO:1902751)	2022-02-23	0.339945	0.780569	0	0	1.7289	1.86543	MECP2;BRD4
positive regulation of cholesterol efflux (GO:0010875)	2022-02-23	0.339945	0.780569	0	0	1.7289	1.86543	PON1;GPS2
positive regulation of histone acetylation (GO:0035066)	2022-02-23	0.339945	0.780569	0	0	1.7289	1.86543	SMARCB1;SPHK2
peptide biosynthetic process (GO:0043043)	10/162	0.340181	0.780569	0	0	1.19521	1.28877	RPS28;MRPS36;MRPS18B;MRPL27;RRBP1;MRPL13;MRPS6;MRPL32;MRPS18C;MRPL55
positive regulation of cellular biosynthetic process (GO:0031328)	11/180	0.340581	0.780569	0	0	1.18255	1.27373	PCNA;DDAH2;POLDIP3;MID1IP1;PCIF1;SAMD4A;UPF3B;PARK7;SORBS1;VIM;GPLD1
DNA damage response, signal transduction by p53 class mediator (GO:0030330)	1974-05-01	0.344275	0.780569	0	0	1.31591	1.40318	CDKN1B;PCNA;PCBP4;EP300;NDRG1
Fc receptor mediated stimulatory signaling pathway (GO:0002431)	1974-05-01	0.344275	0.780569	0	0	1.31591	1.40318	CDC42;WIPF1;WIPF2;LIMK1;NCK1
negative regulation of cellular process (GO:0048523)	32/566	0.347408	0.780569	0	0	1.08971	1.15211	KANK2;CDA;COL18A1;CDKN1B;HTRA2;TXNDC12;ENO1;CTCF;PARK7;IFIT3;DNAJB2;SNX3;CLMN;NACC2;FTH1;LMNA;ANXA6;TP53BP2;SRGAP2;APPL2;NCK1;SPHK2;SOD2;ST18;SIRT2;SKI;PRKRA;DNAJA3;PPT1;TAF6;CRYAB;GPLD1
arachidonic acid metabolic process (GO:0019369)	1957-04-01	0.347683	0.780569	0	0	1.37038	1.44776	CBR1;DAGLA;GPX1;GPX4
positive regulation of proteolysis (GO:0045862)	1957-04-01	0.347683	0.780569	0	0	1.37038	1.44776	ASPH;FADD;AURKAIP1;GPLD1
autophagy of mitochondrion (GO:0000422)	1940-03-01	0.348276	0.780569	0	0	1.47207	1.55267	FIS1;GABARAPL2;FUNDC1
digestive tract development (GO:0048565)	1940-03-01	0.348276	0.780569	0	0	1.47207	1.55267	RARRES2;KIT;FGFR2
negative regulation of ERBB signaling pathway (GO:1901185)	1940-03-01	0.348276	0.780569	0	0	1.47207	1.55267	CDC42;MVP;EPS15
nucleocytoplasmic transport (GO:0006913)	1940-03-01	0.348276	0.780569	0	0	1.47207	1.55267	ANP32A;SNRPD2;NCBP2
positive regulation of cation channel activity (GO:2001259)	1940-03-01	0.348276	0.780569	0	0	1.47207	1.55267	GSTO1;HAP1;CALM1
synaptic vesicle exocytosis (GO:0016079)	1940-03-01	0.348276	0.780569	0	0	1.47207	1.55267	UNC13C;PRRT2;SNAP23
actin filament reorganization (GO:0090527)	2022-01-08	0.349096	0.780569	0	0	2.59278	2.72866	BCAR1
anterograde axonal protein transport (GO:0099641)	2022-01-08	0.349096	0.780569	0	0	2.59278	2.72866	HSPB1
aromatic compound catabolic process (GO:0019439)	2022-01-08	0.349096	0.780569	0	0	2.59278	2.72866	PON1
axo-dendritic protein transport (GO:0099640)	2022-01-08	0.349096	0.780569	0	0	2.59278	2.72866	HSPB1
cell migration involved in heart development (GO:0060973)	2022-01-08	0.349096	0.780569	0	0	2.59278	2.72866	DCHS1
cellular response to interferon-alpha (GO:0035457)	2022-01-08	0.349096	0.780569	0	0	2.59278	2.72866	TPR
cellular response to UV-B (GO:0071493)	2022-01-08	0.349096	0.780569	0	0	2.59278	2.72866	CRIP1
commissural neuron axon guidance (GO:0071679)	2022-01-08	0.349096	0.780569	0	0	2.59278	2.72866	NFIB
cysteine metabolic process (GO:0006534)	2022-01-08	0.349096	0.780569	0	0	2.59278	2.72866	TST
elastic fiber assembly (GO:0048251)	2022-01-08	0.349096	0.780569	0	0	2.59278	2.72866	LTBP3
endonucleolytic cleavage in ITS1 to separate SSU-rRNA from 5.8S rRNA and LSU-rRNA from tricistronic rRNA transcript (SSU-rRNA, 5.8S rRNA, LSU-rRNA) (GO:0000447)	2022-01-08	0.349096	0.780569	0	0	2.59278	2.72866	KRI1
establishment of Golgi localization (GO:0051683)	2022-01-08	0.349096	0.780569	0	0	2.59278	2.72866	CDC42
establishment of protein localization to peroxisome (GO:0072663)	2022-01-08	0.349096	0.780569	0	0	2.59278	2.72866	HACL1
forebrain neuron development (GO:0021884)	2022-01-08	0.349096	0.780569	0	0	2.59278	2.72866	FGFR2
glycoside catabolic process (GO:0016139)	2022-01-08	0.349096	0.780569	0	0	2.59278	2.72866	ABHD10
histone H3-K4 monomethylation (GO:0097692)	2022-01-08	0.349096	0.780569	0	0	2.59278	2.72866	SETD1A
immunological synapse formation (GO:0001771)	2022-01-08	0.349096	0.780569	0	0	2.59278	2.72866	MSN
isoprenoid metabolic process (GO:0006720)	2022-01-08	0.349096	0.780569	0	0	2.59278	2.72866	PHYH
leukocyte aggregation (GO:0070486)	2022-01-08	0.349096	0.780569	0	0	2.59278	2.72866	CD44
mitochondrial DNA replication (GO:0006264)	2022-01-08	0.349096	0.780569	0	0	2.59278	2.72866	SSBP1
negative regulation of alpha-beta T cell differentiation (GO:0046639)	2022-01-08	0.349096	0.780569	0	0	2.59278	2.72866	HMGB1
negative regulation of cAMP-dependent protein kinase activity (GO:2000480)	2022-01-08	0.349096	0.780569	0	0	2.59278	2.72866	PKIB
negative regulation of chromosome organization (GO:2001251)	2022-01-08	0.349096	0.780569	0	0	2.59278	2.72866	TERF2IP
negative regulation of fatty acid oxidation (GO:0046322)	2022-01-08	0.349096	0.780569	0	0	2.59278	2.72866	APPL2
negative regulation of glucose import (GO:0046325)	2022-01-08	0.349096	0.780569	0	0	2.59278	2.72866	APPL2
negative regulation of keratinocyte proliferation (GO:0010839)	2022-01-08	0.349096	0.780569	0	0	2.59278	2.72866	FGFR2
negative regulation of macrophage migration (GO:1905522)	2022-01-08	0.349096	0.780569	0	0	2.59278	2.72866	DDT
negative regulation of mitochondrial fusion (GO:0010637)	2022-01-08	0.349096	0.780569	0	0	2.59278	2.72866	VAT1
negative regulation of mitotic nuclear division (GO:0045839)	2022-01-08	0.349096	0.780569	0	0	2.59278	2.72866	AURKAIP1
negative regulation of muscle cell apoptotic process (GO:0010656)	2022-01-08	0.349096	0.780569	0	0	2.59278	2.72866	BAG3
negative regulation of muscle hypertrophy (GO:0014741)	2022-01-08	0.349096	0.780569	0	0	2.59278	2.72866	GLRX3
negative regulation of response to reactive oxygen species (GO:1901032)	2022-01-08	0.349096	0.780569	0	0	2.59278	2.72866	PARK7
negative regulation of striated muscle cell apoptotic process (GO:0010664)	2022-01-08	0.349096	0.780569	0	0	2.59278	2.72866	BAG3
peptidyl-lysine deacetylation (GO:0034983)	2022-01-08	0.349096	0.780569	0	0	2.59278	2.72866	SIRT2
peptidyl-proline hydroxylation to 4-hydroxy-L-proline (GO:0018401)	2022-01-08	0.349096	0.780569	0	0	2.59278	2.72866	P4HB
platelet activating factor metabolic process (GO:0046469)	2022-01-08	0.349096	0.780569	0	0	2.59278	2.72866	PLA2G7
positive regulation of adaptive immune response (GO:0002821)	2022-01-08	0.349096	0.780569	0	0	2.59278	2.72866	FADD
positive regulation of endocytic recycling (GO:2001137)	2022-01-08	0.349096	0.780569	0	0	2.59278	2.72866	EHD1
positive regulation of glial cell migration (GO:1903977)	2022-01-08	0.349096	0.780569	0	0	2.59278	2.72866	CRKL
positive regulation of meiotic nuclear division (GO:0045836)	2022-01-08	0.349096	0.780569	0	0	2.59278	2.72866	SIRT2
positive regulation of membrane invagination (GO:1905155)	2022-01-08	0.349096	0.780569	0	0	2.59278	2.72866	APPL2
positive regulation of muscle contraction (GO:0045933)	2022-01-08	0.349096	0.780569	0	0	2.59278	2.72866	ENO1
positive regulation of vascular associated smooth muscle cell migration (GO:1904754)	2022-01-08	0.349096	0.780569	0	0	2.59278	2.72866	IGFBP5
protein deglutamylation (GO:0035608)	2022-01-08	0.349096	0.780569	0	0	2.59278	2.72866	FOLH1
protein deglycosylation (GO:0006517)	2022-01-08	0.349096	0.780569	0	0	2.59278	2.72866	PARK7
protein localization to microtubule (GO:0035372)	2022-01-08	0.349096	0.780569	0	0	2.59278	2.72866	CRIPT
protein localization to microtubule cytoskeleton (GO:0072698)	2022-01-08	0.349096	0.780569	0	0	2.59278	2.72866	CRIPT
protein localization to presynapse (GO:1905383)	2022-01-08	0.349096	0.780569	0	0	2.59278	2.72866	HSPB1
purine ribonucleoside monophosphate catabolic process (GO:0009169)	2022-01-08	0.349096	0.780569	0	0	2.59278	2.72866	NT5C1A
regulation of actin filament length (GO:0030832)	2022-01-08	0.349096	0.780569	0	0	2.59278	2.72866	EPS8
regulation of anion transport (GO:0044070)	2022-01-08	0.349096	0.780569	0	0	2.59278	2.72866	CA2
regulation of apoptotic cell clearance (GO:2000425)	2022-01-08	0.349096	0.780569	0	0	2.59278	2.72866	HMGB1
regulation of Cdc42 protein signal transduction (GO:0032489)	2022-01-08	0.349096	0.780569	0	0	2.59278	2.72866	RIT2
regulation of chaperone-mediated autophagy (GO:1904714)	2022-01-08	0.349096	0.780569	0	0	2.59278	2.72866	GFAP
regulation of cyclic-nucleotide phosphodiesterase activity (GO:0051342)	2022-01-08	0.349096	0.780569	0	0	2.59278	2.72866	CALM1
regulation of endodeoxyribonuclease activity (GO:0032071)	2022-01-08	0.349096	0.780569	0	0	2.59278	2.72866	HMGB1
regulation of establishment of protein localization to mitochondrion (GO:1903747)	2022-01-08	0.349096	0.780569	0	0	2.59278	2.72866	MAPT
regulation of lymphocyte apoptotic process (GO:0070228)	2022-01-08	0.349096	0.780569	0	0	2.59278	2.72866	LGALS3
regulation of meiotic nuclear division (GO:0040020)	2022-01-08	0.349096	0.780569	0	0	2.59278	2.72866	SIRT2
regulation of mitochondrial gene expression (GO:0062125)	2022-01-08	0.349096	0.780569	0	0	2.59278	2.72866	TSFM
regulation of myeloid leukocyte differentiation (GO:0002761)	2022-01-08	0.349096	0.780569	0	0	2.59278	2.72866	CAMK4
regulation of protein K63-linked ubiquitination (GO:1900044)	2022-01-08	0.349096	0.780569	0	0	2.59278	2.72866	GPS2
regulation of protein localization to chromatin (GO:1905634)	2022-01-08	0.349096	0.780569	0	0	2.59278	2.72866	HDAC8
regulation of response to wounding (GO:1903034)	2022-01-08	0.349096	0.780569	0	0	2.59278	2.72866	CADM4
regulation of RNA biosynthetic process (GO:2001141)	2022-01-08	0.349096	0.780569	0	0	2.59278	2.72866	RALY
regulation of striated muscle tissue development (GO:0016202)	2022-01-08	0.349096	0.780569	0	0	2.59278	2.72866	SIRT2
regulation of translational termination (GO:0006449)	2022-01-08	0.349096	0.780569	0	0	2.59278	2.72866	GLE1
response to hydroperoxide (GO:0033194)	2022-01-08	0.349096	0.780569	0	0	2.59278	2.72866	GPX3
somatic hypermutation of immunoglobulin genes (GO:0016446)	2022-01-08	0.349096	0.780569	0	0	2.59278	2.72866	MCM3AP
spermidine metabolic process (GO:0008216)	2022-01-08	0.349096	0.780569	0	0	2.59278	2.72866	SAT2
spleen development (GO:0048536)	2022-01-08	0.349096	0.780569	0	0	2.59278	2.72866	FADD
tRNA transcription (GO:0009304)	2022-01-08	0.349096	0.780569	0	0	2.59278	2.72866	POLR2L
tyrosine phosphorylation of STAT protein (GO:0007260)	2022-01-08	0.349096	0.780569	0	0	2.59278	2.72866	FER
U4 snRNA 3'-end processing (GO:0034475)	2022-01-08	0.349096	0.780569	0	0	2.59278	2.72866	EXOSC6
vitamin K metabolic process (GO:0042373)	2022-01-08	0.349096	0.780569	0	0	2.59278	2.72866	CBR1
retinoid metabolic process (GO:0001523)	1992-06-01	0.349153	0.780569	0	0	1.26703	1.33322	SCPEP1;AKR1B10;RARRES2;ALDH1A1;RBP1;SDC1
T cell activation (GO:0042110)	1992-06-01	0.349153	0.780569	0	0	1.26703	1.33322	KIT;MSN;ICOSLG;CD44;NCK1;HSPD1
regulation of macromolecule metabolic process (GO:0060255)	12/200	0.353224	0.787457	0	0	1.15963	1.20677	FUBP3;PCBP4;NOVA1;PCBP1;FUBP1;PCBP2;TFEB;CTCF;CRIP1;COQ7;AFF4;CGGBP1
regulation of mRNA stability (GO:0043488)	9/146	0.354093	0.787457	0	0	1.19326	1.23884	NUP214;FTO;HSPA8;EXOSC6;ANP32A;PCBP4;SAMD4A;HSPB1;VIM
nucleic acid phosphodiester bond hydrolysis (GO:0090305)	1975-05-01	0.354763	0.787457	0	0	1.29705	1.34414	POLD4;FEN1;PCNA;RPA3;RPA2
positive regulation of apoptotic process (GO:0043065)	18/310	0.35647	0.787457	0	0	1.12021	1.15551	ARHGEF26;SPHK2;DIABLO;ITSN1;HTRA2;HMGB1;UBE2Z;FOXO3;SIRT2;CCAR1;HSPD1;SOD1;ING3;TP53BP2;FADD;SUDS3;CTSD;GPLD1
C21-steroid hormone metabolic process (GO:0008207)	2022-02-24	0.35924	0.787457	0	0	1.65022	1.68944	FDX1;FDXR
heterochromatin assembly (GO:0031507)	2022-02-24	0.35924	0.787457	0	0	1.65022	1.68944	MBD2;SIRT2
negative regulation of protein tyrosine kinase activity (GO:0061099)	2022-02-24	0.35924	0.787457	0	0	1.65022	1.68944	ZGPAT;MVP
negative regulation of stress fiber assembly (GO:0051497)	2022-02-24	0.35924	0.787457	0	0	1.65022	1.68944	PAK2;CGNL1
porphyrin-containing compound biosynthetic process (GO:0006779)	2022-02-24	0.35924	0.787457	0	0	1.65022	1.68944	UROD;FXN
positive regulation of cellular response to transforming growth factor beta stimulus (GO:1903846)	2022-02-24	0.35924	0.787457	0	0	1.65022	1.68944	SNW1;EP300
positive regulation of lamellipodium assembly (GO:0010592)	2022-02-24	0.35924	0.787457	0	0	1.65022	1.68944	CDC42;AVIL
positive regulation of phospholipase activity (GO:0010518)	2022-02-24	0.35924	0.787457	0	0	1.65022	1.68944	KIT;FGFR2
positive regulation of transforming growth factor beta receptor signaling pathway (GO:0030511)	2022-02-24	0.35924	0.787457	0	0	1.65022	1.68944	SNW1;EP300
positive regulation of viral life cycle (GO:1903902)	2022-02-24	0.35924	0.787457	0	0	1.65022	1.68944	LGALS1;P4HB
protein K48-linked deubiquitination (GO:0071108)	2022-02-24	0.35924	0.787457	0	0	1.65022	1.68944	USP8;OTUD7B
purine ribonucleotide catabolic process (GO:0009154)	2022-02-24	0.35924	0.787457	0	0	1.65022	1.68944	NT5C1A;ACAT1
regulation of cardiac muscle hypertrophy (GO:0010611)	2022-02-24	0.35924	0.787457	0	0	1.65022	1.68944	GLRX3;SLC9A1
regulation of cell size (GO:0008361)	2022-02-24	0.35924	0.787457	0	0	1.65022	1.68944	RDX;MSN
regulation of vascular endothelial growth factor receptor signaling pathway (GO:0030947)	2022-02-24	0.35924	0.787457	0	0	1.65022	1.68944	CADM4;MMRN2
response to gamma radiation (GO:0010332)	2022-02-24	0.35924	0.787457	0	0	1.65022	1.68944	TLK2;CRYAB
wound healing, spreading of cells (GO:0044319)	2022-02-24	0.35924	0.787457	0	0	1.65022	1.68944	FLNA;CD44
positive regulation of mitochondrion organization (GO:0010822)	1958-04-01	0.359725	0.787457	0	0	1.34493	1.37508	FIS1;PPIF;HTRA2;PARK7
regulation of calcium ion transport (GO:0051924)	1958-04-01	0.359725	0.787457	0	0	1.34493	1.37508	EPB41;HOMER3;IL16;SRI
regulation of neuron projection development (GO:0010975)	10/165	0.361204	0.787457	0	0	1.17189	1.19335	SNX3;MAG;RIT2;AVIL;RUFY3;EP300;KNDC1;FKBP4;PDLIM5;PAK2
cellular response to insulin stimulus (GO:0032869)	8/129	0.361406	0.787457	0	0	1.20079	1.22211	FER;RARRES2;GAB1;SORBS1;GPLD1;SH2B2;USF1;BCAR1
positive regulation of macromolecule biosynthetic process (GO:0010557)	8/129	0.361406	0.787457	0	0	1.20079	1.22211	PCNA;POLDIP3;PCIF1;SAMD4A;UPF3B;SORBS1;VIM;NFKB1
heart contraction (GO:0060047)	1941-03-01	0.36277	0.787457	0	0	1.43325	1.4533	GPX1;GAA;SOD1
keratinocyte differentiation (GO:0030216)	1941-03-01	0.36277	0.787457	0	0	1.43325	1.4533	ASAH1;CLIC4;EXPH5
regulation of release of cytochrome c from mitochondria (GO:0090199)	1941-03-01	0.36277	0.787457	0	0	1.43325	1.4533	GPX1;PPIF;FXN
cell morphogenesis involved in neuron differentiation (GO:0048667)	1976-05-01	0.365264	0.787457	0	0	1.27871	1.28783	S100A6;S100B;NEFH;LLGL1;FGFR2
phospholipid metabolic process (GO:0006644)	1976-05-01	0.365264	0.787457	0	0	1.27871	1.28783	PCYT2;GPX4;ENPP2;PGP;LCAT
positive regulation of interleukin-6 production (GO:0032755)	1976-05-01	0.365264	0.787457	0	0	1.27871	1.28783	SPHK2;IL16;MBP;HMGB1;HSPD1
protein import into nucleus (GO:0006606)	1976-05-01	0.365264	0.787457	0	0	1.27871	1.28783	NUP214;TPR;NUP54;APPL2;RAN
regulation of cell division (GO:0051302)	1976-05-01	0.365264	0.787457	0	0	1.27871	1.28783	FSD1;FGF1;CALM1;SIRT2;FGFR2
regulation of kinase activity (GO:0043549)	1994-06-01	0.367988	0.787457	0	0	1.2381	1.23773	PRDX3;CDKN1B;KIT;MAPT;FGFR2;SOD1
regulation of cytoskeleton organization (GO:0051493)	7/112	0.369161	0.787457	0	0	1.21066	1.20645	PHLDB1;CLIC4;TRIM36;MAPT;RND2;PAK2;SORBS3
protein modification by small protein removal (GO:0070646)	16/276	0.370745	0.787457	0	0	1.11804	1.10936	USP8;INO80E;ACTR5;OTUD7B;COPS7A;USP28;USP19;HCFC1;SNX3;YY1;POLB;EP300;SUDS3;TAB1;TAF9B;NFRKB
import into nucleus (GO:0051170)	1977-05-01	0.37577	0.787457	0	0	1.26088	1.23413	NUP214;SNRPD2;TPR;APPL2;RAN
positive regulation of tumor necrosis factor production (GO:0032760)	1977-05-01	0.37577	0.787457	0	0	1.26088	1.23413	SPHK2;DDT;HSPB1;HMGB1;FADD
regulation of double-strand break repair (GO:2000779)	1942-03-01	0.377211	0.787457	0	0	1.39643	1.36145	RPA2;TERF2IP;DEK
regulation of extrinsic apoptotic signaling pathway via death domain receptors (GO:1902041)	1942-03-01	0.377211	0.787457	0	0	1.39643	1.36145	LGALS3;GPX1;FADD
fat-soluble vitamin metabolic process (GO:0006775)	2022-02-25	0.378323	0.787457	0	0	1.57839	1.53421	CBR1;RBP1
in utero embryonic development (GO:0001701)	2022-02-25	0.378323	0.787457	0	0	1.57839	1.53421	MBNL1;FGFR2
negative regulation of antigen receptor-mediated signaling pathway (GO:0050858)	2022-02-25	0.378323	0.787457	0	0	1.57839	1.53421	LGALS3;GPS2
negative regulation of cellular carbohydrate metabolic process (GO:0010677)	2022-02-25	0.378323	0.787457	0	0	1.57839	1.53421	PGP;EP300
negative regulation of endocytosis (GO:0045806)	2022-02-25	0.378323	0.787457	0	0	1.57839	1.53421	LGALS3;UNC119
negative regulation of response to endoplasmic reticulum stress (GO:1903573)	2022-02-25	0.378323	0.787457	0	0	1.57839	1.53421	TXNDC12;PARK7
positive regulation of ERBB signaling pathway (GO:1901186)	2022-02-25	0.378323	0.787457	0	0	1.57839	1.53421	AFAP1L2;HAP1
positive regulation of lipid metabolic process (GO:0045834)	2022-02-25	0.378323	0.787457	0	0	1.57839	1.53421	CREB1;SORBS1
positive regulation of peptidyl-threonine phosphorylation (GO:0010800)	2022-02-25	0.378323	0.787457	0	0	1.57839	1.53421	CALM1;UBE2K
regulation of AMPA receptor activity (GO:2000311)	2022-02-25	0.378323	0.787457	0	0	1.57839	1.53421	SHISA6;SHANK1
regulation of calcium ion import (GO:0090279)	2022-02-25	0.378323	0.787457	0	0	1.57839	1.53421	LGALS3;SPHK2
regulation of cholesterol transport (GO:0032374)	2022-02-25	0.378323	0.787457	0	0	1.57839	1.53421	OSBPL6;NFKB1
regulation of heterotypic cell-cell adhesion (GO:0034114)	2022-02-25	0.378323	0.787457	0	0	1.57839	1.53421	MBP;CD44
regulation of interferon-alpha production (GO:0032647)	2022-02-25	0.378323	0.787457	0	0	1.57839	1.53421	IRF3;HSPD1
regulation of mitochondrial fission (GO:0090140)	2022-02-25	0.378323	0.787457	0	0	1.57839	1.53421	FIS1;MAPT
regulation of neutrophil chemotaxis (GO:0090022)	2022-02-25	0.378323	0.787457	0	0	1.57839	1.53421	MPP1;JAM3
regulation of proteolysis involved in cellular protein catabolic process (GO:1903050)	2022-02-25	0.378323	0.787457	0	0	1.57839	1.53421	GPX1;NUDT15
regulation of rhodopsin mediated signaling pathway (GO:0022400)	2022-02-25	0.378323	0.787457	0	0	1.57839	1.53421	CALM1;METAP2
regulation of cell cycle (GO:0051726)	17/296	0.379317	0.787457	0	0	1.10697	1.07308	GADD45GIP1;RNF20;LIN54;AFAP1L2;JUND;CDKN1B;ASAH2;PRCC;HTRA2;SIRT2;RNF40;HCFC1;TP53BP2;EP300;RPRD1B;TAF6;FGFR2
actin-mediated cell contraction (GO:0070252)	2022-01-09	0.383119	0.787457	0	0	2.26856	2.17648	EPDR1
adenosine metabolic process (GO:0046085)	2022-01-09	0.383119	0.787457	0	0	2.26856	2.17648	NT5C1A
alpha-amino acid biosynthetic process (GO:1901607)	2022-01-09	0.383119	0.787457	0	0	2.26856	2.17648	SDSL
associative learning (GO:0008306)	2022-01-09	0.383119	0.787457	0	0	2.26856	2.17648	SHANK1
astral microtubule organization (GO:0030953)	2022-01-09	0.383119	0.787457	0	0	2.26856	2.17648	NUMA1
ATF6-mediated unfolded protein response (GO:0036500)	2022-01-09	0.383119	0.787457	0	0	2.26856	2.17648	HSPA5
biotin metabolic process (GO:0006768)	2022-01-09	0.383119	0.787457	0	0	2.26856	2.17648	BTD
bone cell development (GO:0098751)	2022-01-09	0.383119	0.787457	0	0	2.26856	2.17648	KIT
cellular response to muramyl dipeptide (GO:0071225)	2022-01-09	0.383119	0.787457	0	0	2.26856	2.17648	VIM
embryonic digestive tract morphogenesis (GO:0048557)	2022-01-09	0.383119	0.787457	0	0	2.26856	2.17648	FGFR2
fructose 1,6-bisphosphate metabolic process (GO:0030388)	2022-01-09	0.383119	0.787457	0	0	2.26856	2.17648	ALDOC
galactose metabolic process (GO:0006012)	2022-01-09	0.383119	0.787457	0	0	2.26856	2.17648	GALM
hepoxilin biosynthetic process (GO:0051122)	2022-01-09	0.383119	0.787457	0	0	2.26856	2.17648	GSTM1
hepoxilin metabolic process (GO:0051121)	2022-01-09	0.383119	0.787457	0	0	2.26856	2.17648	GSTM1
histone phosphorylation (GO:0016572)	2022-01-09	0.383119	0.787457	0	0	2.26856	2.17648	MAP3K12
IMP metabolic process (GO:0046040)	2022-01-09	0.383119	0.787457	0	0	2.26856	2.17648	NT5C1A
inner ear receptor cell development (GO:0060119)	2022-01-09	0.383119	0.787457	0	0	2.26856	2.17648	WHRN
interleukin-23-mediated signaling pathway (GO:0038155)	2022-01-09	0.383119	0.787457	0	0	2.26856	2.17648	P4HB
isoprenoid biosynthetic process (GO:0008299)	2022-01-09	0.383119	0.787457	0	0	2.26856	2.17648	IDI1
ketone biosynthetic process (GO:0042181)	2022-01-09	0.383119	0.787457	0	0	2.26856	2.17648	TPI1
lipoprotein metabolic process (GO:0042157)	2022-01-09	0.383119	0.787457	0	0	2.26856	2.17648	CTSD
lysosomal lumen acidification (GO:0007042)	2022-01-09	0.383119	0.787457	0	0	2.26856	2.17648	PPT1
mitochondrial fragmentation involved in apoptotic process (GO:0043653)	2022-01-09	0.383119	0.787457	0	0	2.26856	2.17648	FIS1
mitral valve morphogenesis (GO:0003183)	2022-01-09	0.383119	0.787457	0	0	2.26856	2.17648	DCHS1
negative regulation of fibrinolysis (GO:0051918)	2022-01-09	0.383119	0.787457	0	0	2.26856	2.17648	USF1
negative regulation of protein activation cascade (GO:2000258)	2022-01-09	0.383119	0.787457	0	0	2.26856	2.17648	F10
negative regulation of systemic arterial blood pressure (GO:0003085)	2022-01-09	0.383119	0.787457	0	0	2.26856	2.17648	SOD2
neuronal ion channel clustering (GO:0045161)	2022-01-09	0.383119	0.787457	0	0	2.26856	2.17648	CNTN2
nuclear RNA surveillance (GO:0071027)	2022-01-09	0.383119	0.787457	0	0	2.26856	2.17648	EXOSC6
nucleoside diphosphate catabolic process (GO:0009134)	2022-01-09	0.383119	0.787457	0	0	2.26856	2.17648	NUDT5
nucleoside diphosphate phosphorylation (GO:0006165)	2022-01-09	0.383119	0.787457	0	0	2.26856	2.17648	AK4
nucleotide phosphorylation (GO:0046939)	2022-01-09	0.383119	0.787457	0	0	2.26856	2.17648	AK4
one-carbon compound transport (GO:0019755)	2022-01-09	0.383119	0.787457	0	0	2.26856	2.17648	CA2
organic cyclic compound catabolic process (GO:1901361)	2022-01-09	0.383119	0.787457	0	0	2.26856	2.17648	HSD11B1
peroxisomal transport (GO:0043574)	2022-01-09	0.383119	0.787457	0	0	2.26856	2.17648	HACL1
peroxisome fission (GO:0016559)	2022-01-09	0.383119	0.787457	0	0	2.26856	2.17648	FIS1
plasminogen activation (GO:0031639)	2022-01-09	0.383119	0.787457	0	0	2.26856	2.17648	PGK1
positive regulation of ATP biosynthetic process (GO:2001171)	2022-01-09	0.383119	0.787457	0	0	2.26856	2.17648	ENO1
positive regulation of autophagy of mitochondrion (GO:1903599)	2022-01-09	0.383119	0.787457	0	0	2.26856	2.17648	PARK7
positive regulation of blood vessel endothelial cell proliferation involved in sprouting angiogenesis (GO:1903589)	2022-01-09	0.383119	0.787457	0	0	2.26856	2.17648	PPP1R16B
positive regulation of DNA-directed DNA polymerase activity (GO:1900264)	2022-01-09	0.383119	0.787457	0	0	2.26856	2.17648	PCNA
positive regulation of extracellular matrix assembly (GO:1901203)	2022-01-09	0.383119	0.787457	0	0	2.26856	2.17648	PHLDB1
positive regulation of mast cell degranulation (GO:0043306)	2022-01-09	0.383119	0.787457	0	0	2.26856	2.17648	SPHK2
positive regulation of membrane potential (GO:0045838)	2022-01-09	0.383119	0.787457	0	0	2.26856	2.17648	GLRX
positive regulation of mitochondrial calcium ion concentration (GO:0051561)	2022-01-09	0.383119	0.787457	0	0	2.26856	2.17648	FIS1
positive regulation of phagocytosis, engulfment (GO:0060100)	2022-01-09	0.383119	0.787457	0	0	2.26856	2.17648	APPL2
positive regulation of protein kinase C signaling (GO:0090037)	2022-01-09	0.383119	0.787457	0	0	2.26856	2.17648	SPHK2
positive regulation of sequestering of triglyceride (GO:0010890)	2022-01-09	0.383119	0.787457	0	0	2.26856	2.17648	PLIN3
positive regulation of smooth muscle cell apoptotic process (GO:0034393)	2022-01-09	0.383119	0.787457	0	0	2.26856	2.17648	SOD2
positive regulation of tumor necrosis factor-mediated signaling pathway (GO:1903265)	2022-01-09	0.383119	0.787457	0	0	2.26856	2.17648	UBE2K
protein hexamerization (GO:0034214)	2022-01-09	0.383119	0.787457	0	0	2.26856	2.17648	LETM1
regulation of actin filament organization (GO:0110053)	2022-01-09	0.383119	0.787457	0	0	2.26856	2.17648	RDX
regulation of cellular extravasation (GO:0002691)	2022-01-09	0.383119	0.787457	0	0	2.26856	2.17648	JAM3
regulation of cellular response to oxidative stress (GO:1900407)	2022-01-09	0.383119	0.787457	0	0	2.26856	2.17648	DHFR
regulation of DNA-directed DNA polymerase activity (GO:1900262)	2022-01-09	0.383119	0.787457	0	0	2.26856	2.17648	PCNA
regulation of helicase activity (GO:0051095)	2022-01-09	0.383119	0.787457	0	0	2.26856	2.17648	SSBP1
regulation of histone H4 acetylation (GO:0090239)	2022-01-09	0.383119	0.787457	0	0	2.26856	2.17648	SMARCB1
regulation of leukocyte degranulation (GO:0043300)	2022-01-09	0.383119	0.787457	0	0	2.26856	2.17648	FER
regulation of mammary gland epithelial cell proliferation (GO:0033599)	2022-01-09	0.383119	0.787457	0	0	2.26856	2.17648	GPX1
regulation of peroxisome proliferator activated receptor signaling pathway (GO:0035358)	2022-01-09	0.383119	0.787457	0	0	2.26856	2.17648	GPS2
regulation of protein deacetylation (GO:0090311)	2022-01-09	0.383119	0.787457	0	0	2.26856	2.17648	EP300
regulation of RNA polymerase II regulatory region sequence-specific DNA binding (GO:1903025)	2022-01-09	0.383119	0.787457	0	0	2.26856	2.17648	EP300
regulation of sterol biosynthetic process (GO:0106118)	2022-01-09	0.383119	0.787457	0	0	2.26856	2.17648	RAN
regulation of tumor necrosis factor superfamily cytokine production (GO:1903555)	2022-01-09	0.383119	0.787457	0	0	2.26856	2.17648	PARK7
response to type I interferon (GO:0034340)	2022-01-09	0.383119	0.787457	0	0	2.26856	2.17648	TRIM56
response to UV-C (GO:0010225)	2022-01-09	0.383119	0.787457	0	0	2.26856	2.17648	YY1
sensory organ morphogenesis (GO:0090596)	2022-01-09	0.383119	0.787457	0	0	2.26856	2.17648	SKI
skeletal muscle fiber development (GO:0048741)	2022-01-09	0.383119	0.787457	0	0	2.26856	2.17648	SKI
somatic recombination of immunoglobulin genes involved in immune response (GO:0002204)	2022-01-09	0.383119	0.787457	0	0	2.26856	2.17648	EXOSC6
T-helper 1 type immune response (GO:0042088)	2022-01-09	0.383119	0.787457	0	0	2.26856	2.17648	HMGB1
very-low-density lipoprotein particle remodeling (GO:0034372)	2022-01-09	0.383119	0.787457	0	0	2.26856	2.17648	LCAT
response to lipid (GO:0033993)	7/114	0.386435	0.793784	0	0	1.18791	1.12945	PRDX3;FER;GPX3;HMGB2;TRIM16;FOXO3;HNRNPA0
cellular transition metal ion homeostasis (GO:0046916)	1996-06-01	0.386864	0.794177	0	0	1.21046	1.14955	SLC30A9;HEPH;GLRX3;FTH1;FXN;SOD1
cellular response to retinoic acid (GO:0071300)	1943-03-01	0.391583	0.80337	0	0	1.36144	1.27643	CREB1;SNW1;HTRA2
positive regulation of interleukin-8 production (GO:0032757)	1961-04-01	0.395771	0.803558	0	0	1.27394	1.18084	AFAP1L2;HMGB1;PARK7;FADD
regulation of DNA-templated transcription, initiation (GO:2000142)	1961-04-01	0.395771	0.803558	0	0	1.27394	1.18084	MECP2;TNRC6C;TRIM28;NFKB1
regulation of endocytosis (GO:0030100)	1961-04-01	0.395771	0.803558	0	0	1.27394	1.18084	RUFY1;LGALS3;RIT2;SNX12
regulation of neuron differentiation (GO:0045664)	1979-05-01	0.396765	0.803558	0	0	1.22668	1.13395	PCP4;ZEB1;TCF4;CDK5RAP2;BEND6
cellular response to drug (GO:0035690)	2022-02-26	0.397163	0.803558	0	0	1.51254	1.3967	GPLD1;RBM22
DNA geometric change (GO:0032392)	2022-02-26	0.397163	0.803558	0	0	1.51254	1.3967	HMGB2;HMGB1
DNA modification (GO:0006304)	2022-02-26	0.397163	0.803558	0	0	1.51254	1.3967	EXOSC6;TERF2IP
hippo signaling (GO:0035329)	2022-02-26	0.397163	0.803558	0	0	1.51254	1.3967	DCHS1;TJP2
histone lysine demethylation (GO:0070076)	2022-02-26	0.397163	0.803558	0	0	1.51254	1.3967	JMJD1C;PHF8
membrane depolarization during action potential (GO:0086010)	2022-02-26	0.397163	0.803558	0	0	1.51254	1.3967	HCN2;CACNA1G
negative regulation of intrinsic apoptotic signaling pathway in response to DNA damage (GO:1902230)	2022-02-26	0.397163	0.803558	0	0	1.51254	1.3967	TAF9B;CD44
positive regulation of filopodium assembly (GO:0051491)	2022-02-26	0.397163	0.803558	0	0	1.51254	1.3967	CDC42;PALM
purine-containing compound biosynthetic process (GO:0072522)	2022-02-26	0.397163	0.803558	0	0	1.51254	1.3967	DGUOK;ADK
regulation of monocyte chemotaxis (GO:0090025)	2022-02-26	0.397163	0.803558	0	0	1.51254	1.3967	HMGB1;PLA2G7
regulation of telomere maintenance (GO:0032204)	2022-02-26	0.397163	0.803558	0	0	1.51254	1.3967	TERF2IP;HDAC8
regulation of GTPase activity (GO:0043087)	11/189	0.400792	0.803558	0	0	1.12222	1.02606	LRCH1;RDX;ARL2;PKP4;RSU1;RGS8;SRGAP2;TBC1D15;ARHGAP12;S100A10;SOD1
sphingolipid metabolic process (GO:0006665)	7/116	0.403725	0.803558	0	0	1.16599	1.05757	GLTP;ASAH1;ASAH2;SPHK2;ENPP2;PPT1;ESYT1
negative regulation of neuron death (GO:1901215)	1998-06-01	0.405735	0.803558	0	0	1.18402	1.06805	MAG;PPT1;HTRA2;PARK7;SOD2;SOD1
regulation of neuron apoptotic process (GO:0043523)	1998-06-01	0.405735	0.803558	0	0	1.18402	1.06805	MAG;PPT1;PARK7;FOXO3;SOD2;SOD1
intracellular protein transmembrane transport (GO:0065002)	1944-03-01	0.405868	0.803558	0	0	1.32817	1.19764	HSPA5;TIMM44;HSPD1
positive regulation of biosynthetic process (GO:0009891)	1944-03-01	0.405868	0.803558	0	0	1.32817	1.19764	CREB1;SORBS1;VIM
positive regulation of mRNA catabolic process (GO:0061014)	1944-03-01	0.405868	0.803558	0	0	1.32817	1.19764	FTO;TNRC6C;POLR2G
regulation of transcription, DNA-templated (GO:0006355)	120/2244	0.406073	0.803558	0	0	1.028	0.926461	SMARCB1;NAB2;JMJD1C;ARID4B;ENO1;UBE2L3;CCAR1;YY1;TIAL1;HMGN5;TRIM28;ZMIZ1;EP300;DPF3;CDK5RAP2;ZGPAT;SAP30;HCFC1;TFAM;TRIM16;CRABP2;SRCAP;IGSF1;MAZ;NRF1;FOXO3;HTATSF1;RAD21;NACC2;ZNF787;DMAP1;SUDS3;ZBTB7A;ZKSCAN1;BPTF;ZNF143;HSPA8;AFAP1L2;PHC2;JUND;IRF2BP1;NFKB1;ST18;DHFR;SNW1;FUBP3;SP3;TCF4;RCOR3;RCOR1;MAP3K12;LIN54;GMEB1;CDKN1B;GMEB2;HMGB2;CTCF;HMGB1;ELAVL2;PHF8;IRF2BPL;MECP2;LBH;ZIC2;TRPS1;ZNF5…
regulation of fat cell differentiation (GO:0045598)	1980-05-01	0.40724	0.803558	0	0	1.21026	1.08724	FTO;CREB1;RARRES2;GPS2;SIRT2
response to retinoic acid (GO:0032526)	1962-04-01	0.407723	0.803558	0	0	1.25191	1.12317	CREB1;SNW1;HTRA2;TRIM16
cytokine-mediated signaling pathway (GO:0019221)	34/621	0.413909	0.803558	0	0	1.05233	0.928269	CDKN1B;PITPNA;FOXO3;IFIT3;CRKL;LMNB1;CDC42;CNN2;CA1;PAK2;APPL2;HSPA9;HSPA8;GSTO1;TALDO1;MSN;IL16;SOD2;ST18;NFKB1;SOD1;MTAP;FER;ZEB1;IRF3;HNRNPF;CAPZA1;KIT;SDC1;SNRPA1;P4HB;TAB1;VIM;CD44
organic anion transport (GO:0015711)	1999-06-01	0.415155	0.803558	0	0	1.17123	1.02963	CA1;CA2;CA7;SLC4A2;CA14;CA13
apical protein localization (GO:0045176)	2022-01-10	0.415365	0.803558	0	0	2.01639	1.77159	JAM3
arginine metabolic process (GO:0006525)	2022-01-10	0.415365	0.803558	0	0	2.01639	1.77159	DDAH2
cellular biogenic amine catabolic process (GO:0042402)	2022-01-10	0.415365	0.803558	0	0	2.01639	1.77159	SMOX
cellular response to acidic pH (GO:0071468)	2022-01-10	0.415365	0.803558	0	0	2.01639	1.77159	SLC9A1
cellular response to dopamine (GO:1903351)	2022-01-10	0.415365	0.803558	0	0	2.01639	1.77159	GABPA
chylomicron assembly (GO:0034378)	2022-01-10	0.415365	0.803558	0	0	2.01639	1.77159	P4HB
complement activation, lectin pathway (GO:0001867)	2022-01-10	0.415365	0.803558	0	0	2.01639	1.77159	MBL2
cytoplasmic pattern recognition receptor signaling pathway in response to virus (GO:0039528)	2022-01-10	0.415365	0.803558	0	0	2.01639	1.77159	IRF3
glycine transport (GO:0015816)	2022-01-10	0.415365	0.803558	0	0	2.01639	1.77159	SLC6A5
granulocyte migration (GO:0097530)	2022-01-10	0.415365	0.803558	0	0	2.01639	1.77159	JAM3
histone H3-K36 demethylation (GO:0070544)	2022-01-10	0.415365	0.803558	0	0	2.01639	1.77159	PHF8
I-kappaB phosphorylation (GO:0007252)	2022-01-10	0.415365	0.803558	0	0	2.01639	1.77159	PRDX4
L-serine metabolic process (GO:0006563)	2022-01-10	0.415365	0.803558	0	0	2.01639	1.77159	PSPH
lipoprotein transport (GO:0042953)	2022-01-10	0.415365	0.803558	0	0	2.01639	1.77159	UNC119
methylguanosine-cap decapping (GO:0110156)	2022-01-10	0.415365	0.803558	0	0	2.01639	1.77159	DCPS
microtubule anchoring at centrosome (GO:0034454)	2022-01-10	0.415365	0.803558	0	0	2.01639	1.77159	CCDC120
myelin maintenance (GO:0043217)	2022-01-10	0.415365	0.803558	0	0	2.01639	1.77159	SOD1
myeloid dendritic cell differentiation (GO:0043011)	2022-01-10	0.415365	0.803558	0	0	2.01639	1.77159	CAMK4
negative regulation of cell adhesion mediated by integrin (GO:0033629)	2022-01-10	0.415365	0.803558	0	0	2.01639	1.77159	JAM3
negative regulation of heterotypic cell-cell adhesion (GO:0034115)	2022-01-10	0.415365	0.803558	0	0	2.01639	1.77159	MBP
negative regulation of inclusion body assembly (GO:0090084)	2022-01-10	0.415365	0.803558	0	0	2.01639	1.77159	DNAJB2
negative regulation of protein autophosphorylation (GO:0031953)	2022-01-10	0.415365	0.803558	0	0	2.01639	1.77159	MVP
negative regulation of transcription by competitive promoter binding (GO:0010944)	2022-01-10	0.415365	0.803558	0	0	2.01639	1.77159	CREB1
negative regulation of vascular endothelial growth factor signaling pathway (GO:1900747)	2022-01-10	0.415365	0.803558	0	0	2.01639	1.77159	CADM4
negative regulation of voltage-gated calcium channel activity (GO:1901386)	2022-01-10	0.415365	0.803558	0	0	2.01639	1.77159	CALM1
neuron projection regeneration (GO:0031102)	2022-01-10	0.415365	0.803558	0	0	2.01639	1.77159	DHFR
nuclear mRNA surveillance (GO:0071028)	2022-01-10	0.415365	0.803558	0	0	2.01639	1.77159	EXOSC6
nuclear pore complex assembly (GO:0051292)	2022-01-10	0.415365	0.803558	0	0	2.01639	1.77159	TPR
nuclear-transcribed mRNA catabolic process, exonucleolytic, 3'-5' (GO:0034427)	2022-01-10	0.415365	0.803558	0	0	2.01639	1.77159	EXOSC6
pinocytosis (GO:0006907)	2022-01-10	0.415365	0.803558	0	0	2.01639	1.77159	PPT1
positive regulation of lipase activity (GO:0060193)	2022-01-10	0.415365	0.803558	0	0	2.01639	1.77159	FGFR2
positive regulation of mesenchymal cell proliferation (GO:0002053)	2022-01-10	0.415365	0.803558	0	0	2.01639	1.77159	FGFR2
positive regulation of mRNA 3'-end processing (GO:0031442)	2022-01-10	0.415365	0.803558	0	0	2.01639	1.77159	NCBP2
positive regulation of myoblast fusion (GO:1901741)	2022-01-10	0.415365	0.803558	0	0	2.01639	1.77159	EHD1
positive regulation of transcription by RNA polymerase III (GO:0045945)	2022-01-10	0.415365	0.803558	0	0	2.01639	1.77159	ZNF143
primary alcohol catabolic process (GO:0034310)	2022-01-10	0.415365	0.803558	0	0	2.01639	1.77159	AKR1B10
primary miRNA processing (GO:0031053)	2022-01-10	0.415365	0.803558	0	0	2.01639	1.77159	SRRT
protein deneddylation (GO:0000338)	2022-01-10	0.415365	0.803558	0	0	2.01639	1.77159	COPS7A
protein K11-linked deubiquitination (GO:0035871)	2022-01-10	0.415365	0.803558	0	0	2.01639	1.77159	OTUD7B
protein localization to endosome (GO:0036010)	2022-01-10	0.415365	0.803558	0	0	2.01639	1.77159	MICALL1
regulation of actin filament-based movement (GO:1903115)	2022-01-10	0.415365	0.803558	0	0	2.01639	1.77159	SRI
regulation of cell-cell adhesion involved in gastrulation (GO:0070587)	2022-01-10	0.415365	0.803558	0	0	2.01639	1.77159	MBP
regulation of DNA damage checkpoint (GO:2000001)	2022-01-10	0.415365	0.803558	0	0	2.01639	1.77159	RPA2
regulation of DNA methylation (GO:0044030)	2022-01-10	0.415365	0.803558	0	0	2.01639	1.77159	MECP2
regulation of endoplasmic reticulum unfolded protein response (GO:1900101)	2022-01-10	0.415365	0.803558	0	0	2.01639	1.77159	HSPA5
regulation of hydrogen peroxide-induced cell death (GO:1903205)	2022-01-10	0.415365	0.803558	0	0	2.01639	1.77159	PARK7
regulation of microtubule nucleation (GO:0010968)	2022-01-10	0.415365	0.803558	0	0	2.01639	1.77159	MECP2
regulation of organ growth (GO:0046620)	2022-01-10	0.415365	0.803558	0	0	2.01639	1.77159	SOD1
regulation of peptidyl-lysine acetylation (GO:2000756)	2022-01-10	0.415365	0.803558	0	0	2.01639	1.77159	PARK7
regulation of phagocytosis, engulfment (GO:0060099)	2022-01-10	0.415365	0.803558	0	0	2.01639	1.77159	APPL2
regulation of podosome assembly (GO:0071801)	2022-01-10	0.415365	0.803558	0	0	2.01639	1.77159	CAPG
regulation of RNA polymerase II transcription preinitiation complex assembly (GO:0045898)	2022-01-10	0.415365	0.803558	0	0	2.01639	1.77159	HMGB1
regulation of store-operated calcium entry (GO:2001256)	2022-01-10	0.415365	0.803558	0	0	2.01639	1.77159	HOMER3
regulation of tau-protein kinase activity (GO:1902947)	2022-01-10	0.415365	0.803558	0	0	2.01639	1.77159	NAB2
response to dopamine (GO:1903350)	2022-01-10	0.415365	0.803558	0	0	2.01639	1.77159	GABPA
retinoic acid receptor signaling pathway (GO:0048384)	2022-01-10	0.415365	0.803558	0	0	2.01639	1.77159	SNW1
RNA polymerase II preinitiation complex assembly (GO:0051123)	2022-01-10	0.415365	0.803558	0	0	2.01639	1.77159	TAF11
rRNA pseudouridine synthesis (GO:0031118)	2022-01-10	0.415365	0.803558	0	0	2.01639	1.77159	GAR1
secretory granule organization (GO:0033363)	2022-01-10	0.415365	0.803558	0	0	2.01639	1.77159	BLOC1S1
SNARE complex assembly (GO:0035493)	2022-01-10	0.415365	0.803558	0	0	2.01639	1.77159	VAMP1
urea cycle (GO:0000050)	2022-01-10	0.415365	0.803558	0	0	2.01639	1.77159	NMRAL1
bile acid biosynthetic process (GO:0006699)	2022-02-27	0.415733	0.803558	0	0	1.45197	1.27441	OSBPL6;SCP2
calcium-ion regulated exocytosis (GO:0017156)	2022-02-27	0.415733	0.803558	0	0	1.45197	1.27441	SYT12;SDF4
cellular lipid catabolic process (GO:0044242)	2022-02-27	0.415733	0.803558	0	0	1.45197	1.27441	ENPP2;SIRT2
dendritic spine organization (GO:0097061)	2022-02-27	0.415733	0.803558	0	0	1.45197	1.27441	CDC42;SHANK1
microtubule polymerization or depolymerization (GO:0031109)	2022-02-27	0.415733	0.803558	0	0	1.45197	1.27441	TPPP3;MAPT
modulation of excitatory postsynaptic potential (GO:0098815)	2022-02-27	0.415733	0.803558	0	0	1.45197	1.27441	CBLN1;SHANK1
negative regulation of protein polymerization (GO:0032272)	2022-02-27	0.415733	0.803558	0	0	1.45197	1.27441	CDH5;KANK4
positive regulation of erythrocyte differentiation (GO:0045648)	2022-02-27	0.415733	0.803558	0	0	1.45197	1.27441	HMGB2;FOXO3
positive regulation of muscle cell differentiation (GO:0051149)	2022-02-27	0.415733	0.803558	0	0	1.45197	1.27441	CDC42;CDH15
regulation of toll-like receptor signaling pathway (GO:0034121)	2022-02-27	0.415733	0.803558	0	0	1.45197	1.27441	GPS2;APPL2
regulation of transcription elongation from RNA polymerase II promoter (GO:0034243)	2022-02-27	0.415733	0.803558	0	0	1.45197	1.27441	TCERG1;BRD4
regulation of transcription regulatory region DNA binding (GO:2000677)	2022-02-27	0.415733	0.803558	0	0	1.45197	1.27441	PARK7;ZBTB7A
activation of cysteine-type endopeptidase activity involved in apoptotic process (GO:0006919)	1981-05-01	0.417691	0.805845	0	0	1.19427	1.04261	DIABLO;CYCS;MAPT;FADD;HSPD1
positive regulation of tumor necrosis factor superfamily cytokine production (GO:1903557)	1981-05-01	0.417691	0.805845	0	0	1.19427	1.04261	SPHK2;DDT;HSPB1;HMGB1;FADD
regulation of interleukin-8 production (GO:0032677)	1981-05-01	0.417691	0.805845	0	0	1.19427	1.04261	AFAP1L2;OTUD7B;HMGB1;PARK7;FADD
negative regulation of gene expression (GO:0010629)	18/322	0.418415	0.805845	0	0	1.0753	0.936892	RNH1;IGFBP5;PCIF1;SNX12;SAMD4A;PARK7;MRPL13;NFKB1;CRKL;LSM2;DHFR;MECP2;YY1;TNRC6C;NCL;ERP29;MAPT;RBMS3
cell cycle G1/S phase transition (GO:0044843)	1963-04-01	0.419628	0.805845	0	0	1.23063	1.06866	CDKN1B;RCC1;BCAT1;PHF8
monocarboxylic acid biosynthetic process (GO:0072330)	1963-04-01	0.419628	0.805845	0	0	1.23063	1.06866	GAMT;OSBPL6;SCP2;PARK7
positive regulation of DNA metabolic process (GO:0051054)	1963-04-01	0.419628	0.805845	0	0	1.23063	1.06866	MECP2;PCNA;TRIM28;HMGB1
action potential (GO:0001508)	1945-03-01	0.420053	0.805845	0	0	1.29648	1.12453	GNAQ;SRI;CACNA1G
microtubule bundle formation (GO:0001578)	1945-03-01	0.420053	0.805845	0	0	1.29648	1.12453	TPPP3;NUMA1;CDK5RAP2
positive regulation of Notch signaling pathway (GO:0045747)	1945-03-01	0.420053	0.805845	0	0	1.29648	1.12453	SNW1;ZMIZ1;EP300
regulation of DNA repair (GO:0006282)	1945-03-01	0.420053	0.805845	0	0	1.29648	1.12453	PCNA;TRIM28;DEK
regulation of insulin receptor signaling pathway (GO:0046626)	1945-03-01	0.420053	0.805845	0	0	1.29648	1.12453	GKAP1;SORBS1;NCK1
zymogen activation (GO:0031638)	1945-03-01	0.420053	0.805845	0	0	1.29648	1.12453	ASPH;PGK1;FADD
negative regulation of signal transduction (GO:0009968)	15/267	0.424098	0.811219	0	0	1.08085	0.927141	KANK2;CADM4;ASAH2;IGFBP5;NXN;MAZ;GPS2;TULP3;PALM;MMRN2;APOD;ZBTB7A;NCK1;BEND6;CBLN1
protein deubiquitination (GO:0016579)	15/267	0.424098	0.811219	0	0	1.08085	0.927141	USP8;INO80E;ACTR5;OTUD7B;USP28;USP19;HCFC1;SNX3;YY1;POLB;EP300;SUDS3;TAB1;TAF9B;NFRKB
positive regulation of programmed cell death (GO:0043068)	16/286	0.425855	0.811219	0	0	1.07605	0.918581	ARHGEF26;SPHK2;DIABLO;ITSN1;HTRA2;HMGB1;UBE2Z;FOXO3;CCAR1;HSPD1;SOD1;ING3;FADD;SUDS3;CTSD;GPLD1
regulation of G protein-coupled receptor signaling pathway (GO:0008277)	1982-05-01	0.428111	0.811219	0	0	1.1787	0.999974	GIT2;DYNLT1;TULP3;CALM1;METAP2
regulation of extrinsic apoptotic signaling pathway (GO:2001236)	1964-04-01	0.431475	0.811219	0	0	1.21005	1.01711	LGALS3;PARK7;FADD;PAK2
regulation of transcription initiation from RNA polymerase II promoter (GO:0060260)	1964-04-01	0.431475	0.811219	0	0	1.21005	1.01711	MECP2;TNRC6C;TRIM28;NFKB1
chemical synaptic transmission (GO:0007268)	17/306	0.432788	0.811219	0	0	1.06809	0.894537	UNC13C;HSPA8;DTNA;LIN7C;SHISA6;SLC6A5;RIT2;NOVA1;CAMK4;PENK;UNC119;SNCG;MBP;HAP1;CALM1;CBLN2;CBLN1
macromolecule catabolic process (GO:0009057)	2022-02-28	0.434011	0.811219	0	0	1.39605	1.16526	PPT1;USE1
negative regulation of axonogenesis (GO:0050771)	2022-02-28	0.434011	0.811219	0	0	1.39605	1.16526	MAG;RUFY3
negative regulation of cellular response to insulin stimulus (GO:1900077)	2022-02-28	0.434011	0.811219	0	0	1.39605	1.16526	APPL2;NCK1
protein localization to cell surface (GO:0034394)	2022-02-28	0.434011	0.811219	0	0	1.39605	1.16526	FLNA;JAM3
receptor clustering (GO:0043113)	2022-02-28	0.434011	0.811219	0	0	1.39605	1.16526	DNAJA3;FLNA
regulation of calcineurin-NFAT signaling cascade (GO:0070884)	2022-02-28	0.434011	0.811219	0	0	1.39605	1.16526	HOMER3;SLC9A1
regulation of calcium-mediated signaling (GO:0050848)	2022-02-28	0.434011	0.811219	0	0	1.39605	1.16526	RIT2;MAPT
regulation of reactive oxygen species biosynthetic process (GO:1903426)	2022-02-28	0.434011	0.811219	0	0	1.39605	1.16526	SPHK2;PARK7
response to interferon-beta (GO:0035456)	2022-02-28	0.434011	0.811219	0	0	1.39605	1.16526	HTRA2;UBE2K
RNA phosphodiester bond hydrolysis (GO:0090501)	2022-02-28	0.434011	0.811219	0	0	1.39605	1.16526	KHNYN;PCF11
positive regulation of organelle assembly (GO:1902117)	1946-03-01	0.434122	0.811219	0	0	1.26626	1.0566	NUMA1;SDC1;CAPG
regulation of DNA metabolic process (GO:0051052)	1946-03-01	0.434122	0.811219	0	0	1.26626	1.0566	WDR70;TERF2IP;HDAC8
regulation of double-strand break repair via homologous recombination (GO:0010569)	1946-03-01	0.434122	0.811219	0	0	1.26626	1.0566	RIF1;RPA2;TERF2IP
regulation of fibroblast proliferation (GO:0048145)	1946-03-01	0.434122	0.811219	0	0	1.26626	1.0566	SKI;FTH1;S100A6
cytoskeleton organization (GO:0007010)	7/120	0.438221	0.811219	0	0	1.12447	0.927726	CNN2;DES;CAPZB;PALLD;RND2;ANK1;LRCH3
skeletal system development (GO:0001501)	9/158	0.444116	0.811219	0	0	1.09646	0.889963	ACAN;VCAN;PRDX1;TRPS1;TRIP11;HAPLN4;FGFR2;CD44;HAPLN2
positive regulation of signal transduction (GO:0009967)	14/252	0.445861	0.811219	0	0	1.0679	0.862591	SMARCB1;GPS2;SORBS1;FGF1;SKI;SNW1;ZMIZ1;GKAP1;FLNA;EP300;TRIM16;HAP1;FGFR2;SHANK1
actin filament depolymerization (GO:0030042)	2022-01-11	0.445928	0.811219	0	0	1.81466	1.46551	CFL2
camera-type eye morphogenesis (GO:0048593)	2022-01-11	0.445928	0.811219	0	0	1.81466	1.46551	SKI
carnitine shuttle (GO:0006853)	2022-01-11	0.445928	0.811219	0	0	1.81466	1.46551	MID1IP1
cellular response to cholesterol (GO:0071397)	2022-01-11	0.445928	0.811219	0	0	1.81466	1.46551	GPLD1
chromatin-mediated maintenance of transcription (GO:0048096)	2022-01-11	0.445928	0.811219	0	0	1.81466	1.46551	ZMIZ1
complement receptor mediated signaling pathway (GO:0002430)	2022-01-11	0.445928	0.811219	0	0	1.81466	1.46551	GPLD1
copper ion transport (GO:0006825)	2022-01-11	0.445928	0.811219	0	0	1.81466	1.46551	CUTC
cyclooxygenase pathway (GO:0019371)	2022-01-11	0.445928	0.811219	0	0	1.81466	1.46551	CBR1
erythrocyte development (GO:0048821)	2022-01-11	0.445928	0.811219	0	0	1.81466	1.46551	ZBTB7A
establishment of endothelial intestinal barrier (GO:0090557)	2022-01-11	0.445928	0.811219	0	0	1.81466	1.46551	TJP2
glucocorticoid biosynthetic process (GO:0006704)	2022-01-11	0.445928	0.811219	0	0	1.81466	1.46551	HSD11B1
glucocorticoid metabolic process (GO:0008211)	2022-01-11	0.445928	0.811219	0	0	1.81466	1.46551	HSD11B1
glycerolipid metabolic process (GO:0046486)	2022-01-11	0.445928	0.811219	0	0	1.81466	1.46551	PGP
Golgi to lysosome transport (GO:0090160)	2022-01-11	0.445928	0.811219	0	0	1.81466	1.46551	LAMP1
induction of positive chemotaxis (GO:0050930)	2022-01-11	0.445928	0.811219	0	0	1.81466	1.46551	IL16
inositol phosphate dephosphorylation (GO:0046855)	2022-01-11	0.445928	0.811219	0	0	1.81466	1.46551	IMPA1
lipoprotein localization (GO:0044872)	2022-01-11	0.445928	0.811219	0	0	1.81466	1.46551	UNC119
mesonephros development (GO:0001823)	2022-01-11	0.445928	0.811219	0	0	1.81466	1.46551	FGF1
miRNA mediated inhibition of translation (GO:0035278)	2022-01-11	0.445928	0.811219	0	0	1.81466	1.46551	TNRC6C
mitochondrion morphogenesis (GO:0070584)	2022-01-11	0.445928	0.811219	0	0	1.81466	1.46551	FIS1
myotube cell development (GO:0014904)	2022-01-11	0.445928	0.811219	0	0	1.81466	1.46551	SKI
negative regulation of centrosome duplication (GO:0010826)	2022-01-11	0.445928	0.811219	0	0	1.81466	1.46551	CDK5RAP2
negative regulation of cholesterol transport (GO:0032375)	2022-01-11	0.445928	0.811219	0	0	1.81466	1.46551	NFKB1
negative regulation of homotypic cell-cell adhesion (GO:0034111)	2022-01-11	0.445928	0.811219	0	0	1.81466	1.46551	RDX
negative regulation of intracellular estrogen receptor signaling pathway (GO:0033147)	2022-01-11	0.445928	0.811219	0	0	1.81466	1.46551	KANK2
negative regulation of nuclear division (GO:0051784)	2022-01-11	0.445928	0.811219	0	0	1.81466	1.46551	AURKAIP1
negative regulation of oxidative stress-induced neuron death (GO:1903204)	2022-01-11	0.445928	0.811219	0	0	1.81466	1.46551	PARK7
negative regulation of platelet-derived growth factor receptor signaling pathway (GO:0010642)	2022-01-11	0.445928	0.811219	0	0	1.81466	1.46551	APOD
negative regulation of protein maturation (GO:1903318)	2022-01-11	0.445928	0.811219	0	0	1.81466	1.46551	SNX12
negative regulation of steroid biosynthetic process (GO:0010894)	2022-01-11	0.445928	0.811219	0	0	1.81466	1.46551	NFKB1
negative regulation of translation, ncRNA-mediated (GO:0040033)	2022-01-11	0.445928	0.811219	0	0	1.81466	1.46551	TNRC6C
peptidyl-lysine monomethylation (GO:0018026)	2022-01-11	0.445928	0.811219	0	0	1.81466	1.46551	SETD7
peptidyl-proline hydroxylation (GO:0019511)	2022-01-11	0.445928	0.811219	0	0	1.81466	1.46551	P4HB
PERK-mediated unfolded protein response (GO:0036499)	2022-01-11	0.445928	0.811219	0	0	1.81466	1.46551	HSPA5
phosphorylated carbohydrate dephosphorylation (GO:0046838)	2022-01-11	0.445928	0.811219	0	0	1.81466	1.46551	IMPA1
positive regulation of alcohol biosynthetic process (GO:1902932)	2022-01-11	0.445928	0.811219	0	0	1.81466	1.46551	FGF1
positive regulation of cellular extravasation (GO:0002693)	2022-01-11	0.445928	0.811219	0	0	1.81466	1.46551	JAM3
positive regulation of cellular respiration (GO:1901857)	2022-01-11	0.445928	0.811219	0	0	1.81466	1.46551	PARK7
positive regulation of ceramide biosynthetic process (GO:2000304)	2022-01-11	0.445928	0.811219	0	0	1.81466	1.46551	SPHK2
positive regulation of DNA methylation-dependent heterochromatin assembly (GO:0090309)	2022-01-11	0.445928	0.811219	0	0	1.81466	1.46551	TRIM28
positive regulation of DNA-dependent DNA replication (GO:2000105)	2022-01-11	0.445928	0.811219	0	0	1.81466	1.46551	SSBP1
positive regulation of histone exchange (GO:1900051)	2022-01-11	0.445928	0.811219	0	0	1.81466	1.46551	TERF2IP
positive regulation of interleukin-13 production (GO:0032736)	2022-01-11	0.445928	0.811219	0	0	1.81466	1.46551	SPHK2
positive regulation of lipid localization (GO:1905954)	2022-01-11	0.445928	0.811219	0	0	1.81466	1.46551	NFKB1
positive regulation of macrophage differentiation (GO:0045651)	2022-01-11	0.445928	0.811219	0	0	1.81466	1.46551	FADD
positive regulation of phospholipid transport (GO:2001140)	2022-01-11	0.445928	0.811219	0	0	1.81466	1.46551	DBI
positive regulation of sphingolipid biosynthetic process (GO:0090154)	2022-01-11	0.445928	0.811219	0	0	1.81466	1.46551	SPHK2
positive regulation of transcription from RNA polymerase II promoter in response to endoplasmic reticulum stress (GO:1990440)	2022-01-11	0.445928	0.811219	0	0	1.81466	1.46551	HSPA5
positive regulation of triglyceride biosynthetic process (GO:0010867)	2022-01-11	0.445928	0.811219	0	0	1.81466	1.46551	GPLD1
presynaptic membrane organization (GO:0097090)	2022-01-11	0.445928	0.811219	0	0	1.81466	1.46551	CNTN2
protein localization to phagophore assembly site (GO:0034497)	2022-01-11	0.445928	0.811219	0	0	1.81466	1.46551	PACS2
protein oxidation (GO:0018158)	2022-01-11	0.445928	0.811219	0	0	1.81466	1.46551	PRDX3
pyrimidine nucleoside salvage (GO:0043097)	2022-01-11	0.445928	0.811219	0	0	1.81466	1.46551	CDA
pyrimidine-containing compound salvage (GO:0008655)	2022-01-11	0.445928	0.811219	0	0	1.81466	1.46551	CDA
regulation of endocytic recycling (GO:2001135)	2022-01-11	0.445928	0.811219	0	0	1.81466	1.46551	EHD1
regulation of ERAD pathway (GO:1904292)	2022-01-11	0.445928	0.811219	0	0	1.81466	1.46551	USP19
regulation of gene expression by genetic imprinting (GO:0006349)	2022-01-11	0.445928	0.811219	0	0	1.81466	1.46551	MECP2
regulation of histone exchange (GO:1900049)	2022-01-11	0.445928	0.811219	0	0	1.81466	1.46551	TERF2IP
regulation of inclusion body assembly (GO:0090083)	2022-01-11	0.445928	0.811219	0	0	1.81466	1.46551	DNAJB2
regulation of mesenchymal cell proliferation (GO:0010464)	2022-01-11	0.445928	0.811219	0	0	1.81466	1.46551	FGFR2
regulation of mitochondrial fusion (GO:0010635)	2022-01-11	0.445928	0.811219	0	0	1.81466	1.46551	VAT1
regulation of monocyte chemotactic protein-1 production (GO:0071637)	2022-01-11	0.445928	0.811219	0	0	1.81466	1.46551	APOD
regulation of mRNA 3'-end processing (GO:0031440)	2022-01-11	0.445928	0.811219	0	0	1.81466	1.46551	NCBP2
regulation of myeloid leukocyte mediated immunity (GO:0002886)	2022-01-11	0.445928	0.811219	0	0	1.81466	1.46551	FER
regulation of pH (GO:0006885)	2022-01-11	0.445928	0.811219	0	0	1.81466	1.46551	SLC9A1
regulation of phospholipase activity (GO:0010517)	2022-01-11	0.445928	0.811219	0	0	1.81466	1.46551	FGFR2
regulation of T cell apoptotic process (GO:0070232)	2022-01-11	0.445928	0.811219	0	0	1.81466	1.46551	LGALS3
regulation of T cell mediated immunity (GO:0002709)	2022-01-11	0.445928	0.811219	0	0	1.81466	1.46551	HMGB1
regulation of toll-like receptor 9 signaling pathway (GO:0034163)	2022-01-11	0.445928	0.811219	0	0	1.81466	1.46551	HMGB1
T cell homeostasis (GO:0043029)	2022-01-11	0.445928	0.811219	0	0	1.81466	1.46551	FADD
telomere maintenance via recombination (GO:0000722)	2022-01-11	0.445928	0.811219	0	0	1.81466	1.46551	TPRKB
glycosphingolipid metabolic process (GO:0006687)	1947-03-01	0.448062	0.814215	0	0	1.23741	0.993425	GLTP;ASAH1;ESYT1
regulation of protein localization to nucleus (GO:1900180)	1947-03-01	0.448062	0.814215	0	0	1.23741	0.993425	TPR;OTUD7B;PARK7
neuron projection morphogenesis (GO:0048812)	8/140	0.449486	0.815558	0	0	1.10008	0.879684	CDC42;S100A6;SRGAP2;S100B;NEFH;LLGL1;FGFR2;SHANK1
protein localization to cell periphery (GO:1990778)	8/140	0.449486	0.815558	0	0	1.10008	0.879684	EHD1;ZFYVE27;PACS2;RDX;FLNA;LIN7C;ANK1;S100A10
aggrephagy (GO:0035973)	2029-02-01	0.451976	0.815558	0	0	1.34427	1.06752	PARK7;VIM
beta-catenin-TCF complex assembly (GO:1904837)	2029-02-01	0.451976	0.815558	0	0	1.34427	1.06752	EP300;ASH2L
MyD88-dependent toll-like receptor signaling pathway (GO:0002755)	2029-02-01	0.451976	0.815558	0	0	1.34427	1.06752	TAB1;HSPD1
nucleotide-excision repair, preincision complex assembly (GO:0006294)	2029-02-01	0.451976	0.815558	0	0	1.34427	1.06752	RPA3;RPA2
positive regulation of leukocyte migration (GO:0002687)	2029-02-01	0.451976	0.815558	0	0	1.34427	1.06752	LGALS3;JAM3
production of miRNAs involved in gene silencing by miRNA (GO:0035196)	2029-02-01	0.451976	0.815558	0	0	1.34427	1.06752	PRKRA;SRRT
protein ADP-ribosylation (GO:0006471)	2029-02-01	0.451976	0.815558	0	0	1.34427	1.06752	SIRT5;SIRT2
protein targeting to peroxisome (GO:0006625)	2029-02-01	0.451976	0.815558	0	0	1.34427	1.06752	FIS1;HACL1
regulation of double-strand break repair via nonhomologous end joining (GO:2001032)	2029-02-01	0.451976	0.815558	0	0	1.34427	1.06752	RIF1;TFIP11
regulation of gluconeogenesis (GO:0006111)	2029-02-01	0.451976	0.815558	0	0	1.34427	1.06752	PGP;EP300
telomere maintenance via telomerase (GO:0007004)	2029-02-01	0.451976	0.815558	0	0	1.34427	1.06752	GAR1;TERF2IP
cellular component disassembly (GO:0022411)	1966-04-01	0.454962	0.818239	0	0	1.1709	0.922131	CAPNS1;HTRA1;CAPG;CD44
ERBB signaling pathway (GO:0038127)	1966-04-01	0.454962	0.818239	0	0	1.1709	0.922131	CDC37;MVP;GAB1;BCAR1
extracellular matrix disassembly (GO:0022617)	1966-04-01	0.454962	0.818239	0	0	1.1709	0.922131	CAPNS1;HTRA1;CAPG;CD44
positive regulation of cell cycle (GO:0045787)	1966-04-01	0.454962	0.818239	0	0	1.1709	0.922131	CDKN1B;USP19;FGFR2;HCFC1
positive regulation of T cell proliferation (GO:0042102)	1966-04-01	0.454962	0.818239	0	0	1.1709	0.922131	HMGB1;FADD;ICOSLG;NCK1
regulation of small GTPase mediated signal transduction (GO:0051056)	8/141	0.457444	0.818239	0	0	1.09176	0.853863	CDC42;ARHGAP31;ARHGEF26;FAM13A;ITSN1;SRGAP2;CGNL1;ARHGAP12
negative regulation of defense response (GO:0031348)	1985-05-01	0.45912	0.818239	0	0	1.13431	0.883001	CDH5;PPM1B;PCBP2;GPS2;SIRT2
regulation of signal transduction (GO:0009966)	11/198	0.461425	0.818239	0	0	1.0677	0.825795	SNX3;GIT2;SNW1;IGFBP5;DYNLT1;PXN;TULP3;RGS8;LLGL1;FGFR2;NCK1
negative regulation of mitotic cell cycle (GO:0045930)	1948-03-01	0.461862	0.818239	0	0	1.20985	0.934598	CDKN1B;PRCC;AURKAIP1
positive regulation of DNA repair (GO:0045739)	1948-03-01	0.461862	0.818239	0	0	1.20985	0.934598	PCNA;TRIM28;HMGB1
positive regulation of endocytosis (GO:0045807)	1948-03-01	0.461862	0.818239	0	0	1.20985	0.934598	CDC42;PPT1;APPL2
cardiac muscle cell action potential (GO:0086001)	1930-02-01	0.46961	0.818239	0	0	1.29619	0.97973	HCN2;CACNA1G
microtubule polymerization (GO:0046785)	1930-02-01	0.46961	0.818239	0	0	1.29619	0.97973	TPPP3;MAPT
ncRNA catabolic process (GO:0034661)	1930-02-01	0.46961	0.818239	0	0	1.29619	0.97973	EXOSC6;RBM7
negative regulation of Notch signaling pathway (GO:0045746)	1930-02-01	0.46961	0.818239	0	0	1.29619	0.97973	ZBTB7A;BEND6
plasma membrane invagination (GO:0099024)	1930-02-01	0.46961	0.818239	0	0	1.29619	0.97973	CDC42;ARHGAP12
regulation of long-term synaptic potentiation (GO:1900271)	1930-02-01	0.46961	0.818239	0	0	1.29619	0.97973	CALB2;CALB1
regulation of striated muscle contraction (GO:0006942)	1930-02-01	0.46961	0.818239	0	0	1.29619	0.97973	SRI;CALM1
respiratory tube development (GO:0030323)	1930-02-01	0.46961	0.818239	0	0	1.29619	0.97973	FGF1;FGFR2
response to alcohol (GO:0097305)	1930-02-01	0.46961	0.818239	0	0	1.29619	0.97973	SDF4;SOD1
RNA-dependent DNA biosynthetic process (GO:0006278)	1930-02-01	0.46961	0.818239	0	0	1.29619	0.97973	GAR1;TERF2IP
TRIF-dependent toll-like receptor signaling pathway (GO:0035666)	1930-02-01	0.46961	0.818239	0	0	1.29619	0.97973	IRF3;FADD
regulation of cell migration (GO:0030334)	22/408	0.470834	0.818239	0	0	1.03454	0.779269	RNF20;CLIC4;F10;IGFBP5;HSPA5;RDX;MAZ;FGF1;FOXO3;SOD2;SYNE2;CCAR1;CDH5;FER;RUFY3;KIT;LMNA;ENPP2;FLNA;SRGAP2;APPL2;BCAR1
calcium ion-regulated exocytosis of neurotransmitter (GO:0048791)	2022-01-12	0.474894	0.818239	0	0	1.6496	1.2284	UNC13C
carboxylic acid catabolic process (GO:0046395)	2022-01-12	0.474894	0.818239	0	0	1.6496	1.2284	PON1
catecholamine biosynthetic process (GO:0042423)	2022-01-12	0.474894	0.818239	0	0	1.6496	1.2284	DAO
cell cycle checkpoint signaling (GO:0000075)	2022-01-12	0.474894	0.818239	0	0	1.6496	1.2284	PRCC
cellular response to fluid shear stress (GO:0071498)	2022-01-12	0.474894	0.818239	0	0	1.6496	1.2284	MTSS1
cellular response to growth hormone stimulus (GO:0071378)	2022-01-12	0.474894	0.818239	0	0	1.6496	1.2284	PXN
cellular response to nitrogen levels (GO:0043562)	2022-01-12	0.474894	0.818239	0	0	1.6496	1.2284	GABARAPL2
cellular response to nitrogen starvation (GO:0006995)	2022-01-12	0.474894	0.818239	0	0	1.6496	1.2284	GABARAPL2
depurination (GO:0045007)	2022-01-12	0.474894	0.818239	0	0	1.6496	1.2284	TERF2IP
dermatan sulfate biosynthetic process (GO:0030208)	2022-01-12	0.474894	0.818239	0	0	1.6496	1.2284	VCAN
ethanol oxidation (GO:0006069)	2022-01-12	0.474894	0.818239	0	0	1.6496	1.2284	ALDH1A1
exit from mitosis (GO:0010458)	2022-01-12	0.474894	0.818239	0	0	1.6496	1.2284	EPS8
Golgi localization (GO:0051645)	2022-01-12	0.474894	0.818239	0	0	1.6496	1.2284	CDC42
homocysteine metabolic process (GO:0050667)	2022-01-12	0.474894	0.818239	0	0	1.6496	1.2284	TST
inositol phosphate catabolic process (GO:0071545)	2022-01-12	0.474894	0.818239	0	0	1.6496	1.2284	IMPA1
intrinsic apoptotic signaling pathway in response to oxidative stress (GO:0008631)	2022-01-12	0.474894	0.818239	0	0	1.6496	1.2284	DIABLO
macrophage chemotaxis (GO:0048246)	2022-01-12	0.474894	0.818239	0	0	1.6496	1.2284	LGALS3
maintenance of protein localization in endoplasmic reticulum (GO:0035437)	2022-01-12	0.474894	0.818239	0	0	1.6496	1.2284	HSPA5
megakaryocyte differentiation (GO:0030219)	2022-01-12	0.474894	0.818239	0	0	1.6496	1.2284	KIT
melanocyte differentiation (GO:0030318)	2022-01-12	0.474894	0.818239	0	0	1.6496	1.2284	KIT
mesoderm morphogenesis (GO:0048332)	2022-01-12	0.474894	0.818239	0	0	1.6496	1.2284	CRB2
microtubule anchoring at microtubule organizing center (GO:0072393)	2022-01-12	0.474894	0.818239	0	0	1.6496	1.2284	CCDC120
mitochondrial electron transport, ubiquinol to cytochrome c (GO:0006122)	2022-01-12	0.474894	0.818239	0	0	1.6496	1.2284	CYCS
mitotic G1/S transition checkpoint signaling (GO:0044819)	2022-01-12	0.474894	0.818239	0	0	1.6496	1.2284	RPA2
negative regulation of amyloid fibril formation (GO:1905907)	2022-01-12	0.474894	0.818239	0	0	1.6496	1.2284	CRYAB
negative regulation of calcineurin-mediated signaling (GO:0106057)	2022-01-12	0.474894	0.818239	0	0	1.6496	1.2284	HOMER3
negative regulation of calcineurin-NFAT signaling cascade (GO:0070885)	2022-01-12	0.474894	0.818239	0	0	1.6496	1.2284	HOMER3
negative regulation of cellular response to vascular endothelial growth factor stimulus (GO:1902548)	2022-01-12	0.474894	0.818239	0	0	1.6496	1.2284	CADM4
negative regulation of cilium assembly (GO:1902018)	2022-01-12	0.474894	0.818239	0	0	1.6496	1.2284	MAP4
negative regulation of glucose transmembrane transport (GO:0010829)	2022-01-12	0.474894	0.818239	0	0	1.6496	1.2284	APPL2
negative regulation of heart contraction (GO:0045822)	2022-01-12	0.474894	0.818239	0	0	1.6496	1.2284	SRI
negative regulation of leukocyte chemotaxis (GO:0002689)	2022-01-12	0.474894	0.818239	0	0	1.6496	1.2284	DDT
negative regulation of microtubule polymerization (GO:0031115)	2022-01-12	0.474894	0.818239	0	0	1.6496	1.2284	CDH5
negative regulation of transcription elongation from RNA polymerase II promoter (GO:0034244)	2022-01-12	0.474894	0.818239	0	0	1.6496	1.2284	TCERG1
nucleoside salvage (GO:0043174)	2022-01-12	0.474894	0.818239	0	0	1.6496	1.2284	CDA
P-body assembly (GO:0033962)	2022-01-12	0.474894	0.818239	0	0	1.6496	1.2284	LSM4
peptidyl-methionine modification (GO:0018206)	2022-01-12	0.474894	0.818239	0	0	1.6496	1.2284	METAP2
positive regulation of actin filament depolymerization (GO:0030836)	2022-01-12	0.474894	0.818239	0	0	1.6496	1.2284	CFL2
positive regulation of myeloid leukocyte mediated immunity (GO:0002888)	2022-01-12	0.474894	0.818239	0	0	1.6496	1.2284	CAMK4
positive regulation of protein depolymerization (GO:1901881)	2022-01-12	0.474894	0.818239	0	0	1.6496	1.2284	CFL2
positive regulation of sodium ion transmembrane transport (GO:1902307)	2022-01-12	0.474894	0.818239	0	0	1.6496	1.2284	GLRX
positive regulation of vascular permeability (GO:0043117)	2022-01-12	0.474894	0.818239	0	0	1.6496	1.2284	TJP2
posttranslational protein targeting to endoplasmic reticulum membrane (GO:0006620)	2022-01-12	0.474894	0.818239	0	0	1.6496	1.2284	HSPA5
protein import into peroxisome matrix (GO:0016558)	2022-01-12	0.474894	0.818239	0	0	1.6496	1.2284	PEX5L
protein insertion into mitochondrial inner membrane (GO:0045039)	2022-01-12	0.474894	0.818239	0	0	1.6496	1.2284	TIMM13
protein localization to synapse (GO:0035418)	2022-01-12	0.474894	0.818239	0	0	1.6496	1.2284	SHANK1
purine nucleoside monophosphate biosynthetic process (GO:0009127)	2022-01-12	0.474894	0.818239	0	0	1.6496	1.2284	PFAS
pyrimidine nucleobase metabolic process (GO:0006206)	2022-01-12	0.474894	0.818239	0	0	1.6496	1.2284	CDA
regulation of actin filament depolymerization (GO:0030834)	2022-01-12	0.474894	0.818239	0	0	1.6496	1.2284	CFL2
regulation of alcohol biosynthetic process (GO:1902930)	2022-01-12	0.474894	0.818239	0	0	1.6496	1.2284	RAN
regulation of CD4-positive, alpha-beta T cell differentiation (GO:0043370)	2022-01-12	0.474894	0.818239	0	0	1.6496	1.2284	HMGB1
regulation of hemopoiesis (GO:1903706)	2022-01-12	0.474894	0.818239	0	0	1.6496	1.2284	LGALS3
regulation of histone H3-K9 methylation (GO:0051570)	2022-01-12	0.474894	0.818239	0	0	1.6496	1.2284	RIF1
regulation of myoblast fusion (GO:1901739)	2022-01-12	0.474894	0.818239	0	0	1.6496	1.2284	EHD1
regulation of response to oxidative stress (GO:1902882)	2022-01-12	0.474894	0.818239	0	0	1.6496	1.2284	HEBP2
regulation of sequestering of calcium ion (GO:0051282)	2022-01-12	0.474894	0.818239	0	0	1.6496	1.2284	ANXA6
regulation of triglyceride catabolic process (GO:0010896)	2022-01-12	0.474894	0.818239	0	0	1.6496	1.2284	GPLD1
regulation of vascular associated smooth muscle cell migration (GO:1904752)	2022-01-12	0.474894	0.818239	0	0	1.6496	1.2284	IGFBP5
sno(s)RNA 3'-end processing (GO:0031126)	2022-01-12	0.474894	0.818239	0	0	1.6496	1.2284	EXOSC6
toll-like receptor 3 signaling pathway (GO:0034138)	2022-01-12	0.474894	0.818239	0	0	1.6496	1.2284	FADD
tyrosine metabolic process (GO:0006570)	2022-01-12	0.474894	0.818239	0	0	1.6496	1.2284	FAH
very-low-density lipoprotein particle assembly (GO:0034379)	2022-01-12	0.474894	0.818239	0	0	1.6496	1.2284	P4HB
cellular response to lipid (GO:0071396)	12/219	0.475091	0.818239	0	0	1.05212	0.78304	SNW1;CREB1;PABPN1;SPHK2;HMGB2;HTRA2;MSN;HMGB1;VIM;GPLD1;NFKB1;UBE2L3
inner mitochondrial membrane organization (GO:0007007)	1949-03-01	0.47551	0.818239	0	0	1.18349	0.879768	HSPA9;LETM1;TIMM13
regulation of cellular localization (GO:0060341)	1949-03-01	0.47551	0.818239	0	0	1.18349	0.879768	FER;NUMA1;GOSR1
regulation of cellular protein metabolic process (GO:0032268)	1949-03-01	0.47551	0.818239	0	0	1.18349	0.879768	PCIF1;FOXO3;NFKB1
regulation of smooth muscle cell proliferation (GO:0048660)	1949-03-01	0.47551	0.818239	0	0	1.18349	0.879768	IGFBP5;OGN;APOD
ERAD pathway (GO:0036503)	1987-05-01	0.479524	0.824721	0	0	1.10653	0.813259	DNAJB2;HSPA5;FBXO2;UBE4B;USP19
regulation of transcription by RNA polymerase II (GO:0006357)	116/2206	0.485722	0.825308	0	0	1.00759	0.727598	TCERG1;SMARCB1;RIF1;JMJD1C;ARID4B;ENO1;PARK7;FGF1;YY1;TIAL1;TRIM28;ZMIZ1;EP300;DPF3;SLC30A9;ZGPAT;SSU72;SAP30;HCFC1;CGGBP1;SRCAP;MAZ;NRF1;FOXO3;HTATSF1;PHF21A;SLC9A1;PCBP1;RAD21;NACC2;TPR;RPRD1B;ZNF787;FADD;DMAP1;SUDS3;ZBTB7A;ZKSCAN1;BPTF;ZNF143;JUND;IRF2BP1;NFKB1;ST18;SNW1;FUBP3;SP3;TCF4;RCOR3;RCOR1;FGFR2;GMEB1;GMEB2;HMGB2;OTUD7B;CTCF;HMGB1;PHF8;IRF2BPL;MECP2;ZIC2;VPS72;TRPS1;ZNF521;GABPA;NCK1;B…
activation of protein kinase B activity (GO:0032148)	1931-02-01	0.4869	0.825308	0	0	1.25143	0.900649	PARK7;FGF1
aminoglycan catabolic process (GO:0006026)	1931-02-01	0.4869	0.825308	0	0	1.25143	0.900649	SDC1;SGSH
cellular response to cAMP (GO:0071320)	1931-02-01	0.4869	0.825308	0	0	1.25143	0.900649	IGFBP5;HCN2
MyD88-independent toll-like receptor signaling pathway (GO:0002756)	1931-02-01	0.4869	0.825308	0	0	1.25143	0.900649	IRF3;FADD
negative regulation of peptidyl-tyrosine phosphorylation (GO:0050732)	1931-02-01	0.4869	0.825308	0	0	1.25143	0.900649	CADM4;MVP
negative regulation of proteasomal ubiquitin-dependent protein catabolic process (GO:0032435)	1931-02-01	0.4869	0.825308	0	0	1.25143	0.900649	TLK2;PARK7
positive regulation of leukocyte cell-cell adhesion (GO:1903039)	1931-02-01	0.4869	0.825308	0	0	1.25143	0.900649	CD44;HSPD1
positive regulation of locomotion (GO:0040017)	1931-02-01	0.4869	0.825308	0	0	1.25143	0.900649	SPOCK2;RARRES2
regulation of calcium ion-dependent exocytosis (GO:0017158)	1931-02-01	0.4869	0.825308	0	0	1.25143	0.900649	SYT12;CACNA1G
steroid hormone biosynthetic process (GO:0120178)	1931-02-01	0.4869	0.825308	0	0	1.25143	0.900649	FDX1;FDXR
organic hydroxy compound biosynthetic process (GO:1901617)	1950-03-01	0.488995	0.825308	0	0	1.15825	0.828614	OSBPL6;SCP2;PARK7
negative regulation of cell growth (GO:0030308)	7/126	0.489295	0.825308	0	0	1.06744	0.762993	DNAJB2;CDA;MAG;CDKN1B;SPHK2;PPT1;ENO1
response to calcium ion (GO:0051592)	6/107	0.489509	0.825308	0	0	1.078	0.770071	ITPKB;CLIC4;SYT12;PPIF;CALM1;GPLD1
peptidyl-tyrosine phosphorylation (GO:0018108)	1969-04-01	0.489551	0.825308	0	0	1.11668	0.797606	FER;KIT;AATK;FGFR2
cellular component assembly (GO:0022607)	14/261	0.498937	0.825308	0	0	1.02849	0.715084	WIPF1;CAPG;AIF1L;EPS8;CDC42;ZFYVE27;RAD21;CAPZA1;FLNA;PPIH;FLNC;NEFH;LLGL1;SHANK1
carbohydrate homeostasis (GO:0033500)	1970-04-01	0.500881	0.825308	0	0	1.0997	0.760319	PAX6;PARK7;APPL2;USF1
cellular response to light stimulus (GO:0071482)	1970-04-01	0.500881	0.825308	0	0	1.0997	0.760319	YY1;PCNA;EP300;USP28
cholesterol transport (GO:0030301)	1951-03-01	0.502308	0.825308	0	0	1.13406	0.780845	STARD5;NPC2;LCAT
regulation of axonogenesis (GO:0050770)	1951-03-01	0.502308	0.825308	0	0	1.13406	0.780845	MAG;RUFY3;PAK2
regulation of interleukin-12 production (GO:0032655)	1951-03-01	0.502308	0.825308	0	0	1.13406	0.780845	IL16;HMGB1;HSPD1
alpha-linolenic acid metabolic process (GO:0036109)	2022-01-13	0.502347	0.825308	0	0	1.51205	1.04099	SCP2
antifungal innate immune response (GO:0061760)	2022-01-13	0.502347	0.825308	0	0	1.51205	1.04099	RARRES2
cell part morphogenesis (GO:0032990)	2022-01-13	0.502347	0.825308	0	0	1.51205	1.04099	FIS1
cellular biogenic amine metabolic process (GO:0006576)	2022-01-13	0.502347	0.825308	0	0	1.51205	1.04099	SMS
central nervous system projection neuron axonogenesis (GO:0021952)	2022-01-13	0.502347	0.825308	0	0	1.51205	1.04099	NFIB
chondroitin sulfate catabolic process (GO:0030207)	2022-01-13	0.502347	0.825308	0	0	1.51205	1.04099	VCAN
chromatin organization involved in regulation of transcription (GO:0034401)	2022-01-13	0.502347	0.825308	0	0	1.51205	1.04099	ZMIZ1
cytoplasmic sequestering of protein (GO:0051220)	2022-01-13	0.502347	0.825308	0	0	1.51205	1.04099	FLNA
dermatan sulfate metabolic process (GO:0030205)	2022-01-13	0.502347	0.825308	0	0	1.51205	1.04099	VCAN
detection of calcium ion (GO:0005513)	2022-01-13	0.502347	0.825308	0	0	1.51205	1.04099	CALM1
DNA deamination (GO:0045006)	2022-01-13	0.502347	0.825308	0	0	1.51205	1.04099	EXOSC6
embryonic hemopoiesis (GO:0035162)	2022-01-13	0.502347	0.825308	0	0	1.51205	1.04099	KIT
endonucleolytic cleavage of tricistronic rRNA transcript (SSU-rRNA, 5.8S rRNA, LSU-rRNA) (GO:0000479)	2022-01-13	0.502347	0.825308	0	0	1.51205	1.04099	KRI1
Golgi ribbon formation (GO:0090161)	2022-01-13	0.502347	0.825308	0	0	1.51205	1.04099	TRIP11
intracellular sterol transport (GO:0032366)	2022-01-13	0.502347	0.825308	0	0	1.51205	1.04099	NPC2
lipid oxidation (GO:0034440)	2022-01-13	0.502347	0.825308	0	0	1.51205	1.04099	PLA2G7
muscle tissue development (GO:0060537)	2022-01-13	0.502347	0.825308	0	0	1.51205	1.04099	CSRP1
negative regulation of adenylate cyclase activity (GO:0007194)	2022-01-13	0.502347	0.825308	0	0	1.51205	1.04099	PALM
negative regulation of autophagosome assembly (GO:1902902)	2022-01-13	0.502347	0.825308	0	0	1.51205	1.04099	FEZ1
negative regulation of CD4-positive, alpha-beta T cell activation (GO:2000515)	2022-01-13	0.502347	0.825308	0	0	1.51205	1.04099	HMGB1
negative regulation of epidermal growth factor-activated receptor activity (GO:0007175)	2022-01-13	0.502347	0.825308	0	0	1.51205	1.04099	ZGPAT
negative regulation of histone methylation (GO:0031061)	2022-01-13	0.502347	0.825308	0	0	1.51205	1.04099	WDR5
negative regulation of hydrogen peroxide-induced cell death (GO:1903206)	2022-01-13	0.502347	0.825308	0	0	1.51205	1.04099	PARK7
negative regulation of locomotion (GO:0040013)	2022-01-13	0.502347	0.825308	0	0	1.51205	1.04099	SPOCK3
negative regulation of reactive oxygen species biosynthetic process (GO:1903427)	2022-01-13	0.502347	0.825308	0	0	1.51205	1.04099	PARK7
negative regulation of viral release from host cell (GO:1902187)	2022-01-13	0.502347	0.825308	0	0	1.51205	1.04099	TRIM28
plasma membrane repair (GO:0001778)	2022-01-13	0.502347	0.825308	0	0	1.51205	1.04099	ANXA6
plasma membrane tubulation (GO:0097320)	2022-01-13	0.502347	0.825308	0	0	1.51205	1.04099	MICALL1
positive regulation of calcineurin-mediated signaling (GO:0106058)	2022-01-13	0.502347	0.825308	0	0	1.51205	1.04099	SLC9A1
positive regulation of calcineurin-NFAT signaling cascade (GO:0070886)	2022-01-13	0.502347	0.825308	0	0	1.51205	1.04099	SLC9A1
positive regulation of calcium ion-dependent exocytosis (GO:0045956)	2022-01-13	0.502347	0.825308	0	0	1.51205	1.04099	CACNA1G
positive regulation of cell aging (GO:0090343)	2022-01-13	0.502347	0.825308	0	0	1.51205	1.04099	LMNA
positive regulation of cellular carbohydrate metabolic process (GO:0010676)	2022-01-13	0.502347	0.825308	0	0	1.51205	1.04099	GPLD1
positive regulation of fatty acid biosynthetic process (GO:0045723)	2022-01-13	0.502347	0.825308	0	0	1.51205	1.04099	MID1IP1
positive regulation of histone deacetylation (GO:0031065)	2022-01-13	0.502347	0.825308	0	0	1.51205	1.04099	SAP30BP
positive regulation of lipid transport (GO:0032370)	2022-01-13	0.502347	0.825308	0	0	1.51205	1.04099	DBI
[truncated: 1,341 more rows]

## Sheet: CB up-regulated pathways
Term	Overlap	P-value	Adjusted P-value	Old P-value	Old Adjusted P-value	Odds Ratio	Combined Score	Genes
Retrograde endocannabinoid signaling	80/148	6.05284e-49	1.72506e-46	0	0	14.4354	1602.7	GABRB3;FAAH;NDUFA13;GABRB1;NDUFA11;NDUFA12;NDUFA10;RIMS1;GRM5;PRKACA;PRKACB;PRKCG;SLC32A1;PRKCB;NDUFC2;PRKCA;GABRG2;ADCY9;NDUFS8;NDUFS7;NDUFS6;NDUFS5;NDUFS4;NDUFS3;NDUFS2;NDUFS1;PLCB1;MGLL;GRIA1;GRIA2;NDUFB9;NDUFB8;NDUFB7;NDUFB10;NDUFB6;NDUFB11;NDUFB5;NDUFB4;NDUFB3;CACNA1B;GNAI3;NDUFB2;ADCY3;ADCY2;CACNA1C;ADCY6;GNAI1;ADCY5;GNG10;MAPK8;GNG2;GNG4;GNG7;GNG8;MAPK1;SLC17A7;NDUFV2;NDUFV1;GRIA3;KCNJ3;GA…
Pathways of neurodegeneration	126/475	2.37534e-35	3.38486e-33	0	0	4.50044	358.799	CHRM3;NDUFA13;CHRM1;NDUFA11;NDUFA12;NDUFA10;ARAF;COX6A1;ZFYVE1;PSMD6;TUBB6;TUBB3;MAP3K5;PRKCG;MAP2K1;CSNK2A1;PRKCB;CSNK2A2;PRKCA;PDYN;TUBA4A;COX6B1;COX7A2L;UQCRC1;VDAC3;VDAC2;VDAC1;UQCRC2;RAF1;STX1A;GRIA1;GRIA2;NDUFB10;NDUFB11;PSMD13;PIK3R4;CACNA1B;COX7A2;CACNA1C;UQCRH;GRIN2A;ATG101;CYC1;MAP2K7;NDUFV2;NDUFV1;GRIA3;PRNP;WNT3A;BRAF;GRIN2B;CDK5;UQCRQ;DLG4;MAP3K10;DNAL1;RYR1;RYR2;GSK3B;HIP1;COX4I1;CO…
Huntington disease	93/306	2.91748e-31	2.77161e-29	0	0	5.36162	376.972	NDUFA13;HIP1;NDUFA11;NDUFA12;COX4I1;NDUFA10;AP2A1;COX6A1;AP2A2;COX7C;PSMD6;TUBB6;GRM5;ACTR1B;TUBA1A;TUBB3;CASP3;UQCRFS1;MAP3K5;TGM2;NDUFC2;TUBA4A;COX6B1;COX7A2L;TUBB2A;NDUFS8;NDUFS7;NDUFS6;NDUFS5;NDUFS4;UQCRC1;VDAC3;NDUFS3;VDAC2;NDUFS2;VDAC1;NDUFS1;PIK3C3;UQCRC2;PLCB1;STX1A;GRIA1;GRIA2;BECN1;NDUFB9;NDUFB8;NDUFB7;NDUFB10;NDUFB6;TUBAL3;NDUFB11;PSMD13;DCTN1;NDUFB5;NDUFB4;NDUFB3;PIK3R4;CACNA1B;SLC1A2…
Prion disease	87/273	5.24848e-31	3.73954e-29	0	0	5.72913	399.448	RYR1;RYR2;GSK3B;NDUFA13;NDUFA11;NDUFA12;COX4I1;NDUFA10;COX6A1;COX7C;PPP3CA;PSMD6;PPP3CB;TUBB6;PPP3CC;TUBA1A;TUBB3;CASP3;UQCRFS1;RAC1;PRKACA;PRKACB;CSNK2A1;CSNK2A2;PRKCD;NDUFC2;TUBA4A;COX6B1;COX7A2L;TUBB2A;NDUFS8;NDUFS7;NDUFS6;NDUFS5;NDUFS4;UQCRC1;VDAC3;NDUFS3;VDAC2;NDUFS2;VDAC1;NDUFS1;UQCRC2;NDUFB9;NDUFB8;NDUFB7;NDUFB10;NDUFB6;TUBAL3;NDUFB11;PSMD13;NDUFB5;NDUFB4;NDUFB3;CACNA1B;NDUFB2;COX7A2;CACNA…
Thermogenesis	79/232	1.79923e-30	1.02556e-28	0	0	6.30197	431.623	NDUFA13;NDUFA11;NDUFA12;COX4I1;NDUFA10;PRKAG1;PRKAG2;COX6A1;COX7C;ACTB;RPTOR;RPS6KA6;RPS6KA2;DPF1;UQCRFS1;PRKACA;PRKACB;MAP3K5;PRKAB2;ACSL1;TSC2;NDUFC2;ACSL4;CPT1C;COX6B1;COX7A2L;ADCY9;NDUFS8;NDUFS7;NDUFS6;NDUFS5;NDUFS4;UQCRC1;NDUFS3;NDUFS2;NDUFS1;UQCRC2;MGLL;NDUFB9;SMARCD1;NDUFB8;PRKAA1;NDUFB7;PRKAA2;NDUFB10;NDUFB6;NDUFB11;NDUFB5;NDUFB4;NDUFB3;NDUFB2;ADCY3;ADCY2;COX7A2;COX5B;COX5A;ADCY6;UQCRH;AD…
Oxidative phosphorylation	58/133	2.7747e-29	1.31798e-27	0	0	9.34776	614.656	NDUFA13;NDUFA11;NDUFA12;COX4I1;NDUFA10;COX6A1;COX7C;UQCRFS1;ATP6V1E1;ATP6AP1;NDUFC2;COX6B1;COX7A2L;NDUFS8;NDUFS7;NDUFS6;NDUFS5;NDUFS4;UQCRC1;ATP6V1B2;NDUFS3;NDUFS2;NDUFS1;UQCRC2;ATP6V0D1;ATP6V0C;ATP6V1A;NDUFB9;NDUFB8;NDUFB7;NDUFB10;NDUFB6;NDUFB11;NDUFB5;NDUFB4;NDUFB3;NDUFB2;COX7A2;COX5B;COX5A;UQCRH;ATP6V1H;CYC1;NDUFV2;ATP6V1D;NDUFV1;ATP6V1C1;ATP6V0A1;NDUFA9;NDUFA8;NDUFA7;NDUFA6;NDUFA5;NDUFA3;NDUF…
Non-alcoholic fatty liver disease	62/155	1.18806e-28	4.83712e-27	0	0	8.07177	519.016	GSK3B;NDUFA13;NDUFA11;NDUFA12;COX4I1;NDUFA10;PRKAG1;PRKAG2;COX6A1;COX7C;CASP3;UQCRFS1;RAC1;MAP3K5;PRKAB2;NDUFC2;COX6B1;COX7A2L;NDUFS8;NDUFS7;NDUFS6;NDUFS5;NDUFS4;UQCRC1;NDUFS3;NDUFS2;NDUFS1;UQCRC2;NDUFB9;NDUFB8;PRKAA1;NDUFB7;PRKAA2;NDUFB10;NDUFB6;NDUFB11;NDUFB5;NDUFB4;NDUFB3;NDUFB2;COX7A2;COX5B;COX5A;UQCRH;MAPK8;CYC1;NDUFV2;NDUFV1;NDUFA9;NDUFA8;NDUFA7;NDUFA6;NDUFA5;NDUFA3;NDUFA2;NDUFA1;COX6C;MAPK…
Glutamatergic synapse	52/114	1.51231e-27	5.38761e-26	0	0	10.1052	624.061	GRIK3;GRM3;GRM2;PPP3CA;GRM5;PPP3CB;PPP3CC;GRM7;DLGAP1;PRKACA;PRKACB;PRKCG;PRKCB;PRKCA;ADCY9;PLCB1;SHANK3;GRIA1;GRIA2;GLS2;SLC1A1;SLC1A2;GNAI3;ADCY3;ADCY2;CACNA1C;ADCY6;GNAI1;ADCY5;GNG10;GRIN2A;GNG2;GNG4;GNG7;GNG8;MAPK1;SLC17A7;SLC38A3;GRIA3;KCNJ3;HOMER1;HOMER2;GRIN2B;GNG13;GRIN1;GNAO1;GRIN3A;DLG4;GNB2;GNB1;GNB4;GNB5
Parkinson disease	78/249	2.34058e-27	7.41183e-26	0	0	5.55803	340.815	NDUFA13;NDUFA11;NDUFA12;COX4I1;NDUFA10;COX6A1;COX7C;SLC6A3;PSMD6;TUBB6;TUBA1A;TUBB3;CASP3;UQCRFS1;PRKACA;PRKACB;MAP3K5;NDUFC2;TUBA4A;COX6B1;COX7A2L;TUBB2A;NDUFS8;NDUFS7;NDUFS6;NDUFS5;NDUFS4;UQCRC1;VDAC3;NDUFS3;VDAC2;NDUFS2;VDAC1;NDUFS1;UQCRC2;CAMK2B;NDUFB9;NDUFB8;NDUFB7;MAOB;NDUFB10;NDUFB6;TUBAL3;NDUFB11;PSMD13;NDUFB5;NDUFB4;CAMK2A;NDUFB3;GNAI3;NDUFB2;COX7A2;COX5B;COX5A;GNAI1;UQCRH;ADCY5;MAPK8;MF…
Diabetic cardiomyopathy	69/203	1.04095e-26	2.96672e-25	0	0	6.24949	373.889	RYR2;GSK3B;NDUFA13;NDUFA11;NDUFA12;COX4I1;NDUFA10;PTEN;COX6A1;COX7C;UQCRFS1;RAC1;PRKCG;PRKCB;PRKCD;NDUFC2;PRKCA;COX6B1;COX7A2L;NDUFS8;NDUFS7;NDUFS6;NDUFS5;NDUFS4;UQCRC1;VDAC3;NDUFS3;VDAC2;NDUFS2;VDAC1;NDUFS1;UQCRC2;PLCB1;CAMK2B;NDUFB9;NDUFB8;NDUFB7;NDUFB10;NDUFB6;NDUFB11;NDUFB5;NDUFB4;CAMK2A;NDUFB3;NDUFB2;COX7A2;COX5B;PRKCZ;COX5A;UQCRH;MAPK8;CYC1;NDUFV2;NDUFV1;CAMK2G;NDUFA9;NDUFA8;NDUFA7;NDUFA6;N…
Alzheimer disease	95/369	8.71208e-26	2.25722e-24	0	0	4.24908	245.182	CHRM3;GSK3B;NDUFA13;CHRM1;NDUFA11;NDUFA12;COX4I1;NDUFA10;ARAF;COX6A1;COX7C;PPP3CA;PSMD6;PPP3CB;TUBB6;GRM5;PPP3CC;TUBA1A;TUBB3;CASP3;UQCRFS1;MAP3K5;MAP2K1;CSNK2A1;CSNK2A2;NDUFC2;TUBA4A;COX6B1;BACE1;COX7A2L;TUBB2A;NDUFS8;NDUFS7;NDUFS6;NDUFS5;NDUFS4;UQCRC1;VDAC3;NDUFS3;VDAC2;NDUFS2;VDAC1;NDUFS1;PIK3C3;UQCRC2;PLCB1;RAF1;BECN1;NDUFB9;NDUFB8;NDUFB7;NDUFB10;NDUFB6;TUBAL3;NDUFB11;PSMD13;NDUFB5;NDUFB4;NDU…
Morphine addiction	44/91	8.02933e-25	1.90697e-23	0	0	11.2298	623.044	GABRB3;GABRB1;PDE1B;PDE1A;CACNA1B;GNAI3;ADCY3;ADCY2;ARRB2;ADCY6;GNAI1;ADCY5;GNG10;GNG2;GNG4;GNG7;GRK6;PDE4B;PDE4A;GNG8;PDE8B;PRKACA;PRKACB;KCNJ3;PRKCG;GABRA2;GABRA1;SLC32A1;PRKCB;PDE4D;GABRA4;GABRA3;PDE2A;PRKCA;GABRG2;GNG13;GNAO1;ADCY9;PDE10A;GNB2;GNB1;GNB4;GNB5;PDE7B
Dopaminergic synapse	53/132	8.96535e-25	1.96548e-23	0	0	8.08103	447.457	GSK3B;PPP2R2A;ARRB2;SLC6A3;PPP3CA;PPP3CB;PPP3CC;PPP2R1A;PRKACA;PRKACB;PRKCG;PRKCB;PPP2R5A;PRKCA;PPP2R5D;PPP2R5C;PLCB1;GRIA1;CAMK2B;GRIA2;DDC;MAOB;CAMK2A;CACNA1B;GNAI3;CACNA1C;GNAI1;ADCY5;PPP2CA;GNG10;GRIN2A;MAPK8;GNG2;GNG4;GNG7;GNG8;CAMK2G;GRIA3;KCNJ3;GRIN2B;GNG13;PPP1CA;GNAO1;MAPK10;MAPK11;GNAL;TH;PPP2R2C;PPP2R2B;GNB2;GNB1;GNB4;GNB5
Amyotrophic lateral sclerosis	91/364	9.21141e-24	1.87518e-22	0	0	4.0743	216.107	NDUFA13;NDUFA11;NDUFA12;COX4I1;NDUFA10;COX6A1;COX7C;ACTB;PPP3CA;PSMD6;PPP3CB;TUBB6;ACTR1B;PPP3CC;TUBA1A;TUBB3;CASP3;CASP1;ANXA7;UQCRFS1;RAC1;MAP3K5;ANXA11;NDUFC2;TOMM40L;TUBA4A;COX6B1;COX7A2L;TUBB2A;NDUFS8;NDUFS7;NDUFS6;NDUFS5;NDUFS4;UQCRC1;NDUFS3;NDUFS2;VDAC1;MATR3;NDUFS1;PIK3C3;UQCRC2;GRIA1;GRIA2;BECN1;NDUFB9;RAB1A;POM121;NDUFB8;TOMM40;NDUFB7;NDUFB10;NDUFB6;TUBAL3;NDUFB11;PSMD13;DCTN1;NDUFB5;ND…
GABAergic synapse	40/89	3.32656e-21	6.32046e-20	0	0	9.76562	460.472	GABRB3;GABRB1;GLS2;SRC;CACNA1B;GNAI3;ADCY3;ADCY2;CACNA1C;SLC6A1;GPHN;ADCY6;GNAI1;ADCY5;GNG10;GNG2;GNG4;GNG7;GNG8;PRKACA;SLC38A3;PRKACB;NSF;PRKCG;GABRA2;GABRA1;SLC12A5;SLC32A1;PRKCB;GABRA4;GABRA3;PRKCA;GABRG2;GNG13;GNAO1;ADCY9;GNB2;GNB1;GNB4;GNB5
Oxytocin signaling pathway	51/154	1.6197e-19	2.88509e-18	0	0	5.94857	257.376	RYR1;RYR2;PRKAG1;PRKAG2;ACTB;MYLK;PPP3CA;PPP3CB;PPP3CC;PRKACA;PRKACB;PRKCG;GUCY1A2;MAP2K1;PRKAB2;CAMK1D;PRKCB;CACNA2D1;PRKCA;CACNB1;CACNB2;CACNB3;ADCY9;CACNB4;RAF1;PLCB1;CAMK2B;PRKAA1;PRKAA2;ROCK2;SRC;CAMK2A;GNAI3;ADCY3;ADCY2;CACNA1C;ADCY6;EGFR;GNAI1;ADCY5;CAMKK2;CACNG8;MAPK1;CAMK2G;MAP2K5;KCNJ3;KCNJ4;PPP1CA;GNAO1;KRAS;CAMK1
Apelin signaling pathway	47/137	8.40259e-19	1.40867e-17	0	0	6.26189	260.623	RYR1;RYR2;BECN1;PRKAA1;PRKAA2;PIK3R4;PRKAG1;GNAI3;PRKAG2;ADCY3;ADCY2;SLC8A1;ADCY6;GNAI1;MYLK;SLC8A2;ADCY5;GNG10;GNG2;RRAS;GNG4;GNG7;GNG8;MAPK1;PRKACA;PRKACB;MEF2A;MAP2K1;PRKAB2;PRKCE;SPHK1;RRAS2;MTOR;GNG13;MYL4;ACTA2;ADCY9;MRAS;RPS6KB1;GNB2;GNB1;GNB4;PIK3C3;KRAS;GNB5;RAF1;PLCB1
Circadian entrainment	39/97	1.29211e-18	2.04584e-17	0	0	8.03484	330.957	GRIA1;RYR1;CAMK2B;GRIA2;RYR2;CAMK2A;GNAI3;ADCY3;ADCY2;CACNA1C;ADCY6;GNAI1;ADCY5;GNG10;GRIN2A;GNG2;GNG4;GNG7;GNG8;MAPK1;PRKACA;PRKACB;CAMK2G;GRIA3;KCNJ3;PRKCG;GUCY1A2;PRKCB;PRKCA;GRIN2B;GNG13;GRIN1;GNAO1;ADCY9;GNB2;GNB1;GNB4;GNB5;PLCB1
Cholinergic synapse	40/113	9.41101e-17	1.41165e-15	0	0	6.54645	241.577	CAMK2B;CHRM3;CHRM1;CHRM4;CHAT;CAMK2A;CACNA1B;GNAI3;ADCY3;ADCY2;CACNA1C;ADCY6;GNAI1;ADCY5;GNG10;GNG2;GNG4;GNG7;GNG8;MAPK1;PRKACA;PRKACB;CAMK2G;KCNJ3;PRKCG;KCNJ4;MAP2K1;PRKCB;PRKCA;GNG13;GNAO1;ADCY9;GNB2;KCNQ2;GNB1;GNB4;KCNQ5;KRAS;GNB5;PLCB1
Long-term potentiation	30/67	3.41596e-16	4.86774e-15	0	0	9.64319	343.422	CAMK2B;GRIA1;GRIA2;CAMK2A;ARAF;CACNA1C;RAP1B;PPP3CA;GRM5;PPP3CB;RPS6KA6;GRIN2A;PPP3CC;RPS6KA2;MAPK1;PRKACA;PRKACB;CAMK2G;PRKCG;MAP2K1;PRKCB;PRKCA;BRAF;GRIN2B;GRIN1;PPP1CA;PPP1R1A;KRAS;PLCB1;RAF1
Synaptic vesicle cycle	32/78	7.92712e-16	1.07582e-14	0	0	8.28024	287.913	ATP6V1A;RAB3A;STXBP1;SLC1A1;CACNA1B;SLC1A2;AP2A1;SLC6A1;AP2A2;SLC6A3;SLC6A4;CPLX3;RIMS1;AP2S1;ATP6V1H;SLC17A7;ATP6V1E1;ATP6V1D;ATP6V1C1;ATP6V0A1;NSF;UNC13A;SLC32A1;SYT1;AP2B1;DNM1;SLC6A7;ATP6V1B2;ATP6V0D1;ATP6V0C;STX1A;VAMP2
Amphetamine addiction	28/69	7.03511e-14	9.11367e-13	0	0	8.10998	245.613	CAMK2B;GRIA1;GRIA2;DDC;MAOB;CAMK2A;CACNA1C;SLC6A3;ADCY5;PPP3CA;PPP3CB;GRIN2A;PPP3CC;PRKACA;PRKACB;CAMK2G;GRIA3;PRKCG;PRKCB;PRKCA;PDYN;GRIN2B;GRIN1;PPP1CA;ARC;GRIN3A;TH;STX1A
Adrenergic signaling in cardiomyocytes	42/150	1.82087e-13	2.25629e-12	0	0	4.64334	136.209	CAMK2B;RYR2;CAMK2A;GNAI3;ADCY3;PPP2R2A;ADCY2;CACNA1C;SLC8A1;ADCY6;GNAI1;SLC8A2;ADCY5;PPP2CA;CACNG8;PPP2R1A;MAPK1;PRKACA;PRKACB;CAMK2G;SCN1B;CACNA2D1;ATP2B4;PPP2R5A;PRKCA;PPP2R5D;PPP2R5C;ATP2B1;ATP1B1;PPP1CA;CACNB1;MYL4;CACNB2;MAPK11;CACNB3;ADCY9;CACNB4;PPP1R1A;PPP2R2C;PPP2R2B;PLCB1;SCN4B
Serotonergic synapse	35/113	7.34786e-13	8.68624e-12	0	0	5.3421	149.254	GABRB3;GABRB1;DDC;MAOB;ARAF;CACNA1B;GNAI3;CACNA1C;GNAI1;SLC6A4;ADCY5;GNG10;GNG2;GNG4;CASP3;GNG7;GNG8;MAPK1;PRKACA;PRKACB;KCNJ3;PRKCG;MAP2K1;PRKCB;PRKCA;BRAF;GNG13;GNAO1;GNB2;GNB1;GNB4;KRAS;GNB5;RAF1;PLCB1
Axon guidance	46/182	7.61951e-13	8.68624e-12	0	0	4.04291	112.809	EPHB6;ROBO2;CAMK2B;GSK3B;NRP1;ROCK2;SRC;CAMK2A;GNAI3;PRKCZ;GNAI1;EFNB2;EFNB1;PPP3CA;PPP3CB;PPP3CC;RRAS;ABL1;PLXNA2;PLXNA1;RAC3;MAPK1;PLXNC1;RAC1;LRIG2;CAMK2G;PLXNA4;EPHB3;PLXNA3;EPHA5;SEMA6B;NTNG1;EPHA4;SEMA4A;EPHA7;UNC5A;PDPK1;SEMA4B;PRKCA;L1CAM;PTK2;CDK5;RASA1;KRAS;RAF1;NGEF
Cardiac muscle contraction	30/87	1.41779e-12	1.55412e-11	0	0	6.25281	170.589	RYR2;COX4I1;COX7A2;CACNA1C;COX6A1;COX5B;COX7C;COX5A;SLC8A1;UQCRH;SLC8A2;CACNG8;UQCRFS1;CYC1;CACNA2D1;ATP1B1;COX6C;COX6B1;CACNB1;MYL4;CACNB2;CACNB3;COX7A2L;CACNB4;SLC9A6;SLC9A7;UQCRQ;CASQ2;UQCRC1;UQCRC2
Relaxin signaling pathway	37/129	2.23179e-12	2.35577e-11	0	0	4.79055	128.522	SHC3;SRC;GNAI3;ADCY3;ADCY2;ARRB2;PRKCZ;ADCY6;EGFR;GNAI1;ADCY5;GNG10;MAPK8;GNG2;GNG4;GNG7;GNG8;MAPK1;PRKACA;MAP2K7;PRKACB;MAP2K4;MAP2K1;PRKCA;GNG13;GNAO1;ACTA2;MAPK10;MAPK11;ADCY9;GNB2;GNB1;GNB4;KRAS;GNB5;RAF1;PLCB1
Human cytomegalovirus infection	51/225	3.98948e-12	4.06072e-11	0	0	3.50763	92.0661	GSK3B;ITGB3;CX3CL1;AKAP13;PPP3CA;PPP3CB;PPP3CC;CASP3;RAC3;RAC1;PRKACA;PRKACB;PRKCG;MAP2K1;PRKCB;TSC2;PRKCA;ADCY9;PLCB1;RAF1;ROCK2;SRC;GNAI3;ADCY3;ADCY2;ADCY6;EGFR;GNAI1;ADCY5;GNG10;GNG2;GNG4;GNG7;GNG8;MAPK1;PTK2B;STAT3;PTK2;MTOR;GNG13;GNAO1;MAPK11;RPS6KB1;RHEB;GNB2;GNB1;GNB4;CTNNB1;BAX;KRAS;GNB5
Regulation of actin cytoskeleton	49/218	1.45157e-11	1.42654e-10	0	0	3.46619	86.5015	CYFIP2;NCKAP1;CHRM3;CHRM1;CHRM4;ITGB3;ARPC1A;ARAF;ACTB;ARHGAP35;MYLK;RAC3;PIP4K2B;PIP4K2C;RAC1;GIT1;MAP2K1;ACTN1;RRAS2;ACTN4;MRAS;MYH9;RAF1;ROCK2;SRC;IQGAP2;ACTR3B;EGFR;RRAS;PIP5K1A;MAPK1;NCKAP1L;MYH11;PIP5K1C;WASF1;MYH10;BRAF;ARPC4;ARPC5;BAIAP2;PTK2;PPP1CA;DIAPH1;DIAPH2;PIKFYVE;ABI2;ARPC2;ARPC3;KRAS
Sphingolipid signaling pathway	34/119	1.94518e-11	1.81832e-10	0	0	4.7572	117.327	ROCK2;PTEN;GNAI3;PPP2R2A;PRKCZ;GNAI1;PPP2CA;SGPL1;MAPK8;PPP2R1A;RAC3;MAPK1;RAC1;MAP3K5;PRKCG;MAP2K1;ABCC1;PRKCB;PDPK1;PRKCE;SPHK1;PPP2R5A;PRKCA;PPP2R5D;PPP2R5C;MAPK10;MAPK11;PPP2R2C;PPP2R2B;BAX;DEGS1;KRAS;RAF1;PLCB1
Salmonella infection	53/249	1.97782e-11	1.81832e-10	0	0	3.23638	79.7651	CYFIP2;NCKAP1;ARPC1A;PIK3C2A;ACTB;TUBB6;ACTR1B;TUBA1A;TUBB3;CASP3;CASP1;RAC1;VPS39;DYNC2H1;VPS18;MAP2K4;MAP2K1;ANXA2;EXOC7;VPS33A;TUBA4A;DYNC1LI2;TUBB2A;EXOC4;ELMO2;PIK3C3;EXOC5;RAF1;EXOC2;ARL8B;TUBAL3;DCTN1;ROCK2;ACTR3B;DYNC2LI1;CYTH2;MAPK8;RRAS;MYO6;VPS11;MAPK1;NCKAP1L;MAP2K7;VPS16;ARPC4;ARPC5;MAPK10;MAPK11;ARPC2;ARPC3;VPS41;CTNNB1;BAX
Tight junction	41/169	5.3747e-11	4.78684e-10	0	0	3.81787	90.2803	PRKAA1;PRKAA2;TUBAL3;ROCK2;SRC;ARPC1A;PRKAG1;PRKAG2;PPP2R2A;ACTR3B;PRKCZ;ACTB;PPP2CA;MAPK8;TUBA1A;PPP2R1A;MYH11;RAC1;PRKACA;SYNPO;MAP2K7;PRKACB;MYH10;MAP3K5;PRKAB2;ACTN1;PRKCE;ARPC4;ACTN4;ARPC5;TUBA4A;MAPK10;ARPC2;DLG3;PPP2R2C;ARPC3;PPP2R2B;MYH9;RAPGEF2;ARHGEF2;RAPGEF6
Gap junction	28/88	7.02802e-11	6.06966e-10	0	0	5.53609	129.426	TUBAL3;SRC;GNAI3;ADCY3;ADCY2;ADCY6;EGFR;GNAI1;ADCY5;GRM5;TUBB6;TUBA1A;TUBB3;MAPK1;PRKACA;PRKACB;MAP2K5;PRKCG;GUCY1A2;MAP2K1;PRKCB;PRKCA;TUBA4A;ADCY9;TUBB2A;KRAS;PLCB1;RAF1
Pathogenic Escherichia coli infection	44/197	1.96335e-10	1.64575e-09	0	0	3.42977	76.6594	CYFIP2;NCKAP1;RAB1A;TMED10;TUBAL3;ROCK2;SRC;WIPF3;ARPC1A;ACTR3B;ACTB;CYTH2;TUBB6;MAPK8;TUBA1A;TUBB3;CASP3;MYO6;ABL1;CASP1;MAPK1;NCKAP1L;MYH11;RAC1;WASF1;MYH10;MYO5A;ARPC4;ARPC5;BAIAP2;TUBA4A;MAPK10;MAPK11;MYO1B;TUBB2A;MYO1C;ARPC2;ARPC3;MYH9;BAX;TMBIM6;PTPN6;ARHGEF2;SEC24D
Cocaine addiction	20/49	2.31683e-10	1.88656e-09	0	0	8.15309	180.882	GRIA2;DDC;MAOB;GNAI3;PDYN;GRIN2B;SLC6A3;GNAI1;ADCY5;GRIN1;GRM3;GRM2;GRIN2A;GRIN3A;CDK5;TH;DLG4;PRKACA;PRKACB;CDK5R1
Chemokine signaling pathway	43/192	2.87378e-10	2.27508e-09	0	0	3.44031	75.5843	GSK3B;SHC3;ROCK2;SRC;GNAI3;ADCY3;ADCY2;ARRB2;RASGRP2;PRKCZ;CX3CL1;ADCY6;GNAI1;ADCY5;RAP1B;GNG10;GNG2;GNG4;GNG7;GRK6;RAC3;GNG8;MAPK1;PTK2B;RAC1;PRKACA;PRKACB;MAP2K1;PRKCB;STAT2;PRKCD;STAT3;BRAF;PTK2;GNG13;ADCY9;GNB2;GNB1;GNB4;KRAS;GNB5;RAF1;PLCB1
Autophagy	35/137	3.00593e-10	2.31538e-09	0	0	4.07979	89.4505	BECN1;RAB1A;PRKAA1;PRKAA2;PIK3R4;PTEN;ZFYVE1;CAMKK2;RPTOR;PPP2CA;MAPK8;RRAS;ATG101;MAPK1;PRKACA;PRKACB;UVRAG;MAP2K1;DAPK1;PDPK1;ATG9A;PRKCD;TSC2;RRAS2;MTOR;RAB33B;MAPK10;MRAS;RPS6KB1;RRAGB;RHEB;RRAGD;PIK3C3;KRAS;RAF1
Ras signaling pathway	48/232	4.84125e-10	3.58277e-09	0	0	3.11405	66.7921	SHC3;RASGRF2;RASGRF1;RASAL1;RASAL2;RASGRP2;RASGRP1;EGFR;RAP1B;GNG10;GRIN2A;MAPK8;SYNGAP1;GNG2;RRAS;GNG4;GNG7;ABL1;RAC3;GNG8;MAPK1;RAC1;PRKACA;PRKACB;PRKCG;ANGPT4;NTRK2;MAP2K1;KSR1;PRKCB;RRAS2;PRKCA;KSR2;GRIN2B;GNG13;GRIN1;MAPK10;MRAS;GNB2;RASA1;GNB1;RASA2;GNB4;KRAS;GNB5;RIN1;RAF1;EXOC2
MAPK signaling pathway	56/294	4.90273e-10	3.58277e-09	0	0	2.81517	60.3462	PTPRR;RASGRF2;RASGRF1;ARAF;ARRB2;PPP3CA;RPS6KA6;PPP3CB;PPP3CC;RPS6KA2;CASP3;RAC3;RAC1;PRKACA;PRKACB;MAP3K5;PRKCG;MAP2K4;MAP2K1;PRKCB;CACNA2D1;RRAS2;PRKCA;MAPK8IP3;CACNB1;CACNB2;CACNB3;MRAS;CACNB4;RASA1;RASA2;RAPGEF2;RAF1;CACNA1B;CACNA1C;RASGRP2;CACNA1E;RASGRP1;EGFR;RAP1B;CACNG8;MAPK8;RRAS;ERBB4;MAPK1;MAP2K7;MAP4K3;MAP2K5;ANGPT4;NTRK2;BRAF;MAPK10;MAPK11;TAOK1;KRAS;PTPN5
GnRH signaling pathway	27/93	1.52771e-09	1.0885e-08	0	0	4.84835	98.419	CAMK2B;SRC;CAMK2A;ADCY3;ADCY2;CACNA1C;ADCY6;EGFR;ADCY5;MAPK8;MAPK1;PTK2B;PRKACA;MAP2K7;PRKACB;CAMK2G;MAP2K4;MAP2K1;PRKCB;PRKCD;PRKCA;MAPK10;MAPK11;ADCY9;KRAS;PLCB1;RAF1
Calcium signaling pathway	48/240	1.59308e-09	1.10738e-08	0	0	2.98298	60.4281	RYR1;CAMK2B;RYR2;CHRM3;CHRM1;PDE1B;PDE1A;CAMK2A;CACNA1B;ADCY3;ADCY2;CACNA1C;CACNA1E;EGFR;SLC8A1;MYLK;SLC8A2;PPP3CA;GRIN2A;PPP3CB;GRM5;PPP3CC;ERBB4;PTK2B;PRKACA;PRKACB;CAMK2G;PRKCG;NTRK2;CAMK1D;PRKCB;SPHK1;NTRK3;ATP2B4;PRKCA;ATP2B1;PHKA2;GRIN1;ADCY9;GNAL;STIM2;ITPKA;VDAC3;CASQ2;VDAC2;VDAC1;CAMK1;PLCB1
Long-term depression	21/60	2.35256e-09	1.59638e-08	0	0	6.36631	126.484	RYR1;PRKCG;GRIA1;GUCY1A2;GNAZ;GRIA2;MAP2K1;PRKCB;ARAF;GNAI3;PRKCA;BRAF;GNAI1;PPP2CA;GNAO1;PPP2R1A;MAPK1;KRAS;PLCB1;RAF1;GRIA3
Nicotine addiction	17/40	2.46395e-09	1.63308e-08	0	0	8.72401	172.923	GABRB3;GRIA1;GABRA2;GRIA2;GABRA1;GABRB1;SLC32A1;GABRA4;GABRA3;CACNA1B;GRIN2B;GABRG2;GRIN1;GRIN2A;GRIN3A;SLC17A7;GRIA3
Phospholipase D signaling pathway	35/148	2.80934e-09	1.81968e-08	0	0	3.68043	72.4689	DGKE;DGKD;SHC3;DGKB;ADCY3;ADCY2;AGPAT1;ADCY6;EGFR;ADCY5;AGPAT4;GRM3;GRM2;CYTH2;GRM5;RRAS;GRM7;PIP5K1A;MAPK1;PTK2B;PIP5K1C;MAP2K1;SPHK1;TSC2;RRAS2;PRKCA;DNM1;MTOR;ADCY9;MRAS;RHEB;KRAS;RAF1;PLCB1;DGKH
ErbB signaling pathway	25/85	4.55927e-09	2.88754e-08	0	0	4.93338	94.7509	CAMK2B;GSK3B;SHC3;SRC;CAMK2A;ARAF;EGFR;MAPK8;ERBB4;ABL1;MAPK1;MAP2K7;CAMK2G;PRKCG;MAP2K4;MAP2K1;PRKCB;PRKCA;BRAF;MTOR;PTK2;MAPK10;RPS6KB1;KRAS;RAF1
cAMP signaling pathway	43/216	1.28984e-08	7.97542e-08	0	0	2.95915	53.7564	GRIA1;CAMK2B;RYR2;GRIA2;CHRM1;ROCK2;CAMK2A;GNAI3;ADCY3;ADCY2;CACNA1C;ADCY6;GNAI1;ADCY5;RAP1B;GRIN2A;MAPK8;RRAS;PDE4B;RAC3;PDE4A;MAPK1;RAC1;PRKACA;PRKACB;CAMK2G;GRIA3;MAP2K1;PDE4D;ATP2B4;RRAS2;BRAF;ATP2B1;ATP1B1;GRIN2B;GRIN1;PPP1CA;MAPK10;ADCY9;GRIN3A;PDE10A;RAF1;VIP
Adherens junction	22/71	1.31525e-08	7.97542e-08	0	0	5.30888	96.3384	FARP2;PTPN1;CSNK2A1;SRC;ACTN1;CTNND1;CSNK2A2;PTPRJ;LMO7;ACTN4;BAIAP2;ACTB;PTPRF;EGFR;CTNNA1;RAC3;MAPK1;CTNNB1;PTPN6;RAC1;CTNNA2;WASF1
Neurotrophin signaling pathway	29/119	3.08403e-08	1.83114e-07	0	0	3.81876	66.0433	CAMK2B;GSK3B;SHC3;CAMK2A;RAP1B;RPS6KA6;MAPK8;RPS6KA2;ABL1;MAPK1;RAC1;MAP2K7;CAMK2G;MAP2K5;MAP3K5;NTRK2;MAP2K1;PDPK1;KIDINS220;SORT1;NTRK3;PRKCD;MATK;BRAF;MAPK10;MAPK11;BAX;KRAS;RAF1
Rap1 signaling pathway	41/210	4.94271e-08	2.87484e-07	0	0	2.88516	48.5365	RGS14;SRC;ITGB3;CTNND1;GNAI3;ADCY3;ADCY2;SIPA1L2;RASGRP2;PRKCZ;ACTB;ADCY6;EGFR;GNAI1;ADCY5;RAP1B;GRIN2A;SIPA1L1;RRAS;RAC3;MAPK1;RAC1;PRKCG;FARP2;ANGPT4;MAP2K1;PRKCB;PRKCA;BRAF;GRIN2B;GRIN1;GNAO1;MAPK11;ADCY9;MRAS;RAPGEF2;CTNNB1;KRAS;PLCB1;RAF1;RAPGEF6
Endocrine and other factor-regulated calcium reabsorption	18/53	5.57615e-08	3.13051e-07	0	0	6.07009	101.384	PRKCG;PRKCB;ATP2B4;AP2A1;PRKCA;AP2B1;ATP2B1;ATP1B1;AP2A2;SLC8A1;DNM1;ADCY6;SLC8A2;ADCY9;AP2S1;PRKACA;PLCB1;PRKACB
Oocyte meiosis	30/129	5.60197e-08	3.13051e-07	0	0	3.59187	59.9755	CAMK2B;CAMK2A;ADCY3;ADCY2;ADCY6;ADCY5;PPP2CA;PPP3CA;RPS6KA6;PPP3CB;PPP3CC;PPP2R1A;RPS6KA2;MAPK1;PRKACA;PRKACB;CAMK2G;MAP2K1;ANAPC7;PPP2R5A;PPP2R5D;PPP2R5C;YWHAZ;PPP1CA;MAPK11;ADCY9;ANAPC5;CPEB3;ANAPC1;CPEB4
Phosphatidylinositol signaling system	25/97	8.38976e-08	4.59824e-07	0	0	4.10846	66.9419	MTMR1;DGKE;DGKD;DGKB;PTEN;PIK3C2A;MTMR6;MTMR7;PPIP5K1;PIP5K1A;PIP4K2B;PIP4K2C;PIP5K1C;CDIPT;PRKCG;PRKCB;OCRL;PRKCA;PIKFYVE;SYNJ1;ITPKA;PI4KA;PIK3C3;PLCB1;DGKH
Vibrio cholerae infection	17/50	1.27837e-07	6.87423e-07	0	0	6.07707	96.4584	ATP6V1A;ATP6AP1;ADCY3;PRKCA;ACTB;SEC61A2;ADCY9;ATP6V1B2;ATP6V1H;ATP6V1E1;PRKACA;ATP6V0D1;PRKACB;ATP6V0C;ATP6V1D;ATP6V1C1;ATP6V0A1
Insulin secretion	23/86	1.31649e-07	6.94816e-07	0	0	4.31631	68.3838	PRKCG;CAMK2B;CHRM3;RYR2;RAB3A;ABCC8;PRKCB;CAMK2A;ADCY3;PRKCA;ADCY2;CACNA1C;ATP1B1;ADCY6;ADCY5;ADCY9;KCNMA1;PRKACA;PLCB1;PRKACB;CAMK2G;STX1A;VAMP2
Progesterone-mediated oocyte maturation	25/100	1.59472e-07	8.26353e-07	0	0	3.94348	61.7209	ARAF;GNAI3;ADCY3;ADCY2;ADCY6;GNAI1;ADCY5;RPS6KA6;MAPK8;RPS6KA2;MAPK1;PRKACA;PRKACB;MAP2K1;ANAPC7;BRAF;MAPK10;MAPK11;ADCY9;ANAPC5;KRAS;RAF1;CPEB3;ANAPC1;CPEB4
Spinocerebellar ataxia	31/143	1.86094e-07	9.47085e-07	0	0	3.28058	50.8392	GRIA1;RYR1;GRIA2;BECN1;PSMD13;PIK3R4;PSMD6;GRIN2A;MAPK8;OPA1;ATG101;GRIA3;MAP3K5;PRKCG;PRKCB;PRKCA;PDYN;PUM1;GRIN2B;MTOR;PUM2;GRIN1;MAPK10;DAB1;GRIN3A;PSMC2;VDAC3;VDAC2;VDAC1;PIK3C3;PLCB1
Insulin signaling pathway	30/137	2.31358e-07	1.15679e-06	0	0	3.32187	50.7558	GSK3B;PRKAA1;SHC3;PRKAA2;ARAF;PRKAG1;PRKAG2;PRKCZ;PTPRF;RPTOR;MAPK8;PRKAR2B;MAPK1;PRKACA;PRKACB;PTPN1;MAP2K1;PRKAB2;EXOC7;PDPK1;TSC2;BRAF;PHKA2;MTOR;PPP1CA;MAPK10;RPS6KB1;RHEB;KRAS;RAF1
Choline metabolism in cancer	24/98	4.2349e-07	2.08094e-06	0	0	3.83463	56.2722	PRKCG;DGKE;MAP2K1;DGKD;DGKB;PRKCB;PDPK1;TSC2;PRKCA;EGFR;MTOR;MAPK10;MAPK8;RPS6KB1;RHEB;PIP5K1A;RAC3;MAPK1;KRAS;PIP5K1C;RAC1;RAF1;WASF1;DGKH
Growth hormone synthesis, secretion and action	27/119	4.32853e-07	2.0909e-06	0	0	3.47324	50.8929	GSK3B;SHC3;GNAI3;ADCY3;ADCY2;CACNA1C;ADCY6;GNAI1;ADCY5;MAPK8;MAPK1;PRKACA;PRKACB;PRKCG;MAP2K4;MAP2K1;PRKCB;STAT3;PRKCA;PTK2;MTOR;MAPK10;MAPK11;ADCY9;KRAS;RAF1;PLCB1
Parathyroid hormone synthesis, secretion and action	25/106	5.28299e-07	2.50942e-06	0	0	3.65017	52.7582	ARAF;GNAI3;ADCY3;ADCY2;ARRB2;ADCY6;EGFR;GNAI1;ADCY5;AKAP13;PDE4B;PDE4A;MAPK1;PRKACA;PRKACB;MEF2A;PRKCG;MAP2K1;PRKCB;PDE4D;PRKCA;BRAF;ADCY9;RAF1;PLCB1
Melanogenesis	24/101	7.66236e-07	3.55853e-06	0	0	3.68463	51.8861	PRKCG;CAMK2B;GSK3B;MAP2K1;PRKCB;WNT3A;CAMK2A;GNAI3;ADCY3;PRKCA;ADCY2;ADCY6;GNAI1;ADCY5;GNAO1;ADCY9;MAPK1;CTNNB1;KRAS;PRKACA;RAF1;PLCB1;PRKACB;CAMK2G
Yersinia infection	29/137	7.74135e-07	3.55853e-06	0	0	3.17918	44.7358	GSK3B;ROCK2;SRC;WIPF3;ARPC1A;ACTR3B;ACTB;RPS6KA6;MAPK8;RPS6KA2;CASP1;PIP5K1A;RAC3;MAPK1;PTK2B;PIP5K1C;RAC1;MAP2K7;MAP2K4;MAP2K1;ARPC4;ARPC5;BAIAP2;PTK2;MAPK10;MAPK11;ARPC2;ARPC3;ELMO2
mTOR signaling pathway	31/154	1.03579e-06	4.68571e-06	0	0	2.9854	41.1399	ATP6V1A;GSK3B;PRKAA1;PRKAA2;NPRL2;PTEN;WDR24;RPTOR;RPS6KA6;RPS6KA2;ATP6V1H;MAPK1;ATP6V1E1;ATP6V1D;ATP6V1C1;PRKCG;MAP2K1;PRKCB;WNT3A;PDPK1;TSC2;PRKCA;BRAF;MTOR;RPS6KB1;RRAGB;RHEB;RRAGD;ATP6V1B2;KRAS;RAF1
Gastric acid secretion	20/76	1.13188e-06	5.00843e-06	0	0	4.21594	57.7231	PRKCG;CAMK2B;CHRM3;PRKCB;CAMK2A;GNAI3;ADCY3;PRKCA;ADCY2;ATP1B1;ACTB;ADCY6;GNAI1;MYLK;ADCY5;ADCY9;PRKACA;PLCB1;PRKACB;CAMK2G
Alcoholism	35/186	1.14227e-06	5.00843e-06	0	0	2.74852	37.6065	DDC;SHC3;MAOB;ARAF;GNAI3;SLC6A3;GNAI1;ADCY5;CAMKK2;GNG10;GRIN2A;GNG2;GNG4;GNG7;GNG8;MAPK1;PRKACA;PRKACB;NTRK2;MAP2K1;BRAF;PDYN;GRIN2B;GNG13;GRIN1;PPP1CA;GNAO1;GRIN3A;TH;GNB2;GNB1;GNB4;KRAS;GNB5;RAF1
Epithelial cell signaling in Helicobacter pylori infection	19/70	1.25155e-06	5.40444e-06	0	0	4.39617	59.749	ATP6V1A;MAP2K4;ATP6AP1;SRC;EGFR;MAPK10;MAPK11;MAPK8;CASP3;ATP6V1B2;ATP6V1H;RAC1;ATP6V1E1;ATP6V0D1;ATP6V0C;ATP6V1D;GIT1;ATP6V1C1;ATP6V0A1
Vascular smooth muscle contraction	28/133	1.33863e-06	5.69415e-06	0	0	3.15573	42.6776	ROCK2;ARAF;ADCY3;ADCY2;CACNA1C;ADCY6;MYLK;ADCY5;MAPK1;MYH11;PRKACA;PRKACB;MYH10;PRKCG;GUCY1A2;MAP2K1;PRKCB;PRKCE;PRKCD;PRKCA;BRAF;PPP1CA;ACTA2;ADCY9;KCNMA1;MYH9;RAF1;PLCB1
Inositol phosphate metabolism	19/73	2.49774e-06	1.04685e-05	0	0	4.15126	53.5518	MTMR1;PTEN;OCRL;PIK3C2A;MTMR6;MTMR7;FIG4;PIKFYVE;SYNJ1;ITPKA;PI4KA;PIP5K1A;PIP4K2B;PIK3C3;PIP4K2C;PIP5K1C;PLCH2;PLCB1;CDIPT
Insulin resistance	24/108	2.75657e-06	1.13858e-05	0	0	3.37629	43.2216	GSK3B;PTPN1;PRKAB2;PRKAA1;PRKAA2;PRKCB;PDPK1;PRKCE;PRKCD;STAT3;PRKAG1;PTEN;PRKAG2;PRKCZ;PTPRF;MTOR;PPP1CA;MAPK10;RPS6KA6;MAPK8;RPS6KB1;RPS6KA2;SLC27A2;OGT
Longevity regulating pathway	23/102	3.39445e-06	1.37112e-05	0	0	3.43912	43.3101	PRKAB2;PRKAA1;PRKAA2;CLPB;PRKAG1;TSC2;PRKAG2;ADCY3;ADCY2;ADCY6;MTOR;ADCY5;CAMKK2;RPTOR;ADCY9;RPS6KB1;ATG101;RHEB;SESN1;BAX;KRAS;PRKACA;PRKACB
Platelet activation	26/124	3.41578e-06	1.37112e-05	0	0	3.13677	39.4829	ROCK2;SRC;ITGB3;GNAI3;ADCY3;ADCY2;RASGRP2;PRKCZ;RASGRP1;ACTB;ARHGAP35;ADCY6;GNAI1;MYLK;ADCY5;RAP1B;MAPK1;PRKACA;PRKACB;P2RY12;GUCY1A2;PPP1CA;MAPK11;ADCY9;PLCB1;FERMT3
Glioma	19/75	3.86579e-06	1.53021e-05	0	0	4.00257	49.8854	PRKCG;CAMK2B;MAP2K1;CAMK1D;SHC3;PRKCB;CAMK2A;ARAF;PTEN;PRKCA;BRAF;EGFR;MTOR;MAPK1;BAX;KRAS;CAMK1;RAF1;CAMK2G
AMPK signaling pathway	25/120	5.90241e-06	2.25851e-05	0	0	3.10988	37.4434	PRKAA1;PRKAA2;PRKAG1;PRKAG2;PPP2R2A;CAMKK2;RPTOR;PPP2CA;PPP2R1A;PRKAB2;PDPK1;TSC2;PPP2R5A;PPP2R5D;PPP2R5C;CPT1C;MTOR;RAB10;PFKL;PPP2R2C;RAB14;RPS6KB1;RHEB;PPP2R2B;PFKP
Aldosterone synthesis and secretion	22/98	5.94345e-06	2.25851e-05	0	0	3.4178	41.1272	PRKCG;CAMK2B;CAMK1D;PRKCB;PRKCE;PDE2A;CAMK2A;ATP2B4;ADCY3;PRKCA;ADCY2;CACNA1C;ATP2B1;ATP1B1;ADCY6;ADCY5;ADCY9;CAMK1;PRKACA;PLCB1;PRKACB;CAMK2G
Inflammatory mediator regulation of TRP channels	22/98	5.94345e-06	2.25851e-05	0	0	3.4178	41.1272	PRKCG;CAMK2B;PRKCB;SRC;PRKCE;PRKCD;CAMK2A;TRPV2;ADCY3;PRKCA;ADCY2;ADCY6;ADCY5;PPP1CA;MAPK10;MAPK11;MAPK8;ADCY9;PRKACA;PLCB1;PRKACB;CAMK2G
cGMP-PKG signaling pathway	31/167	6.13077e-06	2.29904e-05	0	0	2.69812	32.3833	ROCK2;GNAI3;ADCY3;ADCY2;CACNA1C;SLC8A1;ADCY6;GNAI1;MYLK;SLC8A2;ADCY5;PPP3CA;PPP3CB;PPP3CC;MAPK1;MEF2A;GUCY1A2;MAP2K1;PRKCE;PDE2A;ATP2B4;ATP2B1;ATP1B1;PPP1CA;ADCY9;KCNMA1;VDAC3;VDAC2;VDAC1;RAF1;PLCB1
Thyroid hormone signaling pathway	25/121	6.89007e-06	2.55022e-05	0	0	3.07732	36.5752	GSK3B;SRC;ITGB3;ACTB;MAPK1;PRKACA;PRKACB;PRKCG;MAP2K1;PRKCB;PDPK1;TSC2;PRKCA;ATP1B1;MED4;MTOR;SLCO1C1;PFKL;MED24;RHEB;CTNNB1;KRAS;RAF1;PLCB1;PFKP
VEGF signaling pathway	16/59	8.65302e-06	3.16168e-05	0	0	4.38426	51.1099	PRKCG;MAP2K1;PRKCB;SRC;SPHK1;PRKCA;PTK2;PPP3CA;MAPK11;PPP3CB;PPP3CC;RAC3;MAPK1;KRAS;RAC1;RAF1
Shigellosis	40/246	9.12409e-06	3.2916e-05	0	0	2.30304	26.7259	GSK3B;BECN1;ROCK2;SRC;ARPC1A;PIK3R4;FNBP1L;ACTR3B;ACTB;EGFR;RPTOR;CYTH2;MAPK8;CASP1;MAPK1;RAC1;WASF1;ACTN1;PRKCE;PRKCD;GLMN;ARPC4;ACTN4;ARPC5;PTK2;MTOR;MAPK10;DIAPH1;MAPK11;ARPC2;RPS6KB1;RRAGB;ARPC3;RRAGD;ELMO2;BAX;VDAC1;PIK3C3;ARHGEF2;PLCB1
Human immunodeficiency virus 1 infection	36/212	9.43705e-06	3.36195e-05	0	0	2.42373	28.0447	GNAI3;GNAI1;PPP3CA;GNG10;PPP3CB;MAPK8;PPP3CC;GNG2;GNG4;CASP3;GNG7;AP1S1;RAC3;GNG8;MAPK1;PTK2B;RAC1;MAP2K7;PRKCG;MAP2K1;PRKCB;PRKCA;PTK2;MTOR;GNG13;GNAO1;MAPK10;MAPK11;RPS6KB1;GNB2;GNB1;GNB4;BAX;KRAS;GNB5;RAF1
Proteoglycans in cancer	35/205	1.10592e-05	3.89121e-05	0	0	2.43879	27.8321	CAMK2B;ROCK2;SRC;ITGB3;CAMK2A;ARAF;ACTB;EGFR;RRAS;ERBB4;CASP3;MAPK1;RAC1;PRKACA;PRKACB;CAMK2G;PRKCG;MAP2K1;PRKCB;WNT3A;PDPK1;STAT3;RRAS2;PRKCA;BRAF;PTK2;MTOR;PPP1CA;MAPK11;MRAS;RPS6KB1;CTNNB1;KRAS;PTPN6;RAF1
Focal adhesion	34/201	1.79541e-05	6.24015e-05	0	0	2.4105	26.3412	GSK3B;SHC3;LAMA1;ROCK2;SRC;ITGB3;RASGRF1;PTEN;ACTB;EGFR;ARHGAP35;MYLK;RAP1B;MAPK8;PIP5K1A;RAC3;TNR;MAPK1;PIP5K1C;RAC1;PRKCG;MAP2K1;PRKCB;PDPK1;ACTN1;PRKCA;BRAF;ACTN4;PTK2;PPP1CA;MAPK10;DIAPH1;CTNNB1;RAF1
Kaposi sarcoma-associated herpesvirus infection	33/193	1.88833e-05	6.48403e-05	0	0	2.44132	26.5548	GSK3B;BECN1;SRC;PPP3CA;GNG10;PPP3CB;MAPK8;PPP3CC;GNG2;GNG4;CASP3;GNG7;GNG8;MAPK1;RAC1;MAP2K7;MAP2K4;MAP2K1;STAT2;STAT3;MTOR;GNG13;MAPK10;MAPK11;GNB2;GNB1;GNB4;CTNNB1;BAX;PIK3C3;KRAS;GNB5;RAF1
Dilated cardiomyopathy	20/96	4.90053e-05	0.000166268	0	0	3.1031	30.7939	RYR2;LAMA1;ITGB3;CACNA2D1;ADCY3;ADCY2;CACNA1C;ACTB;SLC8A1;ADCY6;SLC8A2;ADCY5;CACNB1;CACNB2;CACNB3;CACNG8;ADCY9;CACNB4;PRKACA;PRKACB
Fc gamma R-mediated phagocytosis	20/97	5.72228e-05	0.000191865	0	0	3.06263	29.9175	PRKCG;MAP2K1;PRKCB;PRKCE;SPHK1;PRKCD;ARPC1A;PRKCA;ARPC4;ARPC5;ACTR3B;ARPC2;RPS6KB1;ARPC3;PIP5K1A;MAPK1;PIP5K1C;RAC1;RAF1;WASF1
Endocytosis	38/252	8.21568e-05	0.000267723	0	0	2.10244	19.7774	ARF4;SH3GL3;SRC;WIPF3;ARPC1A;AGAP2;VPS26A;AP2A1;SNX32;ARRB2;ACTR3B;PRKCZ;AP2A2;EGFR;SNX4;CYTH2;GRK6;AP2S1;PIP5K1A;PIP5K1C;RAB11FIP2;GIT1;PSD;ARFGEF2;IQSEC2;IST1;IQSEC3;ARPC4;AP2B1;ARPC5;DNM1;RAB10;ITCH;ACAP2;ARPC2;ARPC3;VPS25;ARF5
Arrhythmogenic right ventricular cardiomyopathy	17/77	8.26654e-05	0.000267723	0	0	3.33748	31.3747	RYR2;ACTN2;LAMA1;ITGB3;CACNA2D1;CACNA1C;ACTB;SLC8A1;SLC8A2;CACNB1;CACNB2;CACNB3;CACNG8;CACNB4;CTNNA1;CTNNB1;CTNNA2
Bacterial invasion of epithelial cells	17/77	8.26654e-05	0.000267723	0	0	3.33748	31.3747	SHC3;SRC;ARPC1A;ARPC4;ARPC5;ACTR3B;ACTB;DNM1;PTK2;ARPC2;ARPC3;CTNNA1;ELMO2;CTNNB1;RAC1;CTNNA2;WASF1
Salivary secretion	19/93	9.89468e-05	0.000316852	0	0	3.026	27.9026	PRKCG;CHRM3;GUCY1A2;PRKCB;ATP2B4;ADCY3;PRKCA;ADCY2;ATP2B1;ATP1B1;ADCY6;ADCY5;CST3;ADCY9;KCNMA1;PRKACA;PLCB1;PRKACB;VAMP2
Endometrial cancer	14/58	0.000125433	0.000397205	0	0	3.74403	33.6354	GSK3B;MAP2K1;PDPK1;ARAF;PTEN;BRAF;EGFR;CTNNA1;MAPK1;BAX;CTNNB1;KRAS;CTNNA2;RAF1
Phagosome	26/152	0.000138096	0.000432497	0	0	2.43599	21.65	ATP6V1A;TUBAL3;ITGB3;CORO1A;ACTB;SEC61A2;TUBB6;TUBA1A;TUBB3;ATP6V1H;RAC1;ATP6V1E1;ATP6V1D;ATP6V1C1;ATP6V0A1;DYNC2H1;ATP6AP1;TUBA4A;DYNC1LI2;PIKFYVE;TUBB2A;ATP6V1B2;PIK3C3;ATP6V0D1;ATP6V0C;VAMP3
Hypertrophic cardiomyopathy	18/90	0.000198164	0.000613877	0	0	2.9448	25.1086	RYR2;PRKAB2;PRKAA1;PRKAA2;LAMA1;ITGB3;CACNA2D1;PRKAG1;PRKAG2;CACNA1C;ACTB;SLC8A1;SLC8A2;CACNB1;CACNB2;CACNB3;CACNG8;CACNB4
Human papillomavirus infection	45/331	0.000231659	0.000709922	0	0	1.86406	15.6027	ATP6V1A;GSK3B;LAMA1;ITGB3;UBR4;PTEN;PPP2R2A;UBE3A;PRKCZ;EGFR;PPP2CA;PPP2R1A;CASP3;TNR;ATP6V1H;MAPK1;ATP6V1E1;PRKACA;PRKACB;ATP6V1D;ATP6V1C1;ATP6V0A1;MAP2K1;ATP6AP1;WNT3A;STAT2;TSC2;PPP2R5A;PPP2R5D;PPP2R5C;TUBG1;PTK2;MTOR;DLG3;PPP2R2C;RPS6KB1;RHEB;PPP2R2B;ATP6V1B2;CTNNB1;BAX;KRAS;ATP6V0D1;RAF1;ATP6V0C
Glucagon signaling pathway	20/107	0.000235604	0.000714332	0	0	2.70913	22.6303	CAMK2B;PRKAB2;PRKAA1;PRKAA2;CAMK2A;PRKAG1;PRKAG2;ADCY2;CPT1C;PHKA2;PPP3CA;LDHA;PPP3CB;PFKL;PPP3CC;PRKACA;PLCB1;PRKACB;CAMK2G;PFKP
Renin secretion	15/69	0.000255069	0.000765208	0	0	3.26892	27.0469	GUCY1A2;PDE1B;PDE1A;GNAI3;CACNA1C;ADCY6;GNAI1;ADCY5;PPP3CA;PPP3CB;PPP3CC;KCNMA1;PRKACA;PLCB1;PRKACB
Colorectal cancer	17/86	0.000341091	0.00101261	0	0	2.90074	23.1576	GSK3B;MAP2K1;ARAF;BRAF;EGFR;MTOR;MAPK10;MAPK8;RPS6KB1;CASP3;RAC3;MAPK1;BAX;CTNNB1;KRAS;RAC1;RAF1
Pancreatic secretion	19/102	0.000349438	0.0010267	0	0	2.69656	21.4624	PRKCG;CHRM3;RYR2;PRKCB;RAB3D;ATP2B4;ADCY3;PRKCA;RAB27B;ADCY2;ATP2B1;ATP1B1;ADCY6;ADCY5;RAP1B;ADCY9;KCNMA1;RAC1;PLCB1
Vasopressin-regulated water reabsorption	1944-11-01	0.000473231	0.00137623	0	0	3.91715	29.9894	DYNC2LI1;DYNC2H1;NSF;DYNC1LI2;ADCY9;DCTN1;ADCY3;PRKACA;PRKACB;ADCY6;VAMP2
PD-L1 expression and PD-1 checkpoint pathway in cancer	17/89	0.000518686	0.00149319	0	0	2.77942	21.0241	MAP2K1;CSNK2A1;CSNK2A2;STAT3;PTEN;RASGRP1;EGFR;MTOR;PPP3CA;MAPK11;PPP3CB;PPP3CC;RPS6KB1;MAPK1;KRAS;PTPN6;RAF1
Leukocyte transendothelial migration	20/114	0.00055808	0.00159053	0	0	2.50643	18.7757	PRKCG;PRKCB;ROCK2;ACTN1;CTNND1;GNAI3;PRKCA;ACTN4;THY1;ACTB;ARHGAP35;PTK2;GNAI1;RAP1B;MAPK11;CTNNA1;PTK2B;CTNNB1;RAC1;CTNNA2
FoxO signaling pathway	22/131	0.000566044	0.00159725	0	0	2.37877	17.7857	MAP2K1;PRKAB2;PRKAA1;PRKAA2;HOMER1;HOMER2;PDPK1;FOXG1;STAT3;ARAF;AGAP2;PRKAG1;PTEN;PRKAG2;BRAF;EGFR;MAPK10;MAPK11;MAPK8;MAPK1;KRAS;RAF1
Wnt signaling pathway	26/166	0.000573687	0.00160295	0	0	2.19071	16.3502	CAMK2B;GSK3B;ROCK2;CAMK2A;PRICKLE2;PRICKLE1;PPP3CA;PORCN;PPP3CB;MAPK8;PPP3CC;RAC3;RAC1;PRKACA;PRKACB;CAMK2G;PRKCG;CSNK2A1;PRKCB;WNT3A;CSNK2A2;PRKCA;MAPK10;SFRP1;CTNNB1;PLCB1
Type II diabetes mellitus	1946-11-01	0.000711464	0.00196861	0	0	3.69291	26.7669	MAPK10;MAPK8;ABCC8;PRKCE;PRKCD;CACNA1B;MAPK1;CACNA1C;CACNA1E;PRKCZ;MTOR
Mitophagy	14/68	0.00072536	0.00198776	0	0	3.04903	22.041	BECN1;USP15;CSNK2A1;SRC;ATG9A;CSNK2A2;RRAS2;MAPK10;MAPK8;MRAS;RRAS;MFN2;PGAM5;KRAS
Pancreatic cancer	15/76	0.000758993	0.00206012	0	0	2.89269	20.7797	MAP2K1;STAT3;ARAF;BRAF;EGFR;MTOR;MAPK10;MAPK8;RPS6KB1;RAC3;MAPK1;BAX;KRAS;RAC1;RAF1
Collecting duct acid secretion	2022-08-27	0.000832667	0.00223877	0	0	4.94227	35.045	ATP6V1A;ATP6V1B2;ATP6V1E1;ATP6V0D1;ATP6V1D;ATP6V0C;ATP6V1C1;ATP6V0A1
Cushing syndrome	24/155	0.0010794	0.00287504	0	0	2.1594	14.7516	CAMK2B;GSK3B;MAP2K1;WNT3A;CAMK2A;GNAI3;ADCY3;KCNA4;BRAF;ADCY2;CACNA1C;ADCY6;EGFR;GNAI1;ADCY5;RAP1B;ADCY9;MAPK1;CTNNB1;PDE8B;PRKACA;PLCB1;PRKACB;CAMK2G
C-type lectin receptor signaling pathway	18/104	0.00121288	0.00320067	0	0	2.46353	16.542	KSR1;SRC;STAT2;PRKCD;RRAS2;MAPK10;CYLD;PPP3CA;MAPK11;PPP3CB;MAPK8;PPP3CC;MRAS;RRAS;CASP1;MAPK1;KRAS;RAF1
Fluid shear stress and atherosclerosis	22/139	0.00127552	0.00333508	0	0	2.21515	14.7626	ACVR1;MEF2A;MAP2K4;PRKAA1;PRKAA2;SRC;MGST3;ITGB3;PRKCZ;ACTB;PTK2;ASS1;MAPK10;MAPK11;MAPK8;RAC3;CTNNB1;RAC1;ARHGEF2;MAP2K7;MAP2K5;MAP3K5
Glycerophospholipid metabolism	17/98	0.00159628	0.00413582	0	0	2.46938	15.903	DGKE;DGKD;DGKB;CHAT;LPCAT1;AGPAT1;LCLAT1;PLD3;AGPAT4;PLA2G15;PTDSS1;LPCAT3;LPCAT2;CEPT1;GPD1L;CDIPT;DGKH
PI3K-Akt signaling pathway	44/354	0.00175859	0.00451529	0	0	1.67821	10.6453	GSK3B;PRKAA1;CHRM1;PRKAA2;LAMA1;ITGB3;PTEN;PPP2R2A;EGFR;RPTOR;PPP2CA;GNG10;GNG2;PPP2R1A;ERBB4;GNG4;GNG7;TNR;GNG8;MAPK1;RAC1;ANGPT4;NTRK2;MAP2K1;PDPK1;TSC2;PPP2R5A;PRKCA;PPP2R5D;PPP2R5C;YWHAZ;PTK2;MTOR;GNG13;PPP2R2C;RPS6KB1;RHEB;PPP2R2B;GNB2;GNB1;GNB4;KRAS;GNB5;RAF1
Pathways in cancer	61/531	0.00189176	0.00481384	0	0	1.53809	9.64418	GSK3B;ARAF;PTEN;CASP3;RAC3;RAC1;PRKACA;PRKACB;PRKCG;MAP2K1;DAPK1;PRKCB;PLEKHG5;PRKCA;BCR;ADCY9;PLCB1;RAF1;CAMK2B;ROCK2;LAMA1;MGST3;CUL2;CAMK2A;GNAI3;ADCY3;ADCY2;RASGRP2;RASGRP1;ADCY6;EGFR;GNAI1;ADCY5;GNG10;MAPK8;GNG2;GNG4;GNG7;ABL1;CTNNA1;GNG8;MAPK1;CTNNA2;CAMK2G;ARNT2;WNT3A;STAT2;STAT3;BRAF;MTOR;PTK2;GNG13;MAPK10;RPS6KB1;GNB2;GNB1;GNB4;CTNNB1;BAX;KRAS;GNB5
HIF-1 signaling pathway	18/109	0.0020959	0.00528612	0	0	2.32754	14.3557	PRKCG;CAMK2B;ANGPT4;MAP2K1;PRKCB;CUL2;CAMK2A;STAT3;PRKCA;EGFR;MTOR;LDHA;PFKL;RPS6KB1;MAPK1;CAMK2G;PFKP;PDK1
Fc epsilon RI signaling pathway	13/68	0.00225196	0.00562991	0	0	2.77784	16.9336	MAP2K4;MAP2K1;PDPK1;PRKCA;MAPK10;MAPK11;MAPK8;RAC3;MAPK1;KRAS;RAC1;RAF1;MAP2K7
Estrogen signaling pathway	21/137	0.00243121	0.00602517	0	0	2.13143	12.8299	MAP2K1;SHC3;SRC;PRKCD;GNAI3;ADCY3;ADCY2;ADCY6;EGFR;GNAI1;ADCY5;GNAO1;ADCY9;MAPK1;KRAS;PRKACA;RAF1;PLCB1;PRKACB;FKBP5;KCNJ3
Adipocytokine signaling pathway	13/69	0.00257856	0.00633527	0	0	2.72809	16.2608	PRKAB2;PRKAA1;PRKAA2;ACSL1;STAT3;PRKAG1;PRKAG2;ACSL4;CPT1C;MTOR;CAMKK2;MAPK10;MAPK8
Purine metabolism	20/129	0.00265778	0.00647409	0	0	2.15974	12.8078	GUCY1A2;ENTPD2;GDA;PDE1B;PDE1A;PDE4D;PDE2A;NME3;ADCY3;ADCY2;AK5;ADCY6;ADCY5;ADCY9;PDE10A;IMPDH1;PDE4B;PDE4A;PDE7B;PDE8B
Taste transduction	15/86	0.0027734	0.00665997	0	0	2.48392	14.6245	GABRA2;CHRM3;GABRA1;ENTPD2;PDE1B;PDE1A;GABRA4;GABRA3;CACNA1C;ADCY6;GNG13;SCN9A;PRKACA;PLCB1;PRKACB
Various types of N-glycan biosynthesis	1939-09-01	0.00278083	0.00665997	0	0	3.52151	20.7241	RPN2;TUSC3;DAD1;HEXB;RPN1;ALG2;STT3A;STT3B;DDOST
Central carbon metabolism in cancer	13/70	0.00294292	0.00698943	0	0	2.68008	15.6205	MAP2K1;GLS2;NTRK3;PTEN;EGFR;MTOR;LDHA;PFKL;MAPK1;KRAS;RAF1;PFKP;PDK1
Hepatocellular carcinoma	24/168	0.00324649	0.00764669	0	0	1.96306	11.2487	PRKCG;GSK3B;SMARCD1;MAP2K1;SHC3;PRKCB;WNT3A;MGST3;ARAF;PTEN;PRKCA;BRAF;ACTB;EGFR;MTOR;SMARCA4;RPS6KB1;DPF1;MAPK1;BAX;CTNNB1;KRAS;ARID2;RAF1
Non-small cell lung cancer	13/72	0.0037976	0.00887145	0	0	2.58895	14.4292	PRKCG;MAP2K1;PDPK1;PRKCB;STAT3;ARAF;PRKCA;BRAF;EGFR;MAPK1;BAX;KRAS;RAF1
Bladder cancer	1941-09-01	0.00398754	0.00923942	0	0	3.30105	18.2369	MAP2K1;SRC;DAPK1;ARAF;MAPK1;BRAF;KRAS;RAF1;EGFR
Hepatitis B	23/162	0.00421906	0.00969702	0	0	1.94821	10.6531	PRKCG;MAP2K4;MAP2K1;ATP6AP1;PRKCB;SRC;STAT2;STAT3;ARAF;PRKCA;BRAF;YWHAZ;MAPK10;MAPK11;MAPK8;CASP3;VDAC3;MAPK1;PTK2B;BAX;KRAS;RAF1;MAP2K7
AGE-RAGE signaling pathway in diabetic complications	16/100	0.00496047	0.0113099	0	0	2.23932	11.8824	PRKCB;PRKCE;PRKCD;STAT3;PRKCA;PRKCZ;MAPK10;DIAPH1;MAPK11;MAPK8;CASP3;MAPK1;BAX;KRAS;RAC1;PLCB1
Lipid and atherosclerosis	28/215	0.00592167	0.0133943	0	0	1.764	9.0478	CAMK2B;GSK3B;ROCK2;SRC;CAMK2A;RAP1B;PPP3CA;PPP3CB;MAPK8;PPP3CC;CASP6;CASP3;CASP1;MAPK1;RAC1;MAP2K7;CAMK2G;MAP3K5;MAP2K4;PDPK1;STAT3;PRKCA;PTK2;MAPK10;MAPK11;BAX;KRAS;PLCB1
Chemical carcinogenesis	30/239	0.00759663	0.0170476	0	0	1.6912	8.25313	SRC;MGST3;GNAI3;CACNA1B;ADCY3;ADCY2;CACNA1C;ARRB2;ADCY6;EGFR;GNAI1;ADCY5;RPS6KA6;RPS6KA2;MAPK1;PRKACA;KPNA2;PRKACB;PRKCG;MAP2K1;PRKCB;EPHX2;STAT3;EPHX4;PRKCA;MTOR;ADCY9;RPS6KB1;KRAS;RAF1
Prolactin signaling pathway	1970-12-01	0.00810706	0.0180509	0	0	2.42958	11.6985	MAPK10;GSK3B;MAPK11;MAP2K1;MAPK8;SHC3;TH;SRC;STAT3;MAPK1;KRAS;RAF1
Regulation of lipolysis in adipocytes	1955-10-01	0.00998437	0.0220585	0	0	2.60806	12.0146	ADCY9;GNAI3;ADCY3;ADCY2;PRKACA;PRKACB;MGLL;ADCY6;GNAI1;ADCY5
GnRH secretion	1964-11-01	0.0107863	0.0236469	0	0	2.43633	11.0353	PRKCG;MAP2K1;PRKCB;MAPK1;PRKCA;KRAS;ARRB2;CACNA1C;PLCB1;RAF1;KCNJ3
Cortisol synthesis and secretion	1965-11-01	0.0120849	0.0262917	0	0	2.39108	10.5585	ADCY9;ADCY3;KCNA4;ADCY2;CACNA1C;PDE8B;PRKACA;PLCB1;PRKACB;ADCY6;ADCY5
Ferroptosis	1941-08-01	0.0134009	0.0289337	0	0	2.84338	12.2619	PRNP;MAP1LC3A;ACSL1;LPCAT3;VDAC3;VDAC2;ACSL4;SLC7A11
Chagas disease	15/102	0.0136855	0.0293261	0	0	2.02534	8.69157	MAP2K4;GNAI3;PPP2R2A;GNAI1;GNAO1;PPP2CA;MAPK10;MAPK11;MAPK8;GNAL;PPP2R2C;PPP2R1A;PPP2R2B;MAPK1;PLCB1
Thyroid hormone synthesis	1975-12-01	0.0138724	0.0295047	0	0	2.23615	9.56591	PRKCG;ADCY9;PRKCB;ADCY3;PRKCA;ADCY2;PRKACA;ATP1B1;PLCB1;PRKACB;ADCY6;ADCY5
Natural killer cell mediated cytotoxicity	18/131	0.0145116	0.0306276	0	0	1.87214	7.92442	PRKCG;MAP2K1;SHC3;PRKCB;ARAF;PRKCA;BRAF;PPP3CA;PPP3CB;PPP3CC;CASP3;RAC3;MAPK1;PTK2B;KRAS;PTPN6;RAC1;RAF1
Tuberculosis	23/180	0.0146153	0.0306276	0	0	1.72315	7.28151	CAMK2B;ATP6AP1;KSR1;SRC;SPHK1;CAMK2A;CORO1A;MAPK10;PPP3CA;MAPK11;PPP3CB;MAPK8;PPP3CC;CASP3;ATP6V1H;MAPK1;BAX;PIK3C3;ATP6V0D1;RAF1;ATP6V0C;CAMK2G;ATP6V0A1
Coronavirus disease	28/232	0.0158585	0.0329904	0	0	1.61549	6.69468	NRP1;RPLP0;RPL10A;RPL9;EGFR;RPS4X;MAPK8;RPS15A;CASP1;MAPK1;RPL38;RPS2;RPS11;RPS13;PRKCG;RPS9;PRKCB;RPL23;STAT2;RPL22;STAT3;RPL35A;PRKCA;MAPK10;ACE2;MAPK11;RPS27;RPL24
T cell receptor signaling pathway	15/104	0.0161706	0.0333958	0	0	1.97961	8.16501	GSK3B;MAP2K1;PDPK1;RASGRP1;MAPK10;PPP3CA;MAPK11;PPP3CB;MAPK8;PPP3CC;MAPK1;KRAS;PTPN6;RAF1;MAP2K7
Glycerolipid metabolism	1961-10-01	0.0201035	0.0412194	0	0	2.30048	8.98765	DGKE;DGKD;ALDH1B1;DGKB;AGK;AGPAT1;LCLAT1;MGLL;DGKH;AGPAT4
Hepatitis C	20/157	0.0223476	0.0454933	0	0	1.7157	6.52145	GSK3B;MAP2K1;STAT2;STAT3;ARAF;PPP2R2A;BRAF;IFIT1;YWHAZ;EGFR;PPP2CA;PPP2R2C;PPP2R1A;PPP2R2B;CASP3;MAPK1;BAX;CTNNB1;KRAS;RAF1
Aldosterone-regulated sodium reabsorption	1937-07-01	0.0236541	0.0478115	0	0	2.73546	10.2422	PRKCG;PDPK1;PRKCB;MAPK1;PRKCA;KRAS;ATP1B1
B cell receptor signaling pathway	1981-12-01	0.0243993	0.0489704	0	0	2.04103	7.57876	GSK3B;PPP3CA;PPP3CB;MAP2K1;PPP3CC;PRKCB;RAC3;MAPK1;KRAS;PTPN6;RAC1;RAF1
Protein processing in endoplasmic reticulum	21/171	0.0281645	0.0561321	0	0	1.64525	5.87303	RPN2;SAR1A;TUSC3;RPN1;SEL1L;SYVN1;DDOST;SEC61A2;MAPK10;LMAN1;MAPK8;HSPH1;DAD1;STT3A;BAX;FBXO6;STT3B;MAP2K7;SEC24D;MAP3K5;SEC63
Amino sugar and nucleotide sugar metabolism	1948-08-01	0.0325948	0.0645105	0	0	2.3449	8.028	CYB5R1;UGDH;NAGK;PMM1;HEXB;UXS1;FPGT;GALK1
Cellular senescence	19/156	0.0381586	0.0750014	0	0	1.62887	5.3199	MAP2K1;PTEN;TSC2;RRAS2;MTOR;PPP1CA;PPP3CA;MAPK11;PPP3CB;PPP3CC;MRAS;RRAS;RHEB;VDAC3;VDAC2;MAPK1;VDAC1;KRAS;RAF1
Human T-cell leukemia virus 1 infection	25/219	0.0391824	0.0764862	0	0	1.51465	4.90676	NRP1;PTEN;ADCY3;ADCY2;ADCY6;ADCY5;PPP3CA;PPP3CB;MAPK8;PPP3CC;MAPK1;PRKACA;PRKACB;MAP2K4;MAP2K1;ANAPC7;MAPK10;ADCY9;VDAC3;VDAC2;BAX;VDAC1;ANAPC5;KRAS;ANAPC1
N-Glycan biosynthesis	1950-08-01	0.0404159	0.0783573	0	0	2.23299	7.16463	RPN2;TUSC3;DAD1;RPN1;ALG2;STT3A;STT3B;DDOST
SNARE interactions in vesicular transport	1933-06-01	0.0417539	0.0804044	0	0	2.60396	8.27009	STX6;YKT6;STX1A;VAMP2;VTI1B;VAMP3
Renal cell carcinoma	1969-10-01	0.0431488	0.082533	0	0	1.98768	6.24749	RAP1B;ARNT2;MAP2K1;CUL2;ARAF;MAPK1;BRAF;KRAS;RAC1;RAF1
Lysosome	16/128	0.0441311	0.0838491	0	0	1.67692	5.23299	ATP6AP1;SORT1;HEXB;AP3D1;AP3B1;AP3B2;PLA2G15;AP3M2;AP1S1;ATP6V1H;AP4S1;AP3S2;AP3S1;ATP6V0D1;ATP6V0C;ATP6V0A1
Fatty acid biosynthesis	2022-04-18	0.0482039	0.0909808	0	0	3.34606	10.1463	ACSL1;ACSL4;MCAT;CBR4
Glycosylphosphatidylinositol (GPI)-anchor biosynthesis	2022-05-26	0.0494635	0.092744	0	0	2.78909	8.38547	PIGS;PIGU;PGAP1;GPAA1;PIGK
Apoptosis	17/142	0.0547862	0.102053	0	0	1.59632	4.63622	BECN1;MAP2K1;TUBAL3;PDPK1;ACTB;TUBA4A;MAPK10;MAPK8;TUBA1A;CASP6;CASP3;MAPK1;BAX;BIRC6;KRAS;RAF1;MAP3K5
Amoebiasis	13/102	0.0572746	0.105995	0	0	1.71347	4.90033	PRKCG;ARG2;PRKCB;LAMA1;ACTN1;PRKCA;ACTN4;PTK2;GNAL;CASP3;PRKACA;PLCB1;PRKACB
Thyroid cancer	1937-06-01	0.0672931	0.123733	0	0	2.26747	6.11923	MAP2K1;MAPK1;BAX;CTNNB1;BRAF;KRAS
Chronic myeloid leukemia	1976-10-01	0.0743235	0.135599	0	0	1.77619	4.6169	BCR;MAP2K1;SHC3;ARAF;ABL1;MAPK1;BAX;BRAF;KRAS;RAF1
Osteoclast differentiation	15/127	0.0746984	0.135599	0	0	1.57111	4.07592	MAP2K1;ITGB3;STAT2;FHL2;MAPK10;CYLD;PPP3CA;MAPK11;PPP3CB;MAPK8;PPP3CC;SIRPA;MAPK1;RAC1;MAP2K7
Prostate cancer	1997-12-01	0.078841	0.141617	0	0	1.65539	4.20523	GSK3B;MAP2K1;PDPK1;ARAF;PTEN;MAPK1;CTNNB1;BRAF;KRAS;RAF1;EGFR;MTOR
Acute myeloid leukemia	1967-09-01	0.0790071	0.141617	0	0	1.8187	4.61625	MAP2K1;RPS6KB1;STAT3;ARAF;MAPK1;BRAF;KRAS;RAF1;MTOR
mRNA surveillance pathway	1998-12-01	0.0837308	0.149145	0	0	1.63606	4.05766	PPP2CA;UPF1;PPP2R2C;PPP2R1A;PPP2R2B;PPP2R5A;PPP2R2A;PPP2R5D;PPP2R5C;PELO;GSPT2;PPP1CA
Circadian rhythm	2022-05-31	0.0927617	0.164206	0	0	2.25212	5.35491	PRKAA1;PRKAB2;PRKAA2;PRKAG1;PRKAG2
Proximal tubule bicarbonate reclamation	2022-04-23	0.102479	0.17918	0	0	2.46485	5.61517	GLS2;SLC25A10;ATP1B1;SLC38A3
Renin-angiotensin system	2022-04-23	0.102479	0.17918	0	0	2.46485	5.61517	ACE2;NLN;ATP6AP2;PRCP
Ovarian steroidogenesis	1951-07-01	0.103705	0.180219	0	0	1.86367	4.22345	ADCY9;ADCY3;ADCY2;PRKACA;PRKACB;ADCY6;ADCY5
Melanoma	1972-09-01	0.11173	0.192988	0	0	1.6739	3.66864	MAP2K1;ARAF;PTEN;MAPK1;BAX;BRAF;KRAS;RAF1;EGFR
Cell adhesion molecules	16/148	0.122239	0.209867	0	0	1.42129	2.98724	NTNG1;NLGN3;NLGN1;NLGN2;CADM1;NEGR1;NRXN1;NRXN3;NRXN2;L1CAM;PTPRF;CDH4;ALCAM;NCAM1;NCAM2;LRRC4B
Gastric cancer	16/149	0.127507	0.217601	0	0	1.41053	2.9051	GSK3B;MAP2K1;SHC3;WNT3A;ARAF;BRAF;EGFR;MTOR;RPS6KB1;CTNNA1;MAPK1;BAX;CTNNB1;KRAS;CTNNA2;RAF1
Aminoacyl-tRNA biosynthesis	1966-08-01	0.146341	0.248257	0	0	1.61559	3.10486	RARS2;PARS2;TARS2;VARS2;FARSA;EARS2;FARS2;FARSB
Neutrophil extracellular trap formation	19/189	0.163088	0.27503	0	0	1.31031	2.3762	PRKCG;MAP2K1;PRKCB;SRC;ITGB3;PRKCA;CLCN3;ACTB;MTOR;MAPK11;CLCN4;VDAC3;CASP1;VDAC2;MAPK1;VDAC1;RAC1;RAF1;PLCB1
TNF signaling pathway	12/112	0.171344	0.287253	0	0	1.40593	2.48018	MAPK10;MAP2K4;MAPK11;MAP2K1;MAPK8;ITCH;CASP3;MAPK1;PGAM5;MAP2K7;CX3CL1;MAP3K5
Butanoate metabolism	2022-04-28	0.175104	0.29184	0	0	1.95081	3.39904	HMGCS1;ACSM4;HMGCS2;AACS
Ribosome	16/158	0.180591	0.299235	0	0	1.32048	2.26002	RPS9;RPL23;MRPL18;RPL22;RPLP0;RPL35A;RPL10A;RPL9;RPS4X;RPS27;RPS15A;RPL24;RPL38;RPS2;RPS11;RPS13
Breast cancer	15/147	0.182444	0.300448	0	0	1.33161	2.26547	GSK3B;MAP2K1;SHC3;WNT3A;ARAF;PTEN;BRAF;EGFR;MTOR;RPS6KB1;MAPK1;BAX;CTNNB1;KRAS;RAF1
Synthesis and degradation of ketone bodies	2022-02-10	0.183431	0.300448	0	0	2.92503	4.96061	HMGCS1;HMGCS2
Viral myocarditis	1960-07-01	0.191568	0.311983	0	0	1.54644	2.5555	CXADR;LAMA1;CASP3;ABL1;RAC3;RAC1;ACTB
Rheumatoid arthritis	1993-10-01	0.196094	0.317538	0	0	1.41108	2.29889	ATP6V1A;ATP6AP1;ATP6V1B2;ATP6V1H;ATP6V1E1;ATP6V0D1;ATP6V0C;ATP6V1D;ATP6V1C1;ATP6V0A1
Ubiquinone and other terpenoid-quinone biosynthesis	2022-02-11	0.213101	0.342945	0	0	2.59989	4.0194	VKORC1;VKORC1L1
Hippo signaling pathway	16/163	0.214191	0.342945	0	0	1.27521	1.96496	GSK3B;WNT3A;PPP2R2A;PRKCZ;YWHAZ;ACTB;PPP1CA;PPP2CA;DLG3;PPP2R2C;PPP2R1A;DLG4;PPP2R2B;CTNNA1;CTNNB1;CTNNA2
PPAR signaling pathway	1974-08-01	0.226206	0.36016	0	0	1.41914	2.10928	HMGCS1;ACSL1;PDPK1;ME3;ACSL4;HMGCS2;CPT1C;SLC27A2
Pertussis	1976-08-01	0.248288	0.389108	0	0	1.37725	1.91874	MAPK10;MAPK11;MAPK8;CASP3;CASP1;GNAI3;MAPK1;GNAI1
Arginine biosynthesis	2022-03-22	0.248483	0.389108	0	0	1.84746	2.57237	ARG2;GLS2;ASS1
Histidine metabolism	2022-03-22	0.248483	0.389108	0	0	1.84746	2.57237	MAOB;ALDH1B1;CARNS1
Fructose and mannose metabolism	1933-04-01	0.260212	0.405249	0	0	1.61402	2.17289	PFKL;PMM1;FPGT;PFKP
Toxoplasmosis	11/112	0.267349	0.414101	0	0	1.27513	1.68215	GNAO1;MAPK10;MAPK11;MAPK8;PDPK1;LAMA1;CASP3;STAT3;GNAI3;MAPK1;GNAI1
Protein export	2022-03-23	0.270384	0.415447	0	0	1.75499	2.29538	SEC61A2;SPCS2;SEC63
Necroptosis	15/159	0.271134	0.415447	0	0	1.21984	1.59206	CAMK2B;STAT2;CAMK2A;STAT3;SPATA2L;MAPK10;CYLD;MAPK8;VDAC3;CASP1;VDAC2;BAX;VDAC1;PGAM5;CAMK2G
Hedgehog signaling pathway	1956-06-01	0.277823	0.42342	0	0	1.40438	1.79869	GSK3B;KIF3A;ARRB2;PRKACA;PRKACB;CSNK1G1
African trypanosomiasis	1937-04-01	0.33291	0.504025	0	0	1.41807	1.55972	PRKCG;PRKCB;PRKCA;PLCB1
Mineral absorption	1960-06-01	0.334248	0.504025	0	0	1.30007	1.42471	ATP2B4;SLC30A1;ATP2B1;ATP1B1;SLC8A1;SLC8A2
D-Glutamine and D-glutamate metabolism	2022-01-05	0.336637	0.504955	0	0	2.92381	3.1833	GLS2
Phosphonate and phosphinate metabolism	2022-01-06	0.388923	0.58033	0	0	2.33892	2.20882	CEPT1
Phenylalanine metabolism	2022-02-17	0.39201	0.58189	0	0	1.55942	1.46035	DDC;MAOB
Bile secretion	1990-08-01	0.415486	0.613542	0	0	1.14124	1.00236	ADCY9;ADCY3;ADCY2;PRKACA;ATP1B1;PRKACB;ADCY6;ADCY5
Protein digestion and absorption	9/103	0.424311	0.620604	0	0	1.11997	0.960141	DPP4;SLC36A1;ACE2;SLC7A8;SLC1A1;PRCP;ATP1B1;SLC8A1;SLC8A2
Ubiquitin mediated proteolysis	12/140	0.424624	0.620604	0	0	1.09671	0.939386	HERC4;ITCH;ANAPC7;CUL2;HUWE1;SYVN1;UBE3A;ANAPC5;BIRC6;UBE3B;TRIM32;ANAPC1
Viral carcinogenesis	17/203	0.433564	0.630437	0	0	1.06922	0.893565	SRC;ACTN1;STAT3;UBR4;UBE3A;ACTN4;YWHAZ;CASP3;RASA2;VDAC3;MAPK1;BAX;KRAS;RAC1;PRKACA;ATP6V0D1;PRKACB
Fatty acid degradation	1943-04-01	0.442628	0.64035	0	0	1.19952	0.977638	ALDH1B1;ACSL1;ACSL4;CPT1C
Galactose metabolism	2022-03-31	0.446186	0.642238	0	0	1.25302	1.01121	PFKL;PFKP;GALK1
IL-17 signaling pathway	1994-08-01	0.464278	0.664921	0	0	1.08792	0.834731	MAPK10;GSK3B;MAPK11;MAPK8;CASP3;MAPK1;ANAPC5;MAPK4
Th17 cell differentiation	9/107	0.470026	0.666741	0	0	1.07403	0.810855	MAPK10;PPP3CA;MAPK11;PPP3CB;MAPK8;PPP3CC;STAT3;MAPK1;MTOR
Legionellosis	1957-05-01	0.470228	0.666741	0	0	1.12447	0.848454	RAB1A;SAR1A;CASP3;RAB1B;CASP1
Steroid biosynthesis	2022-02-20	0.475062	0.67026	0	0	1.29931	0.967089	DHCR7;FDFT1
ABC transporters	1945-04-01	0.478164	0.671314	0	0	1.14088	0.841743	ABCC1;ABCC8;ABCA3;ABCB8
Sulfur relay system	2022-01-08	0.481463	0.672632	0	0	1.67048	1.221	CTU1
Proteasome	1946-04-01	0.495601	0.689007	0	0	1.11366	0.781768	PSMD6;PSMD13;PSMC2;PSME2
Carbohydrate digestion and absorption	1947-04-01	0.512785	0.709436	0	0	1.0877	0.726471	PRKCB;SLC37A4;ATP1B1;PLCB1
p53 signaling pathway	1973-06-01	0.519147	0.714767	0	0	1.04708	0.686431	CASP3;SESN1;EI24;PTEN;TSC2;BAX
Terpenoid backbone biosynthesis	2022-02-22	0.526457	0.721348	0	0	1.16925	0.750174	HMGCS1;HMGCS2
Valine, leucine and isoleucine degradation	1948-04-01	0.529695	0.722312	0	0	1.06292	0.675436	ALDH1B1;HMGCS1;HMGCS2;AACS
Ether lipid metabolism	1949-04-01	0.546311	0.732644	0	0	1.03924	0.628291	LPCAT2;LPCAT1;CEPT1;PLD3
Sphingolipid metabolism	1949-04-01	0.546311	0.732644	0	0	1.03924	0.628291	SMPD3;SGPL1;SPHK1;DEGS1
ECM-receptor interaction	1988-07-01	0.546556	0.732644	0	0	1.01032	0.610356	SV2C;SV2B;LAMA1;ITGB3;TNR;CD47;AGRN
Tyrosine metabolism	1936-03-01	0.547555	0.732644	0	0	1.06288	0.640164	DDC;MAOB;TH
Arginine and proline metabolism	1950-04-01	0.562616	0.745793	0	0	1.01659	0.584703	ARG2;MAOB;ALDH1B1;CARNS1
Cholesterol metabolism	1950-04-01	0.562616	0.745793	0	0	1.01659	0.584703	SORT1;VDAC3;VDAC2;VDAC1
Alanine, aspartate and glutamate metabolism	1937-03-01	0.566494	0.747458	0	0	1.03156	0.586224	GLS2;ASNS;ASS1
Signaling pathways regulating pluripotency of stem cells	11/143	0.57834	0.75957	0	0	0.974015	0.533365	ACVR1;GSK3B;MAPK11;MAP2K1;WNT3A;STAT3;MAPK1;CTNNB1;KRAS;RAF1;ACVR1B
Toll-like receptor signaling pathway	8/104	0.581059	0.759641	0	0	0.974065	0.528823	MAPK10;MAP2K4;MAPK11;MAP2K1;MAPK8;MAPK1;RAC1;MAP2K7
Th1 and Th2 cell differentiation	1992-07-01	0.59457	0.773756	0	0	0.962569	0.500455	MAPK10;PPP3CA;MAPK11;PPP3CB;MAPK8;PPP3CC;MAPK1
RNA transport	14/186	0.610849	0.791327	0	0	0.951106	0.468805	CYFIP2;EIF4A1;EIF5B;UPF1;POM121;EIF2B2;FMR1;THOC1;THOC6;FXR2;XPOT;XPO5;EIF3C;EIF3D
TGF-beta signaling pathway	1994-07-01	0.61758	0.792743	0	0	0.940338	0.453194	ACVR1;PPP2CA;RPS6KB1;PPP2R1A;MAPK1;RGMB;ACVR1B
Folate biosynthesis	2022-02-26	0.618576	0.792743	0	0	0.974163	0.467926	TH;GPHN
Glycine, serine and threonine metabolism	1940-03-01	0.620287	0.792743	0	0	0.947767	0.452628	SRR;MAOB;GLDC
MicroRNAs in cancer	23/310	0.64991	0.826894	0	0	0.935923	0.403309	PRKCG;MAP2K1;ABCC1;PRKCB;WNT3A;GLS2;PRKCE;ITGB3;STAT3;PTEN;PRKCA;SLC7A1;EGFR;MTOR;RPTOR;ZEB2;CASP3;FSCN1;ABL1;TNR;MAPK1;KRAS;RAF1
Tryptophan metabolism	1942-03-01	0.653526	0.8278	0	0	0.899066	0.382438	DDC;MAOB;ALDH1B1
NOD-like receptor signaling pathway	13/181	0.676723	0.849863	0	0	0.903817	0.352935	STAT2;PRKCD;TRPV2;MAPK10;MAPK11;MAPK8;VDAC3;CASP1;VDAC2;MAPK1;MFN2;VDAC1;PLCB1
Neuroactive ligand-receptor interaction	25/341	0.676909	0.849863	0	0	0.923659	0.360429	GABRB3;GRIA1;CHRM3;GRIA2;GABRB1;CHRM1;CHRM4;GRIK3;GRM3;GRM2;GRIN2A;GRM5;GRM7;GRIA3;GABRA2;GABRA1;GRID1;GABRA4;GABRA3;PDYN;GRIN2B;GABRG2;GRIN1;GRIN3A;VIP
Ascorbate and aldarate metabolism	1930-02-01	0.696254	0.862749	0	0	0.834816	0.302238	UGDH;ALDH1B1
Pentose phosphate pathway	1930-02-01	0.696254	0.862749	0	0	0.834816	0.302238	PFKL;PFKP
beta-Alanine metabolism	1930-02-01	0.696254	0.862749	0	0	0.834816	0.302238	ALDH1B1;CARNS1
Thiamine metabolism	2022-01-15	0.70818	0.872736	0	0	0.834921	0.288095	AK5
Influenza A	12/172	0.711252	0.872736	0	0	0.875831	0.298421	MAP2K1;PRKCB;CASP3;STAT2;CASP1;MAPK1;BAX;PRKCA;VDAC1;KPNA2;RAF1;ACTB
RNA polymerase	1931-02-01	0.7135	0.872736	0	0	0.805985	0.272079	POLR3A;POLR3B
Pyruvate metabolism	1947-03-01	0.72728	0.885789	0	0	0.796683	0.253699	LDHA;ALDH1B1;ME3
Basal cell carcinoma	1963-04-01	0.741822	0.899656	0	0	0.792039	0.236539	GSK3B;WNT3A;BAX;CTNNB1
Primary bile acid biosynthesis	2022-01-17	0.752391	0.904774	0	0	0.730476	0.207819	CYP46A1
Selenocompound metabolism	2022-01-17	0.752391	0.904774	0	0	0.730476	0.207819	MTR
Other glycan degradation	2022-01-18	0.771919	0.924357	0	0	0.68747	0.177969	HEXB
Measles	9/139	0.775633	0.924918	0	0	0.808237	0.205354	MAPK10;GSK3B;MAPK8;CSNK2A1;CASP3;STAT2;CSNK2A2;STAT3;BAX
Peroxisome	1982-05-01	0.783971	0.927297	0	0	0.758347	0.184569	ACSL1;EPHX2;NUDT19;ACSL4;SLC27A2
Glycolysis / Gluconeogenesis	1967-04-01	0.784136	0.927297	0	0	0.741589	0.180334	LDHA;PFKL;ALDH1B1;PFKP
Glycosaminoglycan degradation	2022-01-19	0.789908	0.930264	0	0	0.649242	0.153116	HEXB
One carbon pool by folate	2022-01-20	0.806479	0.945871	0	0	0.615038	0.132281	MTR
RIG-I-like receptor signaling pathway	1970-04-01	0.812098	0.946324	0	0	0.707765	0.14731	MAPK10;CYLD;MAPK11;MAPK8
Epstein-Barr virus infection	13/202	0.813507	0.946324	0	0	0.802469	0.16563	MAP2K4;PSMD13;STAT2;STAT3;MAPK10;MAPK11;PSMD6;MAPK8;CASP3;PSMC2;BAX;RAC1;MAP2K7
Pantothenate and CoA biosynthesis	2022-01-21	0.821744	0.95202	0	0	0.584254	0.114705	ALDH1B1
Small cell lung cancer	1992-05-01	0.859919	0.986895	0	0	0.670815	0.101238	LAMA1;CASP3;PTEN;BAX;PTK2
Vitamin digestion and absorption	2022-01-24	0.860689	0.986895	0	0	0.507964	0.0762057	ABCC1
Porphyrin and chlorophyll metabolism	1943-02-01	0.863099	0.986895	0	0	0.569715	0.0838769	HCCS;EARS2
Leishmaniasis	1977-04-01	0.865891	0.986895	0	0	0.639653	0.0921079	MAPK11;PRKCB;MAPK1;PTPN6
Arachidonic acid metabolism	1961-03-01	0.86916	0.986895	0	0	0.60392	0.0846865	EPHX2;PTGDS;CBR3
Glycosphingolipid biosynthesis	1945-02-01	0.879608	0.994616	0	0	0.543158	0.0696756	B3GALNT1;HEXB
Cytosolic DNA-sensing pathway	1963-03-01	0.88294	0.994616	0	0	0.583725	0.0726727	POLR3A;POLR3B;CASP1
Biosynthesis of unsaturated fatty acids	2022-01-27	0.89113	0.99989	0	0	0.44928	0.0517863	FADS1
Phototransduction	2022-01-28	0.89972	0.999996	0	0	0.432616	0.0457151	GNB1
Cysteine and methionine metabolism	1950-02-01	0.913153	0.999996	0	0	0.486446	0.0441944	LDHA;MTR
Glyoxylate and dicarboxylate metabolism	2022-01-30	0.914922	0.999996	0	0	0.402737	0.0358099	GLDC
Cell cycle	6/124	0.932366	0.999996	0	0	0.592875	0.041519	GSK3B;ANAPC7;ABL1;ANAPC5;YWHAZ;ANAPC1
Drug metabolism	5/108	0.934472	0.999996	0	0	0.566116	0.0383678	MAOB;IMPDH1;MGST3;NME3;UCKL1
Ribosome biogenesis in eukaryotes	5/108	0.934472	0.999996	0	0	0.566116	0.0383678	FBL;NOP58;CSNK2A1;XRN1;CSNK2A2
Pentose and glucuronate interconversions	1934-01-01	0.938765	0.999996	0	0	0.353843	0.0223595	UGDH
Propanoate metabolism	1934-01-01	0.938765	0.999996	0	0	0.353843	0.0223595	LDHA
Pyrimidine metabolism	1956-02-01	0.941824	0.999996	0	0	0.432256	0.025908	NME3;UCKL1
Nicotinate and nicotinamide metabolism	1935-01-01	0.943598	0.999996	0	0	0.343417	0.0199371	NNT
Starch and sucrose metabolism	1936-01-01	0.94805	0.999996	0	0	0.333587	0.0177961	PGM2L1
RNA degradation	1979-03-01	0.954012	0.999996	0	0	0.460434	0.0216769	PFKL;XRN1;PFKP
Lysine degradation	1963-02-01	0.963912	0.999996	0	0	0.382507	0.0140591	ALDH1B1;SMYD3
NF-kappa B signaling pathway	4/104	0.968308	0.999996	0	0	0.46626	0.0150157	CYLD;CSNK2A1;PRKCB;CSNK2A2
Fat digestion and absorption	1943-01-01	0.970788	0.999996	0	0	0.277884	0.00823857	AGPAT1
Type I diabetes mellitus	1943-01-01	0.970788	0.999996	0	0	0.277884	0.00823857	ICA1
Other types of O-glycan biosynthesis	1947-01-01	0.978978	0.999996	0	0	0.253665	0.00538927	OGT
Metabolism of xenobiotics by cytochrome P450	1976-02-01	0.985468	0.999996	0	0	0.315086	0.00461243	MGST3;CBR3
Transcriptional misregulation in cancer	8/192	0.98662	0.999996	0	0	0.505768	0.00681304	ARNT2;BCL11B;TSPAN7;PBX3;BAX;CDK14;GRIA3;PTK2
Fanconi anemia pathway	1954-01-01	0.988182	0.999996	0	0	0.220078	0.00261628	WDR48
JAK-STAT signaling pathway	6/162	0.99009	0.999996	0	0	0.447526	0.0044573	STAT2;STAT3;PTPN6;RAF1;EGFR;MTOR
Glutathione metabolism	1957-01-01	0.990768	0.999996	0	0	0.208254	0.00193159	MGST3
Systemic lupus erythematosus	4/135	0.99502	0.999996	0	0	0.355321	0.00177385	GRIN2A;ACTN1;ACTN4;GRIN2B
Inflammatory bowel disease	1965-01-01	0.995221	0.999996	0	0	0.182143	0.00087258	STAT3
Antigen processing and presentation	1978-01-01	0.99836	0.999996	0	0	0.151284	0.000248238	PSME2
Hematopoietic cell lineage	1999-01-01	0.999707	0.999996	0	0	0.11873	3.47558e-05	ITGB3
Viral protein interaction with cytokine and cytokine receptor	1/100	0.99973	0.999996	0	0	0.117524	3.1707e-05	CX3CL1
Olfactory transduction	17/440	0.99981	0.999996	0	0	0.464044	8.82401e-05	CAMK2B;PDE1B;PDE1A;PDE2A;CAMK2A;ADCY3;ARRB2;SLC8A1;NCALD;SLC8A2;GNG13;GNAL;GNG7;GNB1;PRKACA;PRKACB;CAMK2G
Spliceosome	1/150	0.999992	0.999996	0	0	0.0778737	6.03768e-07	THOC1
Herpes simplex virus 1 infection	10/498	0.999995	0.999996	0	0	0.234701	1.20126e-06	EIF2B2;RHEB;SRC;STAT2;ITGB3;CASP3;TSC2;BAX;MTOR;PPP1CA
Cytokine-cytokine receptor interaction	3/295	0.999996	0.999996	0	0	0.118428	5.17461e-07	ACVR1;ACVR1B;CX3CL1

## Sheet: CB up-regulated BP
Term	Overlap	P-value	Adjusted P-value	Old P-value	Old Adjusted P-value	Odds Ratio	Combined Score	Genes
aerobic electron transport chain (GO:0019646)	47/70	2.14813e-35	8.55816e-32	0	0	24.5926	1963.12	NDUFB9;NDUFA13;NDUFB8;NDUFB7;NDUFA11;NDUFB10;NDUFB6;NDUFA12;NDUFB11;NDUFB5;COX4I1;NDUFB4;NDUFA10;NDUFB3;NDUFB2;COX6A1;COX5B;COX7C;COX5A;UQCRH;UQCRFS1;CYC1;NDUFV2;NDUFV1;NDUFA9;NDUFA8;NDUFA7;NDUFA6;NDUFA5;NDUFA3;NDUFA2;NDUFA1;NDUFC2;COX6C;COX6B1;COX7A2L;NDUFS8;NDUFS7;NDUFS6;UQCRQ;NDUFS5;NDUFS4;NDUFS3;UQCRC1;NDUFS2;NDUFS1;UQCRC2
mitochondrial ATP synthesis coupled electron transport (GO:0042775)	47/71	5.87837e-35	1.17097e-31	0	0	23.5666	1857.5	NDUFB9;NDUFA13;NDUFB8;NDUFB7;NDUFA11;NDUFB10;NDUFB6;NDUFA12;NDUFB11;NDUFB5;COX4I1;NDUFB4;NDUFA10;NDUFB3;NDUFB2;COX6A1;COX5B;COX7C;COX5A;UQCRH;UQCRFS1;CYC1;NDUFV2;NDUFV1;NDUFA9;NDUFA8;NDUFA7;NDUFA6;NDUFA5;NDUFA3;NDUFA2;NDUFA1;NDUFC2;COX6C;COX6B1;COX7A2L;NDUFS8;NDUFS7;NDUFS6;UQCRQ;NDUFS5;NDUFS4;NDUFS3;UQCRC1;NDUFS2;NDUFS1;UQCRC2
mitochondrial electron transport, NADH to ubiquinone (GO:0006120)	33/39	5.7509e-31	7.6372e-28	0	0	65.6507	4571.31	NDUFB9;NDUFA13;NDUFB8;NDUFB7;NDUFA11;NDUFB10;NDUFB6;NDUFA12;NDUFB11;NDUFB5;NDUFB4;NDUFA10;NDUFB3;NDUFB2;NDUFV2;NDUFV1;NDUFA9;NDUFA8;NDUFA7;NDUFA6;NDUFA5;NDUFA3;NDUFA2;NDUFA1;NDUFC2;NDUFS8;NDUFS7;NDUFS6;NDUFS5;NDUFS4;NDUFS3;NDUFS2;NDUFS1
chemical synaptic transmission (GO:0007268)	84/306	5.8478e-25	5.82441e-22	0	0	4.61611	257.573	GABRB3;CHRM3;GABRB1;CHRM1;RAB3A;DOC2A;CHRM4;CPNE6;GRIK3;PTEN;SLC6A1;CDH8;GRM3;CRHBP;RIMS1;GRM5;GRM7;RPS6KA2;DLGAP1;PRKACA;ERC2;PRKACB;DLGAP2;PPFIA3;UNC13A;SLC32A1;GRID1;MINK1;PDYN;GABRG2;SYN1;CACNB1;CACNB2;CACNB3;OMP;CACNB4;KCNQ2;EXOC4;TBC1D24;STX1A;VAMP2;GRIA1;NLGN3;NAPB;GRIA2;NLGN1;NLGN2;STXBP1;NRXN1;CHAT;SLC1A1;CACNA1B;SLC1A2;NRXN2;SLC1A4;AKAP5;CACNA1E;LIN7B;CAMKK2;GRIN2A;PRKAR2B;MAPK1;SLC17A7…
mitochondrial respiratory chain complex I assembly (GO:0032981)	33/58	7.00511e-22	4.65139e-19	0	0	15.7399	766.695	NDUFB9;NDUFA13;NDUFB8;NDUFB7;NDUFA11;NDUFB10;NDUFB6;NDUFA12;NDUFB11;NDUFB5;NDUFB4;NDUFA10;NDUFB3;NDUFB2;NDUFV2;NDUFV1;NDUFA9;NDUFA8;NDUFA7;NDUFA6;NDUFA5;NDUFA3;NDUFA2;NDUFA1;NDUFC2;NDUFS8;NDUFS7;NDUFS6;NDUFS5;NDUFS4;NDUFS3;NDUFS2;NDUFS1
NADH dehydrogenase complex assembly (GO:0010257)	33/58	7.00511e-22	4.65139e-19	0	0	15.7399	766.695	NDUFB9;NDUFA13;NDUFB8;NDUFB7;NDUFA11;NDUFB10;NDUFB6;NDUFA12;NDUFB11;NDUFB5;NDUFB4;NDUFA10;NDUFB3;NDUFB2;NDUFV2;NDUFV1;NDUFA9;NDUFA8;NDUFA7;NDUFA6;NDUFA5;NDUFA3;NDUFA2;NDUFA1;NDUFC2;NDUFS8;NDUFS7;NDUFS6;NDUFS5;NDUFS4;NDUFS3;NDUFS2;NDUFS1
regulation of cation channel activity (GO:2001257)	36/89	2.16042e-17	1.22959e-14	0	0	8.10287	310.937	CAMK2B;GRIA1;GRIA2;NLGN1;NLGN2;CAMK2A;HPCA;JPH1;JPH4;CRHBP;CACNG8;GRIN2A;GSG1L;PTK2B;PRKACA;GRIA3;HOMER1;ACTN2;DAPK1;PDE4D;MINK1;SHISA9;GRIN2B;SHISA7;GRIN1;CACNB1;CACNB2;CACNB3;CACNB4;DLG3;LRRC7;DLG4;SLMAP;FGF13;FGF12;VAMP2
mitochondrial respiratory chain complex assembly (GO:0033108)	36/90	3.33077e-17	1.65872e-14	0	0	7.95238	301.719	NDUFB9;NDUFA13;NDUFB8;NDUFB7;NDUFA11;NDUFB10;NDUFB6;NDUFA12;NDUFB11;NDUFB5;NDUFB4;NDUFA10;NDUFB3;NDUFB2;SAMM50;UQCRFS1;NDUFV2;NDUFV1;NDUFA9;NDUFA8;NDUFA7;NDUFA6;NDUFA5;NDUFA3;NDUFA2;NDUFA1;NDUFC2;TTC19;NDUFS8;NDUFS7;NDUFS6;NDUFS5;NDUFS4;NDUFS3;NDUFS2;NDUFS1
anterograde trans-synaptic signaling (GO:0098916)	61/244	2.4374e-16	1.07895e-13	0	0	4.01342	144.284	GABRB3;CHRM3;GABRB1;CHRM1;DOC2A;CHRM4;CPNE6;SLC6A1;GRM3;GRM5;GRM7;RPS6KA2;DLGAP1;PRKACA;PRKACB;MINK1;PDYN;GABRG2;SYN1;CACNB1;CACNB2;CACNB3;OMP;CACNB4;KCNQ2;EXOC4;GRIA1;NLGN3;GRIA2;NLGN1;NLGN2;NRXN1;SLC1A1;CACNA1B;SLC1A2;NRXN2;AKAP5;CACNA1E;CAMKK2;GRIN2A;PRKAR2B;MAPK1;NPTX2;GRIA3;GABRA2;SYT5;GABRA1;SLC12A5;HOMER1;SYT1;GABRA4;GABRA3;GRIN2B;GRIN1;CDK5;DLG4;GIPC1;SYT10;CAMK1;PDE7B;SCN2B
regulation of neurotransmitter receptor activity (GO:0099601)	28/58	2.86184e-16	1.14016e-13	0	0	11.0903	396.92	CAMK2B;GRIA1;GRIA2;NLGN1;NLGN2;CAMK2A;BEGAIN;CRHBP;CACNG8;GRIN2A;GSG1L;PTK2B;DLGAP1;DLGAP3;NPTX2;DLGAP2;GRIA3;ACTN2;DAPK1;MINK1;SHISA9;GRIN2B;SHISA7;GRIN1;DLG3;LRRC7;DLG4;NPTXR
regulation of neuron projection development (GO:0010975)	48/165	6.60824e-16	2.39338e-13	0	0	4.91529	171.804	CAMK2B;GSK3B;KANK1;PTPRS;TWF2;PTEN;PTN;ARHGAP35;CX3CL1;ADCY6;ARHGAP44;EFNB2;SIPA1L1;NCS1;NPTN;PTK2B;CTNNA2;CAMK2G;SCN1B;MARK2;EPHB3;PPFIA2;MARK1;NTNG1;EPHA4;NTRK2;CDKL5;CAMK1D;WNT3A;KIDINS220;NTRK3;TBR1;TANC2;GAK;ARC;CDK5;ABI2;LRRC7;RTN4RL1;IL1RAPL1;RAPGEF2;PTPN9;SERPINI1;CAMK1;SHANK3;DBN1;ITM2C;CDK5R1
modulation of chemical synaptic transmission (GO:0050804)	38/109	9.85534e-16	3.27197e-13	0	0	6.38669	220.682	NLGN3;NLGN1;NLGN2;CLSTN2;FMR1;CAMK2A;CACNA1B;GRIK3;PTEN;SLC8A2;CPLX3;BEGAIN;GRM3;RIMS1;ABR;GRM2;GRM5;OPHN1;GRM7;TMEM108;DLGAP1;NPTX2;DLGAP3;DLGAP2;USP46;LGI1;UNC13A;HOMER1;IQSEC2;SYT1;GRID1;SYN1;BCR;SLC4A8;ARC;CDK5;DLG4;NPTXR
protein localization to membrane (GO:0072657)	51/195	9.88301e-15	3.02876e-12	0	0	4.24536	136.904	RAB3B;DPP10;RAB3C;RAB3A;RAB3D;CYP46A1;TMED2;ACTN2;TTC7B;ATP1B1;FAM126A;GAK;CACNB2;RAP2A;CACNB3;LRRC7;PACS1;PICK1;RAPGEF2;TNIK;RAPGEF6;SHANK3;NLGN1;NLGN2;ROCK2;STXBP1;NRXN1;NRXN2;THY1;PTN;LIN7B;TM9SF4;PIP5K1A;SCN3B;SPTBN1;KCNB1;WDR19;DENND4C;AP3D1;MYO5A;BRAF;EFR3B;TM9SF2;RAB10;DLG3;DLG4;RAB15;SLMAP;RAB12;AGRN;FGF13
axonogenesis (GO:0007409)	57/240	2.59669e-14	7.38943e-12	0	0	3.74037	117.006	EPHB6;ROBO2;NRP1;NRP2;RAB3A;PTEN;ACTB;ARHGAP35;PPP3CB;OPHN1;TUBB3;NPTN;TNR;SCN1B;EPHB3;EPHA5;SEMA6B;EPHA4;EPHA7;UNC5A;MAP1S;PRKCA;GFRA2;SLC9A6;ACTBL2;DSCAML1;SHANK3;NLGN3;SHC3;LAMA1;SRC;ATL1;NRXN1;NRXN3;EFNB2;EFNB1;SLITRK1;SLITRK3;MAPK1;SLITRK5;NCAM1;CTNNA2;SPTBN1;NTNG1;LGI1;SEMA4A;USP9X;SEMA4B;RANBP9;L1CAM;BAIAP2;PTK2;RAB10;DAB1;CDK5;CNTN4;CDK5R1
synapse organization (GO:0050808)	39/126	3.70387e-14	9.83747e-12	0	0	5.3481	165.4	NLGN3;GPM6A;NLGN1;PTPRS;NLGN2;PLXND1;DCTN1;NRXN1;PTEN;NRXN2;ARHGAP39;SLC6A1;ELFN1;CX3CL1;GPHN;PTPRF;SLC8A2;GRM5;FLRT3;SLITRK1;SLITRK3;PPFIA3;PPFIA2;LRRC4B;NTNG1;FARP1;UNC13A;L1CAM;CACNB1;PTPRD;CACNB2;CACNB3;LRFN5;CACNB4;LRFN4;CDK5;AGRN;SHANK3;SDK2
response to calcium ion (GO:0051592)	35/107	1.19166e-13	2.96722e-11	0	0	5.78917	172.276	RYR1;RYR2;NLGN1;PRKAA1;PRKAA2;CPNE5;CPNE4;CPNE7;CPNE6;HPCA;RASGRP2;CRHBP;PPP3CA;CPNE1;CPNE3;CPNE2;KCNH1;SLC25A24;MEF2A;SYT5;SYT3;HOMER1;SYT1;ALG2;ANXA11;BRAF;SYT7;SYT6;SYT17;SYT11;SYT10;KCNMA1;CASQ2;SLC25A12;SLC25A13
ephrin receptor signaling pathway (GO:0048013)	30/82	2.36882e-13	5.55141e-11	0	0	6.85591	199.31	EPHB6;ROCK2;SRC;ARPC1A;AP2A1;AP2A2;KALRN;ACTB;EFNB2;EFNB1;SIPA1L1;AP2S1;RAC1;GIT1;EPHB3;EPHA5;EPHA4;EPHA7;ARPC4;AP2B1;ARPC5;GRIN2B;DNM1;PTK2;GRIN1;ARPC2;ARPC3;RASA1;NGEF;CDK5R1
transmembrane receptor protein tyrosine kinase signaling pathway (GO:0007169)	77/404	2.62882e-13	5.81846e-11	0	0	2.84281	82.3479	CYFIP2;EPHB6;PTPRT;NCKAP1;NRP1;GSK3B;NRP2;ITGB3;ARPC1A;AP2A1;PTPRJ;PIK3C2A;AP2A2;ACTB;PTPRG;SIPA1L1;CASP3;AP3S1;RAC1;ATP6V1E1;GIT1;EPHB3;EPHA5;EPHA4;EPHA7;ATP6AP1;TSC2;GFRA2;DNM1;RASA1;TYRO3;ATP6V1B2;RAPGEF2;ELMO2;PLCB1;ATP6V0D1;ATP6V0C;NGEF;ATP6V1A;SHC3;RGS14;ROCK2;SRC;KALRN;EGFR;EFNB2;EFNB1;FLRT2;FLRT3;ERBB4;FLRT1;AP2S1;ATP6V1H;MAPK1;PTK2B;NCKAP1L;AAMP;ATP6V1D;ATP6V1C1;ATP6V0A1;NTRK2;SORT1;NTRK…
protein transport (GO:0015031)	72/369	4.79993e-13	1.00647e-10	0	0	2.92182	82.8776	RAB3B;ARF4;RAB3C;RAB3A;TMEM167A;RAB3D;ARHGAP1;AP2A1;SCAMP5;SCAMP4;TMED2;EVI5L;ATP6V1E1;TMED7;GOLGA7;TBC1D22A;TBC1D10A;TMED5;WLS;NSF;TMED9;ATP6AP1;PRKCB;VPS33A;AP3B1;SCAMP1;SCAMP3;TBC1D5;ATP6V1B2;PICK1;MYH9;ARHGEF2;ATP6V0D1;ATP6V0C;STX1A;ARF5;VAMP2;ATP6V1A;MACF1;NAPB;RAB1A;RABGAP1;TMED10;SAR1A;ARL6;STXBP1;RAB1B;SEL1L;VPS26A;SNX4;KIF3B;KIF3A;MYO6;STX6;ATP6V1H;RAB28;ATP6V1D;EVI5;RAB6B;ATP6V1C1;SPTBN…
regulation of macroautophagy (GO:0016241)	35/112	5.48252e-13	1.09212e-10	0	0	5.41178	152.785	ATP6V1A;PRKAA1;PRKAA2;PRKAG1;GNAI3;PRKAG2;VPS26A;SNX32;RPTOR;MAPK8;ATG101;SESN1;CASP3;ATP6V1H;ATP6V1E1;PRKACA;LZTS1;ATP6V1D;ATP6V1C1;ATP6V0A1;PRKAB2;EXOC8;EXOC7;TSC2;MTOR;CDK5;RRAGB;RHEB;RRAGD;ATP6V1B2;EXOC4;ATP6V0D1;ATP6V0C;EXOC1;CDK5R1
neuron projection morphogenesis (GO:0048812)	39/140	1.57856e-12	2.99475e-10	0	0	4.60326	125.091	NCKAP1;GPM6A;NLGN1;RAB3A;ATL1;PTEN;ACTB;DOCK10;ALCAM;FLRT3;SLITRK1;FLRT1;SLITRK3;CPNE1;SLITRK5;NCKAP1L;CTNNA2;EPHB3;MEF2A;NTNG1;FARP1;MAP1S;MINK1;BAIAP2;DCLK1;MYO16;RAB10;ARC;SLC9A6;CDK5;ACTBL2;DLG4;TAOK1;CTNNB1;TNIK;CNTN4;DSCAML1;SHANK3;DBN1
protein phosphorylation (GO:0006468)	86/496	2.47939e-12	4.48996e-10	0	0	2.53594	67.7679	GSK3B;MAST3;PRKAG1;PRKAG2;RPS6KA6;PPP3CB;CAMKV;RPS6KA2;STK16;PRKACA;PRKACB;STK32C;MAP3K5;EPHB3;PDK1;HTATIP2;PRKCG;ACVR1;EPHA4;MAP2K1;CDKL5;CAMK1D;CSNK2A1;DAPK1;PRKCB;PDPK1;PRKCE;CSNK2A2;PRKCD;MINK1;MATK;PRKCA;YWHAZ;CIT;BCR;TYRO3;ULK3;PICK1;BIRC6;TNIK;CSNK1G1;CAMK2B;PRKAA1;USP15;PRKAA2;ROCK2;SRC;CAMK2A;PIK3R4;ACVR1B;PRKCZ;EGFR;CAMKK2;MAPK8;ERBB4;GRK6;ABL1;MAPK1;PTK2B;MAP4K5;MARK4;MARK3;MAP4K3;MARK…
cellular response to calcium ion (GO:0071277)	26/69	4.21676e-12	7.19923e-10	0	0	7.17038	187.806	RYR1;NLGN1;PRKAA1;PRKAA2;CPNE5;CPNE4;CPNE7;CPNE6;HPCA;RASGRP2;CRHBP;CPNE1;CPNE3;CPNE2;KCNH1;SLC25A24;MEF2A;SYT5;SYT3;SYT1;BRAF;SYT7;SYT17;SYT6;SYT11;SYT10
glutamate receptor signaling pathway (GO:0007215)	19/37	4.33689e-12	7.19923e-10	0	0	12.4782	326.478	GRIA2;HOMER1;HOMER2;KCNB1;FMR1;GRIK3;GRIN2B;GRIN1;GRM3;GRM2;GRIN2A;GRM5;GRIN3A;GRM7;PTK2B;PLCB1;GRIA3;CDK5R1;CPEB4
axon guidance (GO:0007411)	47/203	1.25615e-11	2.00179e-09	0	0	3.59962	90.3519	EPHB6;ROBO2;NRP1;NRP2;SHC3;PLXND1;LAMA1;SRC;NRXN1;NRXN3;ARHGAP35;EFNB2;EFNB1;ALCAM;OPHN1;TUBB3;PLXNA2;NPTN;TNR;PLXNA1;MAPK1;NCAM1;RAC1;PLXNC1;SCN1B;SPTBN1;PLXNA4;EPHB3;PLXNA3;EPHA5;SEMA6B;LGI1;EPHA4;SEMA4A;EPHA7;UNC5A;SEMA4B;RANBP9;PRKCA;L1CAM;GFRA2;PTK2;DAB1;CNTN4;DSCAML1;SHANK3;CDK5R1
glycerophospholipid biosynthetic process (GO:0046474)	43/177	1.74491e-11	2.67374e-09	0	0	3.82856	94.84	MTMR1;DGKE;DGKD;DGKB;CPNE7;CPNE6;CHAT;PIK3R4;LPCAT1;PTEN;PIK3C2A;AGPAT1;LCLAT1;MTMR6;MTMR7;AGPAT4;PTDSS1;CPNE1;PIP5K1A;CPNE3;PIP4K2B;PIP4K2C;PIP5K1C;CEPT1;CDIPT;CSNK2A1;AGK;PLEKHA2;CSNK2A2;OCRL;DDHD1;FIG4;PIKFYVE;SYNJ1;RAB14;PITPNM3;LPCAT3;PITPNM2;LPCAT2;PI4KA;PIK3C3;GPD1L;DGKH
macroautophagy (GO:0016236)	34/120	2.51116e-11	3.70535e-09	0	0	4.70163	114.756	BECN1;PRKAA1;PRKAA2;TOMM40;SRC;EI24;PIK3R4;PRKAG1;PRKAG2;ZFYVE1;TOMM22;MAP1LC3A;ATG101;EPG5;MFN2;PIP4K2B;VPS39;VPS16;VTI1B;UVRAG;PRKAB2;CSNK2A1;VPS33A;CSNK2A2;KLHL3;TBC1D5;VPS41;ULK3;VDAC1;PGAM5;PIK3C3;VPS25;ARL8B;TOMM6
positive regulation of synaptic transmission (GO:0050806)	25/73	1.22449e-10	1.74227e-08	0	0	6.17075	140.837	NLGN3;SLC24A2;NLGN1;NLGN2;CLSTN2;RGS14;FMR1;NRXN1;AKAP5;PRKCZ;SLC8A2;RIMS1;CACNG8;GRIN2A;NPTN;PTK2B;LGI1;MPP2;SYT1;GRIN2B;SHISA7;ARC;DLG4;SHANK3;VAMP2
phosphorylation (GO:0016310)	70/400	1.82752e-10	2.51063e-08	0	0	2.54855	57.1459	GSK3B;DGKE;DGKD;DGKB;PRKAG1;PRKAG2;PPP3CB;PRKACA;PRKACB;MAP3K5;PDK1;PRKCG;ACVR1;MAP2K1;EPHA7;CDKL5;CSNK2A1;DAPK1;PRKCB;PDPK1;PRKCE;SPHK1;PRKCD;MINK1;MATK;PRKCA;YWHAZ;BCR;SHPK;PICK1;BIRC6;TNIK;DGKH;CAMK2B;PRKAA1;PRKAA2;ROCK2;CAMK2A;PIK3R4;ACVR1B;PRKCZ;CAMKK2;MAPK8;GRK6;ABL1;MAPK1;PTK2B;MAP4K5;MARK4;MARK3;MAP4K3;MARK2;MARK1;CDK17;SRPK2;CDK18;AGK;STAT3;BRAF;CDC42BPB;MTOR;DCLK1;MAPK10;SNRK;CDK5;STK25…
positive regulation of cell projection organization (GO:0031346)	32/117	2.61948e-10	3.47867e-08	0	0	4.47156	98.6555	ROBO2;CAMK2B;PLXND1;AMIGO1;TWF2;PTN;ARHGAP35;CX3CL1;GRIP1;SLITRK1;PLXNA2;NPTN;PLXNA1;PTK2B;PLXNC1;SCN1B;MARK2;PLXNA4;PLXNA3;NTRK2;CDKL5;CAMK1D;KIDINS220;NTRK3;TIAM2;PTPRD;DLG4;LRRC7;IL1RAPL1;RAPGEF2;SERPINI1;CAMK1
neuron projection development (GO:0031175)	40/171	3.00549e-10	3.86254e-08	0	0	3.63649	79.7315	NCKAP1;GPM6A;GSK3B;NLGN1;RASGRF1;PTEN;FRY;DOCK10;ATCAY;OPHN1;GRM7;FLRT3;TMEM108;NCKAP1L;NCDN;GPM6B;MARK2;EPHB3;LGI1;EPHA4;UNC5A;MAP1S;MINK1;L1CAM;MAPK8IP3;DCLK1;MYO16;ARC;SLC9A6;CDK5;DLG4;TAOK1;TBC1D24;RAPGEF2;TBC1D23;TNIK;CNTN4;SHANK3;DBN1;CDK5R1
regulation of NMDA receptor activity (GO:2000310)	16/32	3.65945e-10	4.55602e-08	0	0	11.8	256.397	CAMK2B;GRIA1;GRIA2;NLGN1;ACTN2;DAPK1;CAMK2A;GRIN2B;GRIN1;CRHBP;GRIN2A;DLG3;DLG4;LRRC7;PTK2B;GRIA3
regulation of axonogenesis (GO:0050770)	20/51	5.44926e-10	6.57875e-08	0	0	7.62625	162.671	ROBO2;GSK3B;EPHA4;LINGO1;NTRK2;PLXND1;AMIGO1;PTEN;THY1;ARHGAP35;TIAM2;SIPA1L1;SLITRK1;PLXNA2;PLXNA1;PLXNC1;MARK2;PLXNA4;EPHB3;PLXNA3
regulation of GTPase activity (GO:0043087)	42/189	5.95633e-10	6.97941e-08	0	0	3.40417	72.3094	GSK3B;RABGAP1;PLXND1;RASGRF1;RAP1GDS1;THY1;RASGRP2;RASGRP1;CX3CL1;ARHGAP44;DOCK10;FGD4;SIPA1L1;PLXNA2;PLXNA1;TMED2;PLXNC1;EVI5L;RAB11FIP2;EVI5;RGS6;PLXNA4;EPHB3;RGS7;TGM2;PLXNA3;EPHA5;EPHA4;BCAS3;NTRK2;CDKL5;OCRL;PTK2;SFRP1;RAPGEF2;RAB3GAP2;GNB5;AGRN;RAPGEF6;NGEF;RAB3GAP1;LIMS1
regulation of neuronal synaptic plasticity (GO:0048168)	15/29	7.06594e-10	8.04305e-08	0	0	12.6361	266.25	CAMK2B;RAB3A;CAMK2A;SLC4A10;SYP;SHISA9;SHISA7;SLC8A2;SYNGR1;ARC;DLG4;NCDN;PPFIA3;DBN1;RAB3GAP1
neurotransmitter transport (GO:0006836)	24/73	7.4811e-10	8.27909e-08	0	0	5.79897	121.856	GABRA2;RAB3A;UNC13A;SLC32A1;SYT1;GLS2;NRXN1;STXBP1;CHAT;SLC1A1;SLC1A2;CASK;NRXN2;LIN7B;SLC6A3;SYN1;SLC6A4;RIMS1;SYNJ1;SLC17A7;PPFIA3;STX1A;VAMP2;PPFIA2
axon development (GO:0061564)	25/79	8.29189e-10	8.92835e-08	0	0	5.48332	114.659	RAB3A;AMIGO1;ATL1;MTR;ACTB;ARHGAP35;GRM7;SLITRK1;SLITRK3;SLITRK5;CTNNA2;MARK2;EPHB3;NTNG1;MAP1S;BAIAP2;L1CAM;MAPK8IP3;RAB10;ACTBL2;CDK5;RTN4RL1;CNTN4;DSCAML1;CDK5R1
synaptic vesicle recycling (GO:0036465)	16/34	1.15265e-09	1.20846e-07	0	0	10.4877	215.851	NLGN3;SYT5;NLGN1;NLGN2;RAB3A;SYT1;WNT3A;SYT7;KIAA1109;OPHN1;CDK5;SYNJ1;TBC1D24;PIP5K1C;STX1A;VAMP2
regulation of regulated secretory pathway (GO:1903305)	16/35	1.96801e-09	2.0104e-07	0	0	9.93522	199.164	SYT5;GSK3B;VPS18;SYT3;RAB3A;DOC2A;SYT1;RAB3D;SYN1;SYT7;SYT17;SYT6;RIMS1;RAB15;SYT11;SYT10
protein localization to cell periphery (GO:1990778)	34/140	2.25738e-09	2.24835e-07	0	0	3.81037	75.8608	RAB3B;DPP10;RAB3C;RAB3A;ROCK2;RAB3D;STXBP1;LIN7B;PIP5K1A;TMED2;SCN3B;SPTBN1;ACTN2;KCNB1;DENND4C;WDR19;TTC7B;MYO5A;ATP1B1;FAM126A;EFR3B;GAK;RAB10;CACNB2;CACNB3;RAP2A;PACS1;RAB15;RAB12;SLMAP;RAPGEF2;TNIK;FGF13;RAPGEF6
post-Golgi vesicle-mediated transport (GO:0006892)	26/89	2.64078e-09	2.56607e-07	0	0	4.88875	96.5634	AP2A1;CLVS2;AP1S1;AP4S1;STXBP6;GOLGA7;ARFGEF2;EXOC8;SORT1;EXOC6B;MYO5A;SORCS1;SCAMP1;PUM1;SCAMP3;RAB10;MYO1B;RAB14;RP2;EXOC4;EXOC6;EXOC5;CORO7;EXOC2;VAMP2;EXOC1
neuron migration (GO:0001764)	19/50	2.75754e-09	2.61572e-07	0	0	7.24029	142.698	NRP1;GPM6A;NTRK2;CDKL5;TUBGCP2;USP9X;NAV1;ELP3;SH3RF1;TUBB2A;CDK5;DCX;RAPGEF2;RAC1;FGF13;MARK2;ASTN1;MARK1;CDK5R1
regulation of vesicle-mediated transport (GO:0060627)	27/96	3.30377e-09	3.06098e-07	0	0	4.63679	90.5482	RAB3B;NRP1;RAB3C;HIP1;RAB3A;SRC;RAB3D;OPHN1;ABL1;AP2S1;MAPK1;STXBP5;NSF;PTPN1;MAP2K1;SYT1;SPHK1;TSC2;DNAJC13;SYT7;RAB33B;STXBP5L;RAB10;RAB15;RAB12;CDH13;VAMP2
anion transmembrane transport (GO:0098656)	22/67	3.89985e-09	3.53113e-07	0	0	5.78204	111.954	SLC25A1;ABCC1;SLC35B4;SLC1A1;SLC1A2;SLC7A1;SLC7A3;SLC25A29;SLC7A8;LRRC8C;SFXN3;SLC16A7;SLC25A10;SFXN1;SLC25A42;LRRC8B;SLC25A12;SLC13A5;SLC25A11;SLC25A22;SLC25A14;SLC25A13
regulation of dendritic spine morphogenesis (GO:0061001)	15/32	4.10689e-09	3.63597e-07	0	0	10.4045	200.918	CAMK2B;EPHA4;NLGN1;PTEN;TANC2;ARHGAP44;ARC;SIPA1L1;ABI2;CDK5;SHANK3;DBN1;NGEF;PPFIA2;CDK5R1
intracellular protein transport (GO:0006886)	59/336	4.31508e-09	3.73723e-07	0	0	2.54795	49.0765	ARF4;IPO11;AP2A1;PHB2;IPO7;IPO4;IPO5;IPO8;IPO9;XPO4;XPO5;TMED2;EVI5L;TMED7;TBC1D22A;TNPO2;TBC1D10A;TMED5;WLS;NSF;TMED9;VPS33A;TSC2;AP3B1;TBC1D5;PICK1;ARHGEF2;VPS25;STX1A;ARF5;NAPB;RAB1A;POM121;NLGN1;RABGAP1;TMED10;SAR1A;ARL6;STXBP1;RAB1B;VPS26A;PRICKLE1;LMAN1;MYO6;STX6;AP4S1;RAB28;EVI5;RAB6B;STAT3;AP3D1;XPO7;SGSM1;MYO1C;RAB14;GIPC1;RAB18;RAB3GAP2;TECPR2
regulation of postsynapse organization (GO:0099175)	14/28	4.69795e-09	3.98226e-07	0	0	11.7862	226.013	EPHA4;CDKL5;HOMER1;TANC2;ARHGAP22;ARHGAP44;ARC;SIPA1L1;ABI2;CDK5;IL1RAPL1;SHANK3;PPFIA2;CDK5R1
regulated exocytosis (GO:0045055)	39/180	5.19329e-09	4.31043e-07	0	0	3.29018	62.7631	LGALS3BP;RAB3A;TMED10;STXBP1;ITGB3;CPLX3;CRHBP;RIMS1;CYB5R1;ISLR;SYNGR1;PPP3CB;FAM3C;PIP5K1C;RAB11FIP2;VTI1B;SYT5;SYT3;APOOL;SYT1;ACTN2;ACTN1;APLP2;PCDH7;RAB27B;ACTN4;SYNGR3;TUBA4A;SYT7;SYT6;SYT17;RAB10;CDK5;SYT11;SYT10;MYH9;STX1A;VAMP2;FERMT3
cellular response to metal ion (GO:0071248)	32/131	5.6937e-09	4.62932e-07	0	0	3.83629	72.8278	RYR1;NLGN1;PRKAA1;PRKAA2;CPNE5;CPNE4;CPNE7;CPNE6;HPCA;RASGRP2;EGFR;CRHBP;MAPK8;CPNE1;MAPK1;CPNE3;CPNE2;SLC13A5;KCNH1;SLC25A24;MEF2A;SYT5;PRNP;SYT3;SYT1;BRAF;SYT7;SYT6;SYT17;DLG4;SYT11;SYT10
positive regulation of axonogenesis (GO:0050772)	17/43	9.30794e-09	7.27114e-07	0	0	7.71614	142.69	ROBO2;MACF1;NTRK2;CDKL5;PLXND1;AMIGO1;TWF2;ISLR2;L1CAM;TIAM2;SLITRK1;PLXNA2;PLXNA1;PLXNC1;PLXNA4;DBN1;PLXNA3
signal release from synapse (GO:0099643)	17/43	9.30794e-09	7.27114e-07	0	0	7.71614	142.69	RAB3A;UNC13A;SLC32A1;SYT1;NRXN1;STXBP1;NRXN2;LIN7B;SYN1;CPLX3;RIMS1;CDK5;SYT10;PIP5K1C;PPFIA3;STX1A;VAMP2
cellular protein modification process (GO:0006464)	132/1025	9.76576e-09	7.48207e-07	0	0	1.79458	33.0999	CHRM3;PGAP1;RAB3A;ARAF;PPP2R2A;PSMD6;PPP2R1A;FBXO6;PRKACA;PRKACB;MAP3K5;TGM2;PDK1;ACVR1;PRKCG;MAP2K1;CDKL5;CSNK2A1;DAPK1;PRKCB;IGFBP4;PRKCE;APLP2;PRKCD;MATK;PRKCA;LMO7;PHKA2;BCR;PSME2;TNIK;LIPT1;RPN2;PSMD13;DCUN1D3;RPN1;CUL2;PIK3R4;KLHL11;PRKCZ;MTMR6;MTMR7;PORCN;GRK6;ABL1;MARK4;MARK3;MARK2;MARK1;CDK17;SRPK2;B3GALNT1;CDK18;TMEM132A;KLHL22;BRAF;DCLK1;PTPRD;CDK5;STK25;STT3A;STT3B;FBXL4;CDK14;PIGS;PT…
regulation of autophagy (GO:0010506)	45/231	1.19733e-08	9.00031e-07	0	0	2.88205	52.5703	ATP6V1A;USP13;GSK3B;PRKAA1;PRKAA2;NPRL2;PRKAG1;PRKAG2;FOXK2;VPS26A;SNX32;PIK3C2A;WDR24;RPTOR;MAPK8;ATG101;CASP3;ABL1;ATP6V1H;PIP4K2B;PIP4K2C;ATP6V1E1;PRKACA;ATP6V1D;ATP6V1C1;ATP6V0A1;PRKAB2;EXOC8;DAPK1;EXOC7;CSNK2A2;STAT3;KLHL22;MTOR;CDK5;RRAGB;RHEB;RRAGD;EXOC4;ATP6V1B2;VDAC1;ATP6V0D1;ATP6V0C;EXOC1;CDK5R1
positive regulation of excitatory postsynaptic potential (GO:2000463)	2022-11-18	1.33176e-08	9.82545e-07	0	0	18.4927	335.349	NLGN3;RIMS1;NLGN1;NLGN2;DLG4;NRXN1;PTEN;PTK2B;PRKCZ;SHANK3;GRIN1
neurotransmitter secretion (GO:0007269)	17/44	1.40575e-08	1.01827e-06	0	0	7.42995	134.334	RAB3A;UNC13A;SLC32A1;SYT1;NRXN1;STXBP1;NRXN2;LIN7B;SYN1;CPLX3;RIMS1;CDK5;SYT10;PIP5K1C;PPFIA3;STX1A;VAMP2
protein localization to plasma membrane (GO:0072659)	32/136	1.51225e-08	1.07586e-06	0	0	3.65086	65.7413	RAB3B;DPP10;RAB3C;RAB3A;ROCK2;RAB3D;STXBP1;PIP5K1A;TMED2;SCN3B;SPTBN1;ACTN2;KCNB1;DENND4C;TTC7B;MYO5A;ATP1B1;FAM126A;EFR3B;GAK;RAB10;CACNB2;CACNB3;RAP2A;PACS1;RAB15;RAB12;SLMAP;RAPGEF2;TNIK;FGF13;RAPGEF6
cellular response to starvation (GO:0009267)	35/158	1.72066e-08	1.20265e-06	0	0	3.37937	60.4162	ATP6V1A;BECN1;PRKAA1;PRKAA2;NPRL2;PIK3R4;PRKAG1;PRKAG2;ZFYVE1;WDR24;RPTOR;MAPK8;MAP1LC3A;SESN1;ATP6V1H;MAPK1;ATP6V1E1;ATP6V1D;FADS1;ATP6V1C1;MAP3K5;ASNS;MTOR;SFRP1;RRAGB;RHEB;RRAGD;VPS41;ATP6V1B2;PICK1;PIK3C3;ATP6V0D1;ATP6V0C;XPR1;CPEB4
regulation of calcium ion-dependent exocytosis (GO:0017158)	14/31	2.47721e-08	1.70158e-06	0	0	9.70468	169.963	SYT5;SYT3;DOC2A;SYT1;KCNB1;STXBP1;SYT7;SYT17;SYT6;SCAMP5;SYT11;SYT10;RAB3GAP1;STX1A
modulation of excitatory postsynaptic potential (GO:0098815)	13/27	3.01995e-08	2.03924e-06	0	0	10.9373	189.384	NLGN3;NLGN1;NLGN2;NRXN1;PTEN;PRKCZ;SLC8A2;GRIN1;RIMS1;DLG4;TMEM108;PTK2B;SHANK3
regulation of synaptic transmission, glutamatergic (GO:0051966)	17/46	3.07807e-08	2.04384e-06	0	0	6.91679	119.635	NLGN3;NLGN1;NLGN2;UNC13A;HOMER1;SYT1;NRXN1;GRIK3;GRM3;GRM2;CACNG8;GRM5;GRM7;OPHN1;CDK5;PTK2B;SHANK3
synapse assembly (GO:0007416)	21/69	3.98639e-08	2.60357e-06	0	0	5.1701	88.087	GABRB3;NLGN3;GABRA2;GPM6A;FARP1;GABRA1;NLGN1;NLGN2;PLXND1;WNT3A;NRXN1;PTEN;NRXN2;GABRG2;LRRTM3;CDK5;FLRT3;SLITRK1;FGF13;SHANK3;SDK2
peptidyl-serine phosphorylation (GO:0018105)	34/156	4.19999e-08	2.69883e-06	0	0	3.30775	56.1842	GSK3B;MAST3;ROCK2;CAMK2A;PRKCZ;RPS6KA6;MAPK8;CAMKV;RPS6KA2;MAPK1;PRKACA;MARK3;STK32C;MARK2;MARK1;PRKCG;SRPK2;CAMK1D;CSNK2A1;PRKCB;PDPK1;PRKCE;CSNK2A2;PRKCD;PRKCA;MTOR;PIKFYVE;CDK5;RPS6KB1;ULK3;MAP3K10;CAMK1;CSNK1G1;CDK5R1
neuron cell-cell adhesion (GO:0007158)	2022-10-16	4.62448e-08	2.92443e-06	0	0	19.602	331.064	NLGN3;NLGN1;NLGN2;NRXN1;NRXN3;NRXN2;CNTN4;NCAM2;ASTN1;CDK5R1
cell junction assembly (GO:0034329)	26/102	5.9304e-08	3.69167e-06	0	0	4.04964	67.3885	NLGN3;GPM6A;NLGN1;NLGN2;PLXND1;NRXN1;CTNND1;PTEN;NRXN2;CDH9;ACTB;CDH8;CDH6;ARVCF;OPHN1;FLRT3;SLITRK1;FARP1;CDK5;CDH10;CDH11;FSCN1;CDH12;SHANK3;SDK2;LIMS1
regulation of short-term neuronal synaptic plasticity (GO:0048172)	2022-09-13	6.12183e-08	3.75221e-06	0	0	26.4486	439.28	SYNGR1;RAB3A;SLC4A10;SYP;SHISA9;SHISA7;PPFIA3;RAB3GAP1;SLC8A2
synaptic vesicle endocytosis (GO:0048488)	15/38	7.13604e-08	4.30757e-06	0	0	7.6878	126.507	ITSN2;NLGN3;SYT5;NLGN1;NLGN2;SYT1;DNM1;GAK;KIAA1109;OPHN1;CDK5;SYNJ1;PIP5K1C;STX1A;VAMP2
positive regulation of GTPase activity (GO:0043547)	41/214	8.53535e-08	5.06121e-06	0	0	2.81784	45.8644	GSK3B;RABGAP1;RASGRF1;RAP1GDS1;THY1;SIPA1L2;RASGRP2;RASGRP1;CX3CL1;DOCK10;ARHGAP22;ABR;SIPA1L1;PIP5K1A;EVI5L;RAB11FIP2;TBC1D22A;EVI5;TBC1D10A;RGS6;RGS7;TGM2;RAP1GAP2;BCAS3;CDKL5;RALGAPA1;NTRK3;ARHGAP25;BCR;TIAM2;SGSM1;SFRP1;RALGAPB;TBC1D5;RAPGEF2;GNB5;AGRN;RAPGEF6;NGEF;RAB3GAP1;LIMS1
peptidyl-threonine phosphorylation (GO:0018107)	19/60	8.63861e-08	5.06121e-06	0	0	5.47139	88.9891	ACVR1;GSK3B;MAP2K1;CSNK2A1;PDPK1;ROCK2;CSNK2A2;PRKCD;CAMK2A;PRKCA;CDC42BPB;ACVR1B;CIT;MAPK8;CDK5;MAPK1;MAP3K10;MARK2;CDK5R1
positive regulation of neurogenesis (GO:0050769)	21/72	9.07237e-08	5.23831e-06	0	0	4.86518	78.891	ROBO2;NTRK2;CDKL5;PLXND1;RGS14;AMIGO1;CX3CL1;TIAM2;PTPRD;SLITRK1;IL1RAPL1;NPTN;PLXNA2;PLXNA1;CTNNB1;PLXNC1;SHANK3;TRIM32;PLXNA4;TGM2;PLXNA3
nervous system development (GO:0007399)	68/447	1.12683e-07	6.41326e-06	0	0	2.14697	34.3486	ROBO2;NCKAP1;CHRM3;SH3GL3;CHRM1;PLXND1;DOC2A;GDA;CPNE6;ROGDI;PTEN;MTR;CYP46A1;RPS6KA6;OPHN1;DPF1;SEMA6B;MAP1S;NAV1;PPP2R5D;HPCAL4;GFRA2;THOC6;ZEB2;KCNQ2;TYRO3;DCX;NDUFS2;LY6H;DSCAML1;SHANK3;NLGN3;GPM6A;NLGN1;NLGN2;DCTN1;NRXN1;NRXN2;PTN;SPG7;ACVR1B;CLN8;KALRN;DHX30;SNTG2;FLRT3;SLITRK1;ERBB4;PCDH1;MARK4;NDUFV2;GPM6B;LGI1;FARP1;ARNT2;EIF2B2;STAT3;ELP3;L1CAM;DCLK1;CDK5;DLG4;CSPG5;SERPINI1;CNTN4;FGF13…
regulation of hydrolase activity (GO:0051336)	21/73	1.17973e-07	6.449e-06	0	0	4.77136	76.1166	EPHA5;EPHA4;NTRK2;RABGAP1;PLXND1;CAMK2A;OCRL;PTK2;ARHGAP44;FGD4;SIPA1L1;PLXNA2;PLXNA1;RAB3GAP2;PLXNC1;RAPGEF6;NGEF;PLXNA4;RAB3GAP1;EPHB3;PLXNA3
calcium ion transport into cytosol (GO:0060402)	2022-11-21	1.18167e-07	6.449e-06	0	0	12.9427	206.452	JPH4;RYR2;CACNB3;GRIN2A;CACNA2D1;ATP2B4;CACNA1C;GRIN2B;JPH1;SLC8A1;GRIN1
long-term synaptic potentiation (GO:0060291)	2022-11-21	1.18167e-07	6.449e-06	0	0	12.9427	206.452	SLC24A2;MPP2;ARC;GRIN2A;RGS14;NPTN;PTK2B;GRIN2B;PRKCZ;VAMP2;SLC8A2
postsynaptic density organization (GO:0097106)	2022-07-08	1.38831e-07	7.47437e-06	0	0	82.1931	1297.83	NLGN1;NLGN2;NRXN1;PTEN;TMEM108;NRXN2;SHANK3
synaptic vesicle cycle (GO:0099504)	13/30	1.4401e-07	7.64982e-06	0	0	9.00572	141.871	NLGN1;RAB3A;SLC32A1;WNT3A;SYT7;CPLX3;RIMS1;CDK5;SYT10;SLC17A7;PIP5K1C;STX1A;VAMP2
C4-dicarboxylate transport (GO:0015740)	2022-09-14	1.59357e-07	8.24515e-06	0	0	21.1578	331.164	SLC1A1;SLC1A2;SLC25A10;SLC13A5;SLC25A12;SLC25A11;SLC25A22;SLC25A14;SLC25A13
synaptic membrane adhesion (GO:0099560)	2022-09-14	1.59357e-07	8.24515e-06	0	0	21.1578	331.164	NTNG1;PTPRD;LRFN5;PTPRS;LRFN4;SLITRK1;SLITRK3;PTPRF;LRRC4B
brain development (GO:0007420)	32/150	1.75464e-07	8.96218e-06	0	0	3.21525	50.0158	ROBO2;TUBGCP2;FOXG1;AMIGO1;ROGDI;PTEN;UBE3A;SLC6A4;GRIN2A;CTNNA2;SCYL2;BBS2;ARNT2;EPHA7;SLC6A17;MAP1S;PBX3;TBR1;SMARCA1;GRIN2B;MEIS2;GRIN1;SYNJ1;NDUFS4;RAB18;RAPGEF2;TBC1D23;CNTN4;DSCAML1;SHANK3;RAB3GAP1;CDK5R1
MAPK cascade (GO:0000165)	51/303	1.91092e-07	9.63682e-06	0	0	2.41158	37.3085	RASGRF2;RASGRF1;ARAF;PSMD6;SYNGAP1;GOLGA7;MAP3K5;MEF2A;MAP2K1;KSR1;ACTN2;MINK1;GFRA2;MRAS;LRRC7;RASA1;RASA2;PSME2;RAPGEF2;TNIK;RAF1;SHANK3;CAMK2B;SHC3;PSMD13;CAMK2A;RASAL1;RASAL2;RASGRP1;EGFR;CAMKK2;MAPK8;ERBB4;MAPK1;NCAM1;MAP2K7;MARK3;SPTBN1;RANBP9;BRAF;GRIN2B;PTK2;GRIN1;MAPK11;DLG3;DLG4;TAOK1;PSMC2;KRAS;FGF13;PTPN3
positive regulation of developmental growth (GO:0048639)	17/52	2.44763e-07	1.20253e-05	0	0	5.72919	87.2152	ITSN2;MACF1;SYT3;CDKL5;UNC13A;CPNE5;SYT1;CPNE6;TWF2;ISLR2;RASAL1;L1CAM;SYT17;RIMS1;PLCB1;AGRN;DBN1
regulation of exocytosis (GO:0017157)	17/52	2.44763e-07	1.20253e-05	0	0	5.72919	87.2152	RAB3B;NSF;RAB3C;RAB2B;RAB3A;ATP6AP1;SYT1;RAB3D;RAB27B;STXBP5L;RAB10;RAB15;RAB12;IL1RAPL1;STXBP5;STXBP6;VAMP2
regulation of anatomical structure morphogenesis (GO:0022603)	28/123	2.47509e-07	1.20253e-05	0	0	3.48981	53.0864	GSK3B;PLXND1;ARHGAP35;ARHGAP44;SIPA1L1;ZMYM3;LZTS1;MARK2;EPHB3;PPFIA2;HTATIP2;EPHA4;STAT2;VASH1;TANC2;ARC;SFRP1;RAP2A;INF2;CDK5;ABI2;HECW2;HECW1;SARM1;CTNNB1;TNIK;SHANK3;CDK5R1
regulation of synapse assembly (GO:0051963)	16/47	2.93417e-07	1.4084e-05	0	0	6.08536	91.534	NLGN3;ROBO2;NLGN1;NLGN2;CLSTN2;WNT3A;NRXN1;LHFPL4;PTPRD;LRFN5;LRFN4;SLITRK1;SLITRK3;IL1RAPL1;EPHB3;LRRC4B
calcium-ion regulated exocytosis (GO:0017156)	2022-12-27	3.12454e-07	1.46449e-05	0	0	9.41637	141.046	SYT5;RIMS1;PPP3CB;SYT3;SYT1;SYT11;SYT10;SYT7;VAMP2;SYT17;SYT6;ARL8B
presynaptic endocytosis (GO:0140238)	2022-12-27	3.12454e-07	1.46449e-05	0	0	9.41637	141.046	NLGN3;SYT5;NLGN1;KIAA1109;NLGN2;OPHN1;SYT1;CDK5;SYNJ1;PIP5K1C;STX1A;VAMP2
protein dephosphorylation (GO:0006470)	30/139	3.22985e-07	1.49625e-05	0	0	3.26056	48.7312	PTPRT;PTPRR;PTPRS;PTEN;PPM1H;PPP2R2A;PTPRJ;PPM1E;MTMR6;PTPRF;MTMR7;PTPRG;PPP2CA;PPP3CA;PPP3CB;PPP3CC;PPP2R1A;PTPN1;PPP2R5A;PPP2R5D;PPP2R5C;PPP1CA;PTPRD;PDP1;PPP2R2C;PPP2R2B;PTPN9;PTPN6;PTPN5;PTPN3
Fc-gamma receptor signaling pathway involved in phagocytosis (GO:0038096)	20/71	3.42772e-07	1.56966e-05	0	0	4.63053	68.9309	CYFIP2;NCKAP1;SRC;PRKCE;ARPC1A;WIPF3;PRKCD;ARPC4;ARPC5;BAIAP2;ACTB;PTK2;MYO1C;ARPC2;ARPC3;ABL1;ELMO2;MAPK1;NCKAP1L;RAC1
regulation of secretion by cell (GO:1903530)	18/59	3.53926e-07	1.60232e-05	0	0	5.18009	76.946	RAB3B;NSF;RAB3C;RAB3A;SYT1;FMR1;RAB3D;CAMK2A;SYN1;CPLX3;STXBP5L;RAB10;RIMS1;RAB15;RAB12;STXBP5;VAMP2;VAMP3
Golgi to plasma membrane transport (GO:0006893)	16/48	4.08057e-07	1.82663e-05	0	0	5.89487	86.7245	BBS2;NSF;MACF1;ARFGEF2;EXOC8;EXOC6B;RAB10;EXOC4;EXOC6;STXBP6;EXOC5;GOLGA7;SPTBN1;EXOC2;VAMP2;EXOC1
postsynaptic membrane organization (GO:0001941)	2022-10-19	4.27852e-07	1.89396e-05	0	0	13.0658	191.604	NLGN3;NLGN1;NLGN2;DLG4;NRXN1;LHFPL4;NRXN2;SHANK3;GPHN;SHISA7
Fc-gamma receptor signaling pathway (GO:0038094)	20/72	4.39714e-07	1.92508e-05	0	0	4.54123	66.4706	CYFIP2;NCKAP1;SRC;PRKCE;ARPC1A;WIPF3;PRKCD;ARPC4;ARPC5;BAIAP2;ACTB;PTK2;MYO1C;ARPC2;ARPC3;ABL1;ELMO2;MAPK1;NCKAP1L;RAC1
regulation of intracellular signal transduction (GO:1902531)	65/437	4.87661e-07	2.11178e-05	0	0	2.08752	30.3393	RASGRF2;WWC2;ARAF;ARHGAP1;PRKAG1;PTEN;PRKAG2;ARHGAP39;ARHGAP35;ARHGAP44;AKAP13;GRM2;OPHN1;CPNE1;RAC3;PIP4K2B;PIP4K2C;RAC1;PRKAB2;CSNK2A1;PDPK1;PLEKHG5;CSNK2A2;MINK1;ATP6AP2;OCRL;RHOF;PPP2R5C;BCR;TIAM2;ARHGEF9;RRAGB;TNIK;ARHGEF2;NGEF;NLGN1;PRKAA1;PRKAA2;AKAP5;KALRN;EGFR;GNAI1;ARHGAP22;ABR;FGD4;RRAS;PRKAR2B;PIP5K1A;MAPK1;PIP5K1C;NTRK2;NTRK3;PDE2A;SSRP1;ARHGAP25;WDR54;MTOR;ARHGAP33;CYLD;BOP1;ARHGAP3…
plasma membrane bounded cell projection assembly (GO:0120031)	47/278	4.99908e-07	2.14154e-05	0	0	2.42093	35.1249	ARF4;NRP1;RAB1A;ARL6;FNBP1L;HSPB11;MYLK;RAP1B;FGD4;OPHN1;KIF3B;KIF3A;PIP5K1A;RAC1;BBS5;ATP6V1D;DYNC2H1;BBS2;P2RY12;IQCB1;EXOC8;ACTN2;EXOC7;IFT140;MINK1;WDR19;ARMC9;RFX2;IFT122;OCRL;WDR35;RAP2A;RAP2B;IFT81;RP2;EXOC4;FSCN1;EXOC3;RAPGEF2;CDH13;EXOC6;EXOC5;TNIK;ATP6V0D1;RAPGEF6;EXOC2;EXOC1
L-amino acid transport (GO:0015807)	2022-12-28	5.0757e-07	2.15123e-05	0	0	8.82737	127.941	SLC36A1;SLC7A8;SLC1A1;SLC1A2;SLC1A4;SFXN1;SLC38A3;SLC25A12;SLC7A1;SLC25A22;SLC7A3;SLC25A13
neuron projection extension (GO:1990138)	13/33	5.50636e-07	2.30919e-05	0	0	7.65361	110.305	NLGN3;NRP1;NRP2;USP9X;PPP3CB;ALCAM;CDK5;SLC9A6;FLRT3;FLRT1;CPNE1;TMEM108;CTNNB1
Fc receptor mediated stimulatory signaling pathway (GO:0002431)	20/74	7.12444e-07	2.95664e-05	0	0	4.37256	61.8917	CYFIP2;NCKAP1;SRC;PRKCE;ARPC1A;WIPF3;PRKCD;ARPC4;ARPC5;BAIAP2;ACTB;PTK2;MYO1C;ARPC2;ARPC3;ABL1;ELMO2;MAPK1;NCKAP1L;RAC1
regulation of dendrite development (GO:0050773)	14/39	7.72161e-07	3.17143e-05	0	0	6.59631	92.837	GSK3B;CAMK1D;CDKL5;BCL11A;COBL;PTN;RAP2A;HECW2;HECW1;SARM1;TNIK;LZTS1;DBN1;MARK1
positive regulation of cell growth (GO:0030307)	24/102	9.27945e-07	3.77238e-05	0	0	3.63719	50.5217	ITSN2;LGI1;MACF1;USP47;SYT3;CDKL5;UNC13A;CPNE5;CSNK2A1;SYT1;SPHK1;CPNE6;TWF2;ISLR2;KLHL22;RASAL1;L1CAM;EGFR;SYT17;RPTOR;RIMS1;SFRP1;TRIM32;DBN1
peptidyl-serine modification (GO:0018209)	33/169	9.69254e-07	3.90051e-05	0	0	2.87591	39.822	GSK3B;MAST3;ROCK2;CAMK2A;PRKCZ;RPS6KA6;MAPK8;CAMKV;RPS6KA2;MAPK1;PRKACA;MARK3;STK32C;MARK2;MARK1;PRKCG;SRPK2;CAMK1D;CSNK2A1;PRKCB;PDPK1;PRKCE;CSNK2A2;PRKCD;PRKCA;MTOR;CDK5;RPS6KB1;ULK3;MAP3K10;CAMK1;CSNK1G1;CDK5R1
positive regulation of cell junction assembly (GO:1901890)	17/57	1.066e-06	4.24695e-05	0	0	5.01167	68.9185	NLGN3;NRP1;NLGN1;NLGN2;CLSTN2;NRXN1;PTPRJ;THY1;PTPRD;ACE2;SFRP1;IL1RAPL1;ABL1;RAC1;EPHB3;LRRC4B;LIMS1
regulation of postsynaptic membrane potential (GO:0060078)	13/35	1.22136e-06	4.81772e-05	0	0	6.95708	94.7244	NLGN3;GABRA2;GSK3B;GABRA1;MPP2;GABRA4;GABRA3;ARRB2;GRIN2B;GABRG2;GRIN1;GRIN2A;RAB3GAP1
semaphorin-plexin signaling pathway involved in neuron projection guidance (GO:1902285)	2022-08-13	1.3122e-06	5.12529e-05	0	0	18.7949	254.554	NRP1;NRP2;PLXND1;PLXNA2;PLXNA1;PLXNC1;PLXNA4;PLXNA3
regulation of dendritic spine development (GO:0060998)	2022-10-21	1.41052e-06	5.45584e-05	0	0	10.6891	143.998	CAMK2B;NLGN1;PTPRS;GRIN3A;FMR1;CAMK1;CPEB3;SHANK3;TANC2;PPFIA2
positive regulation of dendrite extension (GO:1903861)	2022-09-17	1.55535e-06	5.90145e-05	0	0	13.2214	176.821	ITSN2;RIMS1;SYT3;UNC13A;CPNE5;SYT1;CPNE6;RASAL1;SYT17
positive regulation of regulated secretory pathway (GO:1903307)	2022-09-17	1.55535e-06	5.90145e-05	0	0	13.2214	176.821	SCAMP5;SLC4A8;NLGN1;RAB3A;KCNB1;RAB15;RAB3D;SYT10;STX1A
regulation of cytoskeleton organization (GO:0051493)	25/112	1.5781e-06	5.93129e-05	0	0	3.39733	45.3859	GSK3B;PRKAA1;PRKAA2;ROCK2;TWF2;IQGAP2;CORO1A;ARHGAP35;ARHGAP44;ABL1;RAC3;MAPK1;RAC1;GPM6B;MARK2;EPHA5;PRKCD;RHOF;BAIAP2;PTK2;MTOR;CYLD;DIAPH1;TAOK1;FSCN1
membrane organization (GO:0061024)	41/242	2.48073e-06	9.23666e-05	0	0	2.42158	31.2553	MTCH1;HIP1;SAR1A;ARPC1A;AP2A1;ARRB2;FNBP1L;PIK3C2A;AP2A2;ACTB;EGFR;RIMS1;SYNGR1;TMEM43;OPA1;FCHO1;AP2S1;MFN2;PIP5K1C;SPTBN1;VTI1B;HACE1;SYT1;AP3D1;HUWE1;OCRL;ARPC4;SYP;AP2B1;ARPC5;GAPVD1;DNM1;GAK;ARPC2;SYNJ1;ARPC3;LPCAT3;LPCAT2;PICK1;VAMP2;VAMP3
peptidyl-threonine modification (GO:0018210)	18/67	2.78753e-06	0.000102829	0	0	4.33248	55.4139	ACVR1;GSK3B;MAP2K1;CSNK2A1;PDPK1;ROCK2;CSNK2A2;PRKCD;PRKCA;CDC42BPB;ACVR1B;CIT;MAPK8;CDK5;MAPK1;MAP3K10;MARK2;CDK5R1
regulation of dendrite extension (GO:1903859)	2022-09-18	2.8926e-06	0.000105726	0	0	11.7518	149.874	ITSN2;RIMS1;SYT3;UNC13A;CPNE5;SYT1;CPNE6;RASAL1;SYT17
cellular response to amino acid starvation (GO:0034198)	19/74	3.11449e-06	0.000112801	0	0	4.07556	51.6759	ATP6V1A;NPRL2;WDR24;MTOR;RPTOR;MAPK8;RRAGB;RHEB;SESN1;RRAGD;ATP6V1B2;ATP6V1H;MAPK1;ATP6V1E1;ATP6V0D1;ATP6V0C;ATP6V1D;ATP6V1C1;MAP3K5
adherens junction organization (GO:0034332)	15/49	3.17173e-06	0.00011384	0	0	5.19746	65.8062	CADM1;CADM2;CTNND1;CDH9;ACTB;CDH8;CDH6;CDH4;CDH10;CDH11;CDH12;CTNNA1;CDH13;CTNNB1;PIP5K1C
cell-cell adhesion via plasma-membrane adhesion molecules (GO:0098742)	32/170	3.21267e-06	0.000114279	0	0	2.74626	34.7359	PTPRT;ROBO2;NLGN1;PTPRS;AMIGO1;CDH9;CDH8;PTPRF;CDH6;CDH4;ALCAM;FLRT3;SLITRK1;SLITRK3;NPTN;LRRC4B;ACVR1;NTNG1;CXADR;CADM1;L1CAM;PTPRD;LRFN5;LRFN4;CDH10;CDH11;IL1RAPL1;CDH12;CDH13;CNTN4;DSCAML1;SDK2
response to amino acid starvation (GO:1990928)	19/75	3.86579e-06	0.000136295	0	0	4.00257	49.8854	ATP6V1A;NPRL2;WDR24;MTOR;RPTOR;MAPK8;RRAGB;RHEB;SESN1;RRAGD;ATP6V1B2;ATP6V1H;MAPK1;ATP6V1E1;ATP6V0D1;ATP6V0C;ATP6V1D;ATP6V1C1;MAP3K5
positive regulation of synapse assembly (GO:0051965)	2022-11-28	4.28768e-06	0.000149843	0	0	7.61049	94.0638	NLGN3;PTPRD;SEMA4A;NLGN1;NLGN2;CLSTN2;NRXN1;IL1RAPL1;AGRN;EPHB3;LRRC4B
phosphatidylinositol biosynthetic process (GO:0006661)	26/126	4.65999e-06	0.000161438	0	0	3.0737	37.7343	MTMR1;PIGU;PIK3R4;PTEN;PIK3C2A;MTMR6;MTMR7;PIP5K1A;PIP4K2B;PIP4K2C;PIP5K1C;CDIPT;PLEKHA2;TTC7B;OCRL;FAM126A;EFR3B;FIG4;PIKFYVE;SYNJ1;RAB14;PITPNM3;ITPKA;PITPNM2;PI4KA;PIK3C3
cell morphogenesis involved in neuron differentiation (GO:0048667)	19/76	4.7771e-06	0.000164069	0	0	3.93213	48.1752	MEF2A;NTNG1;FARP1;RAB3A;MAP1S;ATL1;MINK1;BAIAP2;ACTB;RAB10;OPHN1;ACTBL2;CDK5;SLITRK1;SLITRK3;SLITRK5;CTNNA2;CNTN4;DSCAML1
regulation of nervous system process (GO:0031644)	2022-09-19	5.11089e-06	0.000172558	0	0	10.576	128.859	ROCK2;TMEM108;DLGAP1;DLGAP3;NPTX2;NPTXR;DLGAP2;BEGAIN;SLC8A2
regulation of synaptic vesicle exocytosis (GO:2000300)	2022-09-19	5.11089e-06	0.000172558	0	0	10.576	128.859	RAP1B;GSK3B;VPS18;RIMS1;SLC4A8;NLGN1;FMR1;SYN1;RAB3GAP1
Ras protein signal transduction (GO:0007265)	28/142	5.15606e-06	0.00017262	0	0	2.90516	35.3713	NCKAP1;GPSM2;SHC3;ROCK2;ARHGAP1;RASGRP2;RASGRP1;RERG;RAP1B;RRAS;RAC1;WASF1;FARP2;HACE1;KSR1;PLEKHG5;RRAS2;KSR2;MAPK11;RAP2A;MRAS;RAP2B;ABI2;GNB1;CDH13;RAPGEF2;KRAS;RAPGEF6
phosphatidylinositol metabolic process (GO:0046488)	24/112	5.40289e-06	0.000179376	0	0	3.22212	39.0797	MTMR1;PGAP1;PLEKHA2;PIK3R4;PTEN;OCRL;PIK3C2A;LCLAT1;MTMR6;MTMR7;FIG4;PIKFYVE;SYNJ1;RAB14;PITPNM3;PITPNM2;PI4KA;PIP5K1A;PIP4K2B;PIK3C3;PIP4K2C;PIP5K1C;PLCB1;CDIPT
activation of GTPase activity (GO:0090630)	23/105	5.71091e-06	0.000188035	0	0	3.31275	39.9953	RAP1GAP2;BCAS3;RABGAP1;RALGAPA1;NTRK3;RASGRF1;SIPA1L2;RASGRP1;ARHGAP25;BCR;TIAM2;ARHGAP22;SGSM1;ABR;RALGAPB;SIPA1L1;TBC1D5;PIP5K1A;EVI5L;TBC1D22A;EVI5;TBC1D10A;NGEF
central nervous system development (GO:0007417)	43/268	6.0647e-06	0.000198047	0	0	2.26877	27.2548	ROBO2;NCKAP1;SH3GL3;TUBGCP2;FOXG1;AMIGO1;ROGDI;PTEN;UBE3A;DHX30;RPS6KA6;GRIN2A;SNTG2;SCYL2;SEMA6B;ARNT2;EPHA7;EIF2B2;SLC6A17;MAP1S;STAT3;ATP6AP2;PBX3;ELP3;TBR1;SMARCA1;HPCAL4;GRIN2B;MEIS2;DCLK1;GRIN1;THOC6;CDK5;SYNJ1;NDUFS4;DCX;RAB18;SERPINI1;TBC1D23;CNTN4;DSCAML1;RAB3GAP1;CDK5R1
protein autophosphorylation (GO:0046777)	30/159	6.13344e-06	0.000198664	0	0	2.75204	33.0293	CAMK2B;GSK3B;SRC;CAMK2A;ACVR1B;EGFR;CAMKK2;ERBB4;STK16;ABL1;PTK2B;MARK3;MARK2;EPHB3;HTATIP2;EPHA4;NTRK2;CDKL5;DAPK1;PDPK1;MINK1;PTK2;MTOR;PIKFYVE;STK25;TAOK1;TYRO3;ULK3;MAP3K10;TNIK
cellular response to catecholamine stimulus (GO:0071870)	2022-10-24	6.29503e-06	0.000202253	0	0	8.39719	100.563	RYR2;GNG2;GNB1;ATP2B4;ABL1;PDE4B;MAPK1;PRKACA;ADCY6;TGM2
small GTPase mediated signal transduction (GO:0007264)	23/106	6.75619e-06	0.000215014	0	0	3.27266	38.9612	SHC3;KSR1;ARHGAP1;RRAS2;KSR2;RASGRP2;RASGRP1;RERG;BCR;TIAM2;ARHGAP33;ABR;ARHGAP32;MAPK11;MRAS;RRAS;RHEB;GNB1;RAB18;RAPGEF2;KRAS;RAC1;RAPGEF6
negative regulation of neuron projection development (GO:0010977)	16/58	6.80014e-06	0.000215014	0	0	4.48889	53.4113	EPHA4;KANK1;LINGO1;NLGN1;PTPRS;BCL11A;WNT3A;PTEN;THY1;ADCY6;GAK;EFNB2;RTN4RL1;PTPN9;NGEF;ITM2C
regulation of sodium ion transmembrane transporter activity (GO:2000649)	13/40	6.85469e-06	0.000215032	0	0	5.66719	67.3861	PRKCE;HECW2;SLMAP;HECW1;FXYD7;GPD1L;SCN3B;FGF13;FGF12;SCN4B;SCN1B;PTPN3;SCN2B
inorganic anion transmembrane transport (GO:0098661)	17/65	7.78263e-06	0.000242234	0	0	4.17458	49.1081	GABRB3;GABRA2;GABRA1;GABRB1;SLC12A5;GABRA4;SLC1A1;GABRA3;SLC6A1;CLCN3;GABRG2;SLC4A8;SLC25A10;SLC37A4;SLC25A11;SLC25A14;XPR1
dephosphorylation (GO:0016311)	29/153	7.93538e-06	0.000245074	0	0	2.76654	32.4908	PTPRT;PTPRR;PTPRS;PTEN;PPM1H;PPP2R2A;PTPRJ;PPM1E;MTMR6;PTPRF;MTMR7;PTPRG;PPP2CA;PPP3CA;PPP3CB;PPP3CC;PPP2R1A;PTPN1;EPHX2;PPP2R5A;PPP2R5D;PPP2R5C;PPP1CA;PTPRD;PDP1;PTPN9;PTPN6;PTPN5;PTPN3
intracellular pH reduction (GO:0051452)	1935-12-01	8.27733e-06	0.000253668	0	0	6.13844	71.832	ATP6V1A;DMXL1;DMXL2;ATP6V1B2;ATP6V1H;CLCN3;ATP6V1E1;ATP6V0D1;ATP6V1D;ATP6V0C;ATP6V1C1;ATP6V0A1
regulation of catecholamine secretion (GO:0050433)	2022-11-30	9.41175e-06	0.000286232	0	0	6.80864	78.8002	CHGA;SYT5;SYT3;SYT1;KCNB1;SYT11;SYT10;SYT7;STX1A;SYT17;SYT6
ERBB signaling pathway (GO:0038127)	17/66	9.71969e-06	0.000292098	0	0	4.08916	47.1945	PTPRR;DGKD;SHC3;PDPK1;SRC;MATK;PRKCA;BRAF;PIK3C2A;EGFR;PTK2;VIL1;ERBB4;MAPK1;PTK2B;CPNE3;AAMP
regulation of AMPA receptor activity (GO:2000311)	2022-10-25	9.75127e-06	0.000292098	0	0	7.83695	90.4236	NLGN3;NLGN1;CACNG8;ARC;NLGN2;MINK1;GSG1L;SHISA9;SHANK3;SHISA7
inorganic cation transmembrane transport (GO:0098662)	43/274	1.071e-05	0.000318421	0	0	2.20912	25.2819	ATP6V1A;SLC24A2;KCNA4;ABCB8;KCNA5;CACNA1C;SLC6A1;SLC6A3;SLC8A1;SLC6A4;SLC8A2;SLC25A27;NNT;SCN9A;ATP6V1H;SCN3B;SCN1B;KCNH1;SLC36A1;KCNJ4;KCNF1;SLC6A17;SLC30A3;KCNB1;KCNH7;ABCC8;TRPV2;ATP2B4;SLC30A1;ATP1B1;TMCO1;SLC6A6;SLC4A8;SLC6A7;SLC9A6;SLC9A7;KCNQ2;KCNQ5;ATP6V0D1;ATP6V0C;SCN4B;SLC25A14;SCN2B
dendrite morphogenesis (GO:0048813)	1936-12-01	1.1529e-05	0.000340233	0	0	5.88235	66.8862	DOCK10;MEF2A;FARP1;ARC;DLG4;MINK1;PTEN;PHACTR1;PTN;CTNNA2;SHANK3;EPHB3
cellular protein localization (GO:0034613)	49/329	1.16721e-05	0.000341925	0	0	2.07937	23.6181	ARF4;PIGU;AP2A1;TMED2;EVI5L;TMED7;TBC1D22A;TBC1D10A;TMED5;WLS;NSF;TMED9;VPS33A;ATG9A;AP3B1;RAP2A;RRAGB;TBC1D5;RRAGD;PIGK;PICK1;ARHGEF2;STX1A;ARF5;NAPB;RAB1A;RABGAP1;TMED10;SAR1A;ARL6;STXBP1;RAB1B;VPS26A;EGFR;TM9SF4;MYO6;STX6;MFN2;RAB28;EVI5;RAB6B;BBS2;AP3D1;SGSM1;TM9SF2;RAB14;RAB18;CTNNB1;RAB3GAP2
cellular respiration (GO:0045333)	13/42	1.25243e-05	0.00036421	0	0	5.27577	59.5521	NDUFA5;UQCRH;COQ10A;NDUFS8;NDUFS7;NDUFS4;UQCRC1;UQCRFS1;ME3;NDUFS1;UQCRC2;SLC25A14;SLC25A13
regulation of small GTPase mediated signal transduction (GO:0051056)	27/141	1.32578e-05	0.000382747	0	0	2.7996	31.4421	SRC;RASGRF2;RASGRF1;ARHGAP1;ARHGAP39;KALRN;ARHGAP35;ARHGAP44;ARHGAP22;ABR;AKAP13;FGD4;OPHN1;RAC3;RAC1;TGM2;PLEKHG5;OCRL;RHOF;ARHGAP25;BCR;TIAM2;ARHGAP33;ARHGAP32;ARHGEF9;ARHGEF2;NGEF
phagosome maturation (GO:0090382)	1937-12-01	1.58445e-05	0.000454134	0	0	5.64675	62.4118	ATP6V1A;PIKFYVE;RAB14;ATP6V1B2;ATP6V1H;ATP6V1E1;ATP6V0D1;CORO1A;ATP6V1D;ATP6V0C;ATP6V1C1;ATP6V0A1
semaphorin-plexin signaling pathway involved in axon guidance (GO:1902287)	2022-06-09	1.61791e-05	0.00046041	0	0	23.4662	258.875	PLXND1;PLXNA2;PLXNA1;PLXNC1;PLXNA4;PLXNA3
negative regulation of cell projection organization (GO:0031345)	14/49	1.63412e-05	0.000461725	0	0	4.70909	51.9028	EPHA4;KANK1;PRNP;PTPRS;WNT3A;PTEN;GRIN2B;ADCY6;GAK;EFNB2;RTN4RL1;RAPGEF2;PTPN9;ITM2C
attachment of GPI anchor to protein (GO:0016255)	2022-05-06	1.69358e-05	0.000468558	0	0	58.6346	644.165	PIGS;PIGU;PGAP1;GPAA1;PIGK
neurotransmitter-gated ion channel clustering (GO:0072578)	2022-05-06	1.69358e-05	0.000468558	0	0	58.6346	644.165	NLGN1;LHFPL4;SHANK3;GPHN;SHISA7
postsynaptic density assembly (GO:0097107)	2022-05-06	1.69358e-05	0.000468558	0	0	58.6346	644.165	NLGN2;NRXN1;PTEN;NRXN2;SHANK3
activation of protein kinase A activity (GO:0034199)	2022-08-17	1.85978e-05	0.000504039	0	0	10.4393	113.71	ADCY9;PRKAR2B;ADCY3;ADCY2;PRKACA;PRKACB;ADCY6;ADCY5
membrane depolarization during cardiac muscle cell action potential (GO:0086012)	2022-08-17	1.85978e-05	0.000504039	0	0	10.4393	113.71	CACNB2;CACNA2D1;CACNA1C;SCN3B;SCN4B;SLC8A1;SCN1B;SCN2B
mitochondrial electron transport, cytochrome c to oxygen (GO:0006123)	2022-08-17	1.85978e-05	0.000504039	0	0	10.4393	113.71	COX7A2L;COX4I1;COX5B;COX6A1;COX6C;COX5A;COX7C;COX6B1
mitochondrial membrane organization (GO:0007006)	1932-11-01	1.91853e-05	0.000512981	0	0	6.15953	66.9009	SAMM50;OPA1;APOOL;MTX1;MTX2;TMEM11;CHCHD6;DNAJC11;MFN2;IMMT;SPG7
regulation of dendrite morphogenesis (GO:0048814)	1932-11-01	1.91853e-05	0.000512981	0	0	6.15953	66.9009	PTPRD;GSK3B;RAP2A;CDKL5;HECW2;HECW1;IL1RAPL1;SARM1;RAPGEF2;TNIK;LZTS1
L-alpha-amino acid transmembrane transport (GO:1902475)	2022-10-27	2.17434e-05	0.000577506	0	0	6.91421	74.2323	SLC25A29;SLC7A8;SLC1A1;SLC1A2;SLC1A4;SLC25A12;SLC7A1;SLC25A22;SLC7A3;SLC25A13
positive regulation of cell-matrix adhesion (GO:0001954)	13/44	2.19556e-05	0.000579278	0	0	4.93486	52.9338	GSK3B;NRP1;PLEKHA2;PTPRJ;THY1;CX3CL1;SFRP1;RRAS;ABL1;PTK2B;CDH13;RAC1;LIMS1
acidic amino acid transport (GO:0015800)	2022-08-18	3.11621e-05	0.000778022	0	0	9.3949	97.4844	SLC6A6;GIPC1;SLC1A1;SLC1A2;SLC6A1;SLC25A12;SLC25A22;SLC25A13
cellular response to alkaloid (GO:0071312)	2022-08-18	3.11621e-05	0.000778022	0	0	9.3949	97.4844	RYR1;RYR2;CRHBP;CASP6;CASP3;CASQ2;SLC8A1;TGM2
presynapse assembly (GO:0099054)	2022-08-18	3.11621e-05	0.000778022	0	0	9.3949	97.4844	NLGN3;PTPRD;NLGN1;NLGN2;LRRTM3;WNT3A;IL1RAPL1;PTEN
regulation of presynapse assembly (GO:1905606)	2022-08-18	3.11621e-05	0.000778022	0	0	9.3949	97.4844	PTPRD;LRFN5;LRFN4;WNT3A;SLITRK1;IL1RAPL1;SLITRK3;LRRC4B
regulation of presynapse organization (GO:0099174)	2022-08-18	3.11621e-05	0.000778022	0	0	9.3949	97.4844	PTPRD;LRFN5;LRFN4;WNT3A;SLITRK1;IL1RAPL1;SLITRK3;LRRC4B
synaptic transmission, glutamatergic (GO:0035249)	2022-08-18	3.11621e-05	0.000778022	0	0	9.3949	97.4844	GRIA2;NAPB;UNC13A;GRID1;GRIK3;SLC1A4;SLC17A7;CDH8
cytosolic calcium ion transport (GO:0060401)	2022-10-28	3.14412e-05	0.000778022	0	0	6.52973	67.6963	JPH4;RYR2;CACNB3;CACNA2D1;CACNA1C;ATP2B1;SLC25A23;JPH1;SLC8A1;SLC8A2
receptor clustering (GO:0043113)	2022-10-28	3.14412e-05	0.000778022	0	0	6.52973	67.6963	NLGN1;DLG3;DLG4;LRRC7;NRXN1;NRXN2;PICK1;PTN;THY1;AGRN
regulation of plasma membrane bounded cell projection organization (GO:0120035)	2022-10-28	3.14412e-05	0.000778022	0	0	6.52973	67.6963	NTNG1;GSK3B;HOMER1;NCS1;IL1RAPL1;PTEN;TBR1;CTNNA2;CAMK2G;MARK1
regulation of sodium ion transmembrane transport (GO:1902305)	2022-10-28	3.14412e-05	0.000778022	0	0	6.52973	67.6963	SLMAP;ATP2B4;FXYD7;GPD1L;SCN3B;FGF12;SCN4B;SCN1B;PTPN3;SCN2B
cytosolic transport (GO:0016482)	23/116	3.17637e-05	0.000781152	0	0	2.91917	30.2344	BECN1;DCTN1;SORT1;VPS26A;AP2A1;SNX32;GAK;PIKFYVE;RAB14;HEATR5B;TBC1D5;VPS53;VPS52;STX6;PIK3C3;TBC1D23;CORO7;EVI5;RAB6B;YKT6;TBC1D10A;VTI1B;VAMP3
positive regulation of signal transduction (GO:0009967)	39/252	3.71883e-05	0.000894923	0	0	2.16943	22.1271	NECAB2;NLGN3;MACF1;NRP1;KANK1;NLGN1;NLGN2;SRC;ITGB3;NRXN1;PTEN;HTT;PHB;AGPAT1;PRKCZ;RIMS1;NPTN;TMEM108;PTK2B;WLS;CSNK2A1;HOMER1;PRKCB;NTRK3;STAT3;ATP6AP2;ARMC9;PRKCA;SMARCA4;GRIN1;SFRP1;MYO1C;DLG4;ULK3;LANCL2;BAX;ATP6V0C;SHANK3;LIMS1
cellular response to oxygen levels (GO:0071453)	2022-06-10	3.77377e-05	0.000894923	0	0	17.5987	179.24	ATP6V1A;ATP6AP1;NDUFS2;PICK1;ATP6V0D1;CPEB4
ionotropic glutamate receptor signaling pathway (GO:0035235)	2022-06-10	3.77377e-05	0.000894923	0	0	17.5987	179.24	GRIA2;GRIN3A;PTK2B;CDK5R1;CPEB4;GRIN1
neuron projection fasciculation (GO:0106030)	2022-06-10	3.77377e-05	0.000894923	0	0	17.5987	179.24	EPHA4;AMIGO1;CNTN4;ARHGAP35;CDK5R1;EPHB3
presynaptic membrane assembly (GO:0097105)	2022-06-10	3.77377e-05	0.000894923	0	0	17.5987	179.24	NLGN3;PTPRD;NLGN1;NLGN2;IL1RAPL1;PTEN
regulation of postsynaptic neurotransmitter receptor activity (GO:0098962)	2022-06-10	3.77377e-05	0.000894923	0	0	17.5987	179.24	DLGAP1;DLGAP3;NPTX2;NPTXR;DLGAP2;BEGAIN
synaptic vesicle exocytosis (GO:0016079)	1940-12-01	3.82722e-05	0.000902227	0	0	5.04092	51.2701	SYT5;RIMS1;RAB3A;UNC13A;SYT1;CDK5;SYT10;PIP5K1C;SYT7;STX1A;VAMP2;CPLX3
microvillus organization (GO:0032528)	2022-07-14	3.89382e-05	0.000912528	0	0	11.738	119.183	RAP1B;RAP2A;RAP2B;MINK1;RAPGEF2;TNIK;RAPGEF6
regulation of actin filament-based process (GO:0032970)	17/73	4.02615e-05	0.000938021	0	0	3.57665	36.1961	EPHA5;ROCK2;PRKCD;TWF2;RHOF;IQGAP2;BAIAP2;CORO1A;ARHGAP35;MTOR;ARHGAP44;TAOK1;FSCN1;ABL1;RAC3;RAC1;GPM6B
cellular response to organic cyclic compound (GO:0071407)	27/150	4.18756e-05	0.000969955	0	0	2.59347	26.1443	GABRB3;GABRB1;ROCK2;SLC1A1;ADCY3;ADCY2;ACTB;ADCY6;EGFR;GNAI1;ADCY5;RAP1B;CRHBP;GNG2;CASP6;CASP3;CTNNA1;EPG5;TGM2;P2RY12;PDE2A;GABRG2;DIAPH1;SFRP1;GNB1;RAPGEF2;CTNNB1
positive regulation of neuron projection development (GO:0010976)	19/88	4.47763e-05	0.00103115	0	0	3.24616	32.5065	CAMK2B;NTRK2;CAMK1D;KIDINS220;NTRK3;TWF2;COBL;PTN;ARHGAP35;CX3CL1;LRRC7;NPTN;RAPGEF2;PTK2B;CAMK1;SERPINI1;SCN1B;DBN1;MARK2
adenylate cyclase-inhibiting G protein-coupled receptor signaling pathway (GO:0007193)	15/60	4.68979e-05	0.0010738	0	0	3.92462	39.1188	P2RY12;CHRM3;CHRM1;CHRM4;PDE2A;GNAI3;ADCY3;ADCY2;AKAP5;ADCY6;GNAI1;ADCY5;ADCY9;GNAL;GRM7
positive regulation of neuron death (GO:1901216)	13/47	4.76018e-05	0.00108369	0	0	4.4987	44.774	SRPK2;GSK3B;PRNP;EPHA7;GRIN2B;EFNB2;BACE1;CDK5;SARM1;BAX;CTNNB1;MAP3K5;CDK5R1
neuron development (GO:0048666)	26/143	4.83003e-05	0.00109334	0	0	2.62466	26.0841	GPM6A;GSK3B;NLGN1;ATP8A2;RASGRF1;FRY;ATCAY;OPHN1;FLRT3;TMEM108;NCDN;GPM6B;EPHA5;LGI1;NTRK2;UNC5A;PBX3;L1CAM;UGDH;CDK5;TBC1D24;DCX;RAPGEF2;TBC1D23;CNTN4;CDK5R1
regulation of trans-synaptic signaling (GO:0099177)	1935-11-01	4.97595e-05	0.00111372	0	0	5.38871	53.393	NLGN3;BCR;ABR;SLC4A8;NLGN1;ARC;NLGN2;IQSEC2;GRID1;CACNA1B;GRIK3
semaphorin-plexin signaling pathway (GO:0071526)	1935-11-01	4.97595e-05	0.00111372	0	0	5.38871	53.393	FARP2;SEMA6B;NRP1;SEMA4A;NRP2;PLXND1;SEMA4B;PLXNA2;RAC1;PLXNA4;PLXNA3
cellular response to glucagon stimulus (GO:0071377)	2022-08-19	5.01086e-05	0.00111527	0	0	8.54035	84.5608	ADCY9;PRKAR2B;ADCY3;ADCY2;PRKACA;PRKACB;ADCY6;ADCY5
regulation of focal adhesion assembly (GO:0051893)	14/54	5.40686e-05	0.00119672	0	0	4.11933	40.4735	NRP1;BCAS3;MACF1;ROCK2;SRC;PTEN;PTPRJ;THY1;PTK2;SFRP1;ABL1;RAC1;GPM6B;LIMS1
negative regulation of dendritic spine development (GO:0061000)	2022-05-07	5.54026e-05	0.00121795	0	0	29.3157	287.32	NLGN1;GRIN3A;PTPRS;PTEN;NGEF
cell-cell junction organization (GO:0045216)	18/82	5.5945e-05	0.00121795	0	0	3.31435	32.4512	CXADR;NLGN2;CADM1;CADM2;CTNND1;CDH9;CDH8;CDH6;CDH4;ARVCF;CDH10;CDH11;CDH12;FSCN1;CTNNA1;CDH13;SDK2;LIMS1
regulation of G protein-coupled receptor signaling pathway (GO:0008277)	18/82	5.5945e-05	0.00121795	0	0	3.31435	32.4512	RGS14;ROCK2;CAMK2A;SYP;PHB;KCTD8;RIC8B;GNG4;GNG7;GRK6;RGS20;NMT2;RGS12;PLCB1;GIT1;RGS6;MGLL;METAP1
protein N-linked glycosylation via asparagine (GO:0018279)	2022-10-30	6.22122e-05	0.00133975	0	0	5.87612	56.91	LMAN1;RPN2;TUSC3;DAD1;OSTC;RPN1;STT3A;MAGT1;STT3B;DDOST
regulation of long-term synaptic potentiation (GO:1900271)	2022-10-30	6.22122e-05	0.00133975	0	0	5.87612	56.91	GSK3B;SCGN;EPHA4;ARC;ABL1;AKAP5;PTN;CYP46A1;SHANK3;SHISA7
axonal transport (GO:0098930)	1936-11-01	6.65811e-05	0.00140349	0	0	5.17288	49.7481	AP3M2;KIF3B;OPA1;DCTN1;KIF3A;TMEM108;AP3D1;AP3S2;AP3B1;AP3S1;AP3B2
membrane assembly (GO:0071709)	1936-11-01	6.65811e-05	0.00140349	0	0	5.17288	49.7481	NLGN3;GAK;PTPRD;NLGN1;NLGN2;ANXA2;NRXN1;IL1RAPL1;PTEN;NRXN2;SPTBN1
platelet aggregation (GO:0070527)	1936-11-01	6.65811e-05	0.00140349	0	0	5.17288	49.7481	P2RY12;FIBP;RAP2B;ITGB3;STXBP1;ACTN1;TYRO3;MYH9;ACTB;METAP1;FERMT3
transferrin transport (GO:0033572)	1936-11-01	6.65811e-05	0.00140349	0	0	5.17288	49.7481	ATP6V1A;ATP6AP1;ARHGAP1;ATP6V1B2;ATP6V1H;ATP6V1E1;ATP6V0D1;ATP6V1D;ATP6V0C;ATP6V1C1;ATP6V0A1
G protein-coupled glutamate receptor signaling pathway (GO:0007216)	2022-07-15	6.80372e-05	0.00141916	0	0	10.2702	98.5476	GRM3;GRM2;GRM5;HOMER1;GRM7;HOMER2;GRIK3
microvillus assembly (GO:0030033)	2022-07-15	6.80372e-05	0.00141916	0	0	10.2702	98.5476	RAP1B;RAP2A;RAP2B;MINK1;RAPGEF2;TNIK;RAPGEF6
activation of protein kinase activity (GO:0032147)	22/114	7.17489e-05	0.00148879	0	0	2.82094	26.9184	OSBPL8;PDPK1;ITGB3;NTRK3;PRKCD;MINK1;ADCY3;ADCY2;PHB;PHB2;ADCY6;MTOR;ADCY5;ADCY9;PRKAR2B;TAOK1;ABL1;PTK2B;TNIK;PRKACA;PRKACB;MARK2
cAMP-mediated signaling (GO:0019933)	2022-09-25	7.31955e-05	0.00151094	0	0	6.60785	62.9224	CAP1;EPHA5;KSR1;PDE4D;PDE2A;RAPGEF2;ADCY2;PDE7B;CAP2
presynaptic membrane organization (GO:0097090)	2022-06-11	7.74689e-05	0.00158275	0	0	14.0782	133.259	NLGN3;PTPRD;NLGN1;NLGN2;IL1RAPL1;PTEN
regulation of long-term neuronal synaptic plasticity (GO:0048169)	2022-06-11	7.74689e-05	0.00158275	0	0	14.0782	133.259	CAMK2B;SYNGR1;DLG4;NPTN;SYP;SHANK3
vascular transport (GO:0010232)	18/84	7.81766e-05	0.00158906	0	0	3.21356	30.3892	ABCC1;SLC6A17;SLC2A13;SLC1A1;SLC1A2;ATP2B4;SLC2A3;SLC1A4;SLC6A1;SLC7A1;SLC8A2;SLC7A3;SLCO1C1;SLC4A8;SLC6A6;SLC7A8;SLC16A7;SLC38A3
cardiac muscle cell action potential involved in contraction (GO:0086002)	2022-10-31	8.53838e-05	0.00171803	0	0	5.596	52.4253	RYR2;CACNA2D1;KCNA5;CACNA1C;GPD1L;SCN3B;FGF12;SCN4B;SCN1B;SCN2B
peptidyl-asparagine modification (GO:0018196)	2022-10-31	8.53838e-05	0.00171803	0	0	5.596	52.4253	LMAN1;RPN2;TUSC3;DAD1;OSTC;RPN1;STT3A;MAGT1;STT3B;DDOST
positive regulation of ion transport (GO:0043270)	13/50	9.61093e-05	0.00192412	0	0	4.13327	38.2328	RAB3B;CHRM1;ACTN2;CAMK2A;ATP2B1;MYLK;CACNB2;SNX4;STIM2;GPD1L;SCN3B;SCN4B;SCN1B
positive regulation of hydrolase activity (GO:0051345)	26/149	9.85447e-05	0.00196301	0	0	2.49581	23.0238	GSK3B;NDUFA13;RASGRF1;RAP1GDS1;THY1;RASGRP2;RASGRP1;CX3CL1;DOCK10;MAPK8;EVI5L;RAB11FIP2;EVI5;RGS6;RGS7;TGM2;BCAS3;CDKL5;SFRP1;RAPGEF2;GNB5;AGRN;RAPGEF6;CD200;RAB3GAP1;LIMS1
clathrin-dependent endocytosis (GO:0072583)	2022-09-26	0.000104149	0.0020541	0	0	6.21881	57.0246	ITSN2;GAK;FCHO1;AP2S1;AP2A1;PIP5K1C;AP2B1;FNBP1L;AP2A2
regulation of synapse organization (GO:0050807)	2022-09-26	0.000104149	0.0020541	0	0	6.21881	57.0246	CAMK2B;ARHGAP22;EPHA4;CDKL5;WNT3A;IL1RAPL1;ABL1;CTNNA2;YWHAZ
transport across blood-brain barrier (GO:0150104)	18/86	0.000107863	0.00211687	0	0	3.1187	28.4883	ABCC1;SLC6A17;SLC2A13;SLC1A1;SLC1A2;ATP2B4;SLC2A3;SLC1A4;SLC6A1;SLC7A1;SLC8A2;SLC7A3;SLCO1C1;SLC4A8;SLC6A6;SLC7A8;SLC16A7;SLC38A3
generation of neurons (GO:0048699)	32/202	0.000114518	0.00223648	0	0	2.22542	20.1952	GPM6A;NRP1;TUBGCP2;CX3CL1;SH3RF1;RNF112;OPHN1;CASP3;RAC1;MARK2;MARK1;NTRK2;MAP2K1;CDKL5;USP9X;WNT3A;ACSL4;ELP3;NAV1;SMARCA1;CIT;PTPRD;TUBB2A;CDK5;IL1RAPL1;DCX;RAPGEF2;CTNNB1;FGF13;ASTN1;ITM2C;CDK5R1
regulation of axon extension (GO:0030516)	1938-11-01	0.000115157	0.00223797	0	0	4.78918	43.4342	GSK3B;MACF1;OLFM1;PTPRS;CDKL5;TWF2;ABL1;TRIM46;ISLR2;L1CAM;DBN1
acetylcholine receptor signaling pathway (GO:0095500)	2022-08-21	0.000116946	0.00225078	0	0	7.22567	65.4198	CHRM3;CHRM1;CHRM4;GNB1;AGRN;LY6H;PLCB1;CDK5R1
response to glucagon (GO:0033762)	2022-08-21	0.000116946	0.00225078	0	0	7.22567	65.4198	ADCY9;PRKAR2B;ADCY3;ADCY2;PRKACA;PRKACB;ADCY6;ADCY5
regulation of cell migration (GO:0030334)	54/408	0.000118439	0.00226856	0	0	1.81106	16.374	PTPRT;SERPINE2;PLXND1;PTEN;PTPRJ;ADARB1;CX3CL1;MYLK;DOCK10;PPP3CA;PHACTR1;CPNE3;PLXNC1;RAC1;ARID2;SEMA6B;ACVR1;EPHA4;SPHK1;MINK1;PRKCA;ACTN4;SFRP1;RAP2A;RAP2B;KIF2A;CDH13;CAMK2B;KANK1;MACF1;ROCK2;SRC;CAMK2A;THY1;EGFR;ERBB4;PLXNA2;PLXNA1;PTK2B;CTNNA2;PLXNA4;PLXNA3;NTNG1;SEMA4A;HACE1;NTRK3;SEMA4B;STAT3;ELP3;PTK2;VIL1;MYO1C;TRIM32;FERMT3
calcium ion transmembrane transport (GO:0070588)	18/87	0.000126121	0.0023927	0	0	3.07334	27.5933	SLC24A2;CACNA2D1;ATP2B4;TRPV2;CACNA1C;PHB;SPG7;ATP2B1;PHB2;GRIN2B;SLC8A1;SLC8A2;GRIN1;TMCO1;CACNB3;GRIN2A;YME1L1;SLC25A23
sodium ion transmembrane transport (GO:0035725)	18/87	0.000126121	0.0023927	0	0	3.07334	27.5933	SLC24A2;SLC6A17;SLC6A1;ATP1B1;SLC6A3;SLC8A1;SLC6A4;SLC8A2;SLC4A8;SLC6A6;SLC6A7;SLC9A6;SLC9A7;SCN9A;SCN3B;SCN4B;SCN1B;SCN2B
nitrogen compound transport (GO:0071705)	25/143	0.000128907	0.00243395	0	0	2.50057	22.3962	SLC1A4;SLC7A11;SLC7A1;SLC6A3;SLC6A4;SLC7A3;SCAMP5;SCAMP4;SNX4;SLC25A29;SEC14L1;KIF3A;SLC38A3;SLC36A1;ABCC1;TMEM30A;SCAMP1;SCAMP3;LRP1B;SLC7A4;SLC6A6;SLC7A8;MYH9;PICK1;VAMP2
positive regulation of nervous system development (GO:0051962)	1945-12-01	0.000136208	0.00255969	0	0	4.27598	38.0619	NLGN3;PTPRD;NLGN1;NLGN2;CLSTN2;RGS14;NRXN1;IL1RAPL1;TRIM32;EPHB3;LRRC4B;TGM2
cellular response to organonitrogen compound (GO:0071417)	20/103	0.000137554	0.0025711	0	0	2.84031	25.2546	GABRB3;P2RY12;GABRB1;PDE2A;ACTB;GABRG2;MTOR;IPO5;RAP1B;RPTOR;CRHBP;DIAPH1;SFRP1;RRAGB;RRAGD;CTNNA1;RAPGEF2;CTNNB1;CPEB3;CPEB4
endosomal vesicle fusion (GO:0034058)	2022-05-08	0.000138106	0.0025711	0	0	19.5428	173.686	TGFBRAP1;VPS41;VPS8;VPS11;VPS39
axonal fasciculation (GO:0007413)	2022-06-12	0.000144588	0.00266685	0	0	11.7312	103.723	EPHA4;AMIGO1;CNTN4;ARHGAP35;CDK5R1;EPHB3
mitochondrial electron transport, ubiquinol to cytochrome c (GO:0006122)	2022-06-12	0.000144588	0.00266685	0	0	11.7312	103.723	UQCRQ;UQCRC1;UQCRFS1;CYC1;UQCRC2;UQCRH
negative regulation of insulin receptor signaling pathway (GO:0046627)	2022-09-27	0.000145352	0.00266858	0	0	5.87301	51.896	KANK1;PTPN1;RPS6KB1;PRKCB;PRKCD;TSC2;PIP4K2B;PIP4K2C;PRKCZ
retrograde transport, endosome to Golgi (GO:0042147)	18/88	0.000147038	0.00268716	0	0	3.02927	26.7327	TMED9;DCTN1;SNX32;VPS26A;LMAN1;PIKFYVE;HEATR5B;TBC1D5;VPS53;VPS52;STX6;TBC1D23;EVI5;RAB6B;YKT6;TBC1D10A;VAMP3;VTI1B
regulation of ion transmembrane transporter activity (GO:0032412)	1939-11-01	0.000149064	0.00271174	0	0	4.61789	40.6889	CHRM3;HOMER1;FXYD7;GPD1L;SCN3B;PHB2;FGF12;SCN4B;SCN1B;PTPN3;SCN2B
plasma membrane bounded cell projection organization (GO:0120036)	23/128	0.000154675	0.00280103	0	0	2.58386	22.6713	LGI1;GPM6A;GSK3B;NLGN1;UNC5A;RASGRF1;FRY;L1CAM;ATCAY;OPHN1;CDK5;FLRT3;TBC1D24;TMEM108;RAPGEF2;TBC1D23;CNTN4;RAC1;NCDN;KIFAP3;MARK4;GPM6B;CDK5R1
amino acid import (GO:0043090)	2022-08-22	0.000171121	0.00307092	0	0	6.70918	58.1897	SLC36A1;SLC6A6;SLC7A8;SLC1A1;SFXN3;SFXN1;SLC6A1;SLC7A1
regulation of voltage-gated calcium channel activity (GO:1901385)	2022-08-22	0.000171121	0.00307092	0	0	6.70918	58.1897	CACNB1;CACNB2;CACNB3;CACNB4;FMR1;HPCA;PDE4B;GNB5
oxaloacetate transport (GO:0015729)	2022-04-05	0.000180021	0.00318415	0	0	46.8779	404.201	SLC25A10;SLC13A5;SLC25A11;SLC25A14
postsynaptic density protein 95 clustering (GO:0097119)	2022-04-05	0.000180021	0.00318415	0	0	46.8779	404.201	NLGN1;NLGN2;NRXN1;NRXN2
regulation of synapse structural plasticity (GO:0051823)	2022-04-05	0.000180021	0.00318415	0	0	46.8779	404.201	CAMK2B;CAMK1;CTNNA2;SHANK3
vascular endothelial growth factor receptor signaling pathway (GO:0048010)	15/67	0.000180627	0.00318415	0	0	3.39501	29.2619	CYFIP2;NCKAP1;NRP1;NRP2;ROCK2;SRC;ITGB3;BAIAP2;PTK2;MAPK11;ELMO2;PTK2B;NCKAP1L;RAC1;AAMP
intraciliary transport involved in cilium assembly (GO:0035735)	1940-11-01	0.000191089	0.00335373	0	0	4.45841	38.1764	DYNC2LI1;DYNC2H1;KIF3B;KIF3A;IFT140;IFT81;WDR19;IFT122;KIFAP3;WDR35;HSPB11
sodium ion transport (GO:0006814)	18/90	0.000198164	0.00345239	0	0	2.9448	25.1086	SLC24A2;NDUFA9;SLC6A17;SLC6A1;ATP1B1;SLC6A3;SLC8A1;SLC6A4;SLC8A2;SLC4A8;SLC6A6;SLC6A7;SCN9A;SCN3B;FGF13;SCN4B;SCN1B;SCN2B
negative regulation of cellular response to insulin stimulus (GO:1900077)	2022-09-28	0.00019931	0.00345239	0	0	5.5636	47.4055	KANK1;PTPN1;RPS6KB1;PRKCB;PRKCD;TSC2;PIP4K2B;PIP4K2C;PRKCZ
phagosome acidification (GO:0090383)	2022-09-28	0.00019931	0.00345239	0	0	5.5636	47.4055	ATP6V1A;ATP6V1B2;ATP6V1H;ATP6V1E1;ATP6V0D1;ATP6V1D;ATP6V0C;ATP6V1C1;ATP6V0A1
positive regulation of plasma membrane bounded cell projection assembly (GO:0120034)	17/83	0.000218723	0.00377226	0	0	3.03308	25.5619	P2RY12;NCKAP1;NRP1;BCAS3;GPM6A;NLGN1;FMR1;TWF2;HTT;FNBP1L;ARHGAP35;ABI2;ARPC2;FSCN1;RAC1;MARK4;AGRN
regulation of actin cytoskeleton organization (GO:0032956)	18/91	0.000229106	0.0039343	0	0	2.9043	24.3419	EPHA5;ROCK2;PRKCD;TWF2;RHOF;IQGAP2;BAIAP2;CORO1A;ARHGAP35;MTOR;ARHGAP44;TAOK1;FSCN1;ABL1;RAC3;PTK2B;RAC1;GPM6B
chloride transport (GO:0006821)	16/76	0.00023822	0.00407325	0	0	3.13915	26.1877	GABRB3;GABRA2;GABRA1;GABRB1;TTYH3;SLC12A5;GABRA4;SLC1A1;GABRA3;SLC4A10;SLC6A1;CLCN3;GABRG2;SLC4A8;CLCN4;ANO10
regulation of filopodium assembly (GO:0051489)	1941-11-01	0.000242728	0.00413261	0	0	4.30956	35.8709	ARHGAP44;GPM6A;NRP1;BCAS3;NLGN1;FXR2;FMR1;PRKCD;FSCN1;FNBP1L;AGRN
organelle organization (GO:0006996)	54/420	0.000248857	0.00421892	0	0	1.75052	14.5269	MAST3;FNBP1L;PHB2;RNF112;OPA1;ZMYM3;MYO18A;TMED2;KIFAP3;TMED7;TMED5;DYNC2H1;VPS18;BCAS3;TMED9;CXADR;VPS13D;GAK;ARC;YME1L1;TNIK;RAB1A;TMED10;SAR1A;ATL1;HTT;THY1;PHB;FGD4;LMAN1;KIF3A;VPS11;DYM;MARK4;MARK1;CHGA;HACE1;MTX1;MTX2;SORT1;ABCA3;MICAL3;HUWE1;RANBP9;CDC42BPB;DIAPH1;PIKFYVE;ABI2;RAB14;TMEM11;ADCK1;RAB18;CSPG5;RAB3GAP1
intraciliary retrograde transport (GO:0035721)	2022-06-13	0.000250613	0.00423069	0	0	10.0548	83.3702	DYNC2H1;DYNC2LI1;IFT140;WDR19;IFT122;WDR35
cellular response to amyloid-beta (GO:1904646)	1935-10-01	0.00026422	0.00444157	0	0	4.69962	38.7189	CACNB1;GSK3B;EPHA4;PRNP;GRIN2A;GRM5;ABCC1;CDK5;CACNA2D1;GRIN1
regulation of calcium ion transmembrane transporter activity (GO:1901019)	2022-09-29	0.000268924	0.00450165	0	0	5.28513	43.4495	JPH4;CACNB1;CACNB2;CACNB3;CACNB4;PDE4D;HPCA;PRKACA;JPH1
G protein-coupled acetylcholine receptor signaling pathway (GO:0007213)	2022-07-18	0.000272457	0.00450403	0	0	7.46805	61.2979	CHRM3;CHRM1;CHRM4;GNB1;AGRN;PLCB1;CDK5R1
positive regulation of synaptic transmission, glutamatergic (GO:0051968)	2022-07-18	0.000272457	0.00450403	0	0	7.46805	61.2979	NLGN3;NLGN1;CACNG8;NLGN2;NRXN1;PTK2B;SHANK3
response to axon injury (GO:0048678)	2022-07-18	0.000272457	0.00450403	0	0	7.46805	61.2979	P2RY12;MORN4;FLRT3;RTN4RL1;SARM1;MTR;MAPK8IP3
regulation of cell adhesion (GO:0030155)	23/133	0.000277655	0.00457098	0	0	2.46574	20.1922	EPHA4;EPHA7;PLXND1;ROCK2;SRC;MINK1;PRKCA;PTPRJ;PTK2;PPP2CA;PPP3CA;PPP2R1A;RASA1;ABL1;PLXNA2;PLXNA1;CDH13;PTK2B;PLXNC1;PLXNA4;EPHB3;TGM2;PLXNA3
cellular response to forskolin (GO:1904322)	2022-05-09	0.000290517	0.00470495	0	0	14.6563	119.358	ADCY3;ADCY2;ADCY6;GNAI1;ADCY5
glycerolipid biosynthetic process (GO:0045017)	2022-05-09	0.000290517	0.00470495	0	0	14.6563	119.358	AGK;CPNE7;CPNE6;CPNE1;CPNE3
postsynaptic membrane assembly (GO:0097104)	2022-05-09	0.000290517	0.00470495	0	0	14.6563	119.358	NLGN3;NLGN1;NLGN2;NRXN1;NRXN2
response to forskolin (GO:1904321)	2022-05-09	0.000290517	0.00470495	0	0	14.6563	119.358	ADCY3;ADCY2;ADCY6;GNAI1;ADCY5
retrograde vesicle-mediated transport, Golgi to endoplasmic reticulum (GO:0006890)	17/85	0.000294987	0.00475801	0	0	2.94355	23.9269	NSF;ARF4;RAB1A;UVRAG;TMED9;TMED10;RAB1B;HTT;KIF2A;KIF3B;KIF3A;TMED2;PICK1;KIFAP3;TMED7;RAB6B;ARF5
regulation of plasma membrane bounded cell projection assembly (GO:0120032)	15/70	0.000301308	0.00484036	0	0	3.20931	26.0191	CDKL5;RABGAP1;IFT140;FMR1;TWF2;DYNC2LI1;CYLD;FXR2;TBC1D5;FSCN1;TBC1D24;RAC1;TBC1D22A;EVI5;TBC1D10A
calcium ion transmembrane import into cytosol (GO:0097553)	1942-11-01	0.000305671	0.00489073	0	0	4.17032	33.7504	RYR1;SLC24A2;RYR2;GRIN2A;CACNA2D1;ATP2B4;TRPV2;GRIN2B;SLC8A1;SLC8A2;GRIN1
inner mitochondrial membrane organization (GO:0007007)	1949-12-01	0.000325507	0.00518728	0	0	3.81288	30.6179	NDUFA13;SAMM50;OPA1;APOOL;MTX1;AGK;MTX2;TMEM11;CHCHD6;DNAJC11;IMMT;SPG7
amino acid import across plasma membrane (GO:0089718)	2022-08-24	0.000341335	0.00535385	0	0	5.8699	46.8573	SLC36A1;SLC6A6;SLC7A8;SLC1A1;SLC1A2;SLC1A4;SLC7A1;SLC7A3
axon extension (GO:0048675)	2022-08-24	0.000341335	0.00535385	0	0	5.8699	46.8573	NLGN3;NRP1;NRP2;PPP3CB;ALCAM;CDK5;SLC9A6;USP9X
neuromuscular junction development (GO:0007528)	2022-08-24	0.000341335	0.00535385	0	0	5.8699	46.8573	CACNB1;CACNB2;CACNB3;UNC13A;CACNB4;DCTN1;AGRN;GPHN
positive regulation of neuron apoptotic process (GO:0043525)	2022-08-24	0.000341335	0.00535385	0	0	5.8699	46.8573	SRPK2;BACE1;PRNP;EPHA7;CDK5;BAX;CTNNB1;CDK5R1
calcium-mediated signaling (GO:0019722)	19/102	0.000349438	0.00545945	0	0	2.69656	21.4624	P2RY12;CHRM3;PRNP;RYR2;PRKAA1;PDPK1;SPHK1;PTPRJ;CACNA1C;KSR2;ATP1B1;SLC8A1;EGFR;CAMKK2;PPP3CA;GRM5;PPP3CB;PPP3CC;PRKACA
cellular component assembly (GO:0022607)	37/261	0.000356592	0.00554218	0	0	1.95338	15.5077	NLGN3;NCKAP1;NLGN1;NLGN2;GPAA1;TUBGCP2;SPG7;ACTB;ADD2;RIMS1;OPHN1;LRRTM3;PPP2R1A;RAC3;PTK2B;NCKAP1L;RAC1;KIFAP3;WASF1;GPM6B;SPTBN1;RSPH4A;WNT3A;ABCA3;WDR19;RANBP9;BAIAP2;YWHAZ;VIL1;MYO1B;DLG4;STK25;FSCN1;DCX;VAMP2;VAMP3;LIMS1
cardiac muscle cell action potential (GO:0086001)	2022-09-30	0.000357515	0.00554218	0	0	5.03318	39.945	CACNA2D1;CACNA1C;SCN3B;ATP1B1;FGF12;SCN4B;SLC8A1;SCN1B;SCN2B
regulation of cilium assembly (GO:1902017)	14/64	0.000378897	0.00585087	0	0	3.29367	25.9484	CDKL5;RABGAP1;IFT140;HTT;ARHGAP35;DYNC2LI1;CYLD;TBC1D5;TBC1D24;EVI5L;MARK4;TBC1D22A;EVI5;TBC1D10A
cellular response to glucose starvation (GO:0042149)	1943-11-01	0.000381805	0.00587301	0	0	4.03978	31.7955	BECN1;PRKAA1;PRKAA2;SESN1;PIK3R4;PRKAG1;PRKAG2;ASNS;PICK1;PIK3C3;CPEB4
cellular response to peptide (GO:1901653)	13/57	0.000394984	0.00602335	0	0	3.47438	27.2275	GSK3B;EPHA4;PRNP;ABCC1;SRC;CACNA2D1;RPL23;GRIN1;CACNB1;GRM5;GRIN2A;CDK5;ARHGEF2
amino acid transport (GO:0006865)	1950-12-01	0.000397949	0.00602335	0	0	3.71234	29.0646	SLC36A1;SLC7A4;SLC6A6;SLC25A29;SLC6A17;SLC7A8;SLC1A4;SLC7A11;SLC38A3;SLC25A44;SLC7A1;SLC7A3
chloride transmembrane transport (GO:1902476)	1950-12-01	0.000397949	0.00602335	0	0	3.71234	29.0646	GABRB3;GABRA2;GABRA1;SLC4A8;GABRB1;SLC12A5;GABRA4;SLC1A1;GABRA3;SLC6A1;CLCN3;GABRG2
cardiac muscle cell contraction (GO:0086003)	2022-07-19	0.000402162	0.00602335	0	0	6.84534	53.5213	CACNA2D1;CACNA1C;SCN3B;FGF12;SCN4B;SCN1B;SCN2B
excitatory postsynaptic potential (GO:0060079)	2022-07-19	0.000402162	0.00602335	0	0	6.84534	53.5213	GSK3B;MPP2;GRIN2A;ARRB2;GRIN2B;RAB3GAP1;GRIN1
positive regulation of focal adhesion assembly (GO:0051894)	2022-07-19	0.000402162	0.00602335	0	0	6.84534	53.5213	NRP1;SFRP1;ABL1;PTPRJ;THY1;RAC1;LIMS1
Rac protein signal transduction (GO:0016601)	2022-07-19	0.000402162	0.00602335	0	0	6.84534	53.5213	FARP2;NCKAP1;HACE1;ABI2;CDH13;RAC1;WASF1
calcium ion import across plasma membrane (GO:0098703)	2022-06-14	0.000409371	0.00604049	0	0	8.79745	68.628	SLC24A2;CACNA2D1;ATP2B4;TRPV2;SLC8A1;SLC8A2
cAMP metabolic process (GO:0046058)	2022-06-14	0.000409371	0.00604049	0	0	8.79745	68.628	ADCY9;PDE4D;ADCY3;ADCY2;ADCY6;ADCY5
peptidyl-serine dephosphorylation (GO:0070262)	2022-06-14	0.000409371	0.00604049	0	0	8.79745	68.628	PPP2CA;PPP3CA;PPP2R2C;PPP2R2B;PPP2R2A;PPP1CA
smooth muscle contraction (GO:0006939)	2022-06-14	0.000409371	0.00604049	0	0	8.79745	68.628	ACTA2;ROCK2;MYH11;PIK3C2A;SLC8A1;MYLK
[truncated: 3,714 more rows]

## Sheet: FC down-regulated pathways
Term	Overlap	P-value	Adjusted P-value	Old P-value	Old Adjusted P-value	Odds Ratio	Combined Score	Genes
[truncated: 296 more rows]

[truncated: 4 more sheets: FC down-regulated BP, FC up-regulated pathways, FC up-regulated BP, Shared and unique pathways]
